# Supplementary material for: Functional FTSH4 complexes in Arabidopsis mitochondria: a megacomplex with SLP1 and SLP1-free smaller complexes
Source: Plant Cell Physiol. 2026 Feb 19;67(6):872–83. doi: 10.1093/pcp/pcag006 (PMC13365137; doi:10.1093/pcp/pcag006)
Supplement: Supplementary_Table_S6_pcag006 [file supplementary_table_s6_pcag006.xlsx]

## Sheet: Description
Proteins identified by MS/MS following FLAG-based affinity purification of FTSH4-interacting proteins from mitochondria of ftsh4-1 and FTSH4H486Y plants grown at 22°C .
Sheet name:	Description:
Mascot_PD_parameters	Parameters applied for protein identification by Mascot search engine and Proteome Discoverer (Thermo Scientific) (0.01FDR for peptides identification).
CONTROLs	Combined report of proteins identified in control samples
	Column names in report:	Sample name:	Raw file:	Sample description:	Mutant line:	Biological replicate:	Grown condition:
	A2	Sample CON1	20220325_CON_1a	Without FLAG-tag	ftsh4-1	1	22°C (optimal temperature)
	B2	Sample CON2	20220325_CON_2a	Without FLAG-tag	ftsh4-1	2	22°C (optimal temperature)
	C2	Sample CON3	20220325_CON_3a	Without FLAG-tag	ftsh4-1	3	22°C (optimal temperature)
	D2	Sample CON4	20220325_CON_4a	Without FLAG-tag	ftsh4-1	4	22°C (optimal temperature)
TESTs	Combined report of proteins identified in test samples
	Column names in report:	Sample name:	Raw file:	Sample description:	Mutant line:	Biological replicate:	Grown condition:
	A2	Sample TEST1	20220325_TEST_1a	With FLAG-tag	FTSH4(H486Y)	1	22°C (optimal temperature)
	B2	Sample TEST2	20220325_TEST_2a	With FLAG-tag	FTSH4(H486Y)	2	22°C (optimal temperature)
	C2	Sample TEST3	20220325_TEST_3a	With FLAG-tag	FTSH4(H486Y)	3	22°C (optimal temperature)
	D2	Sample TEST4	20220325_TEST_4a	With FLAG-tag	FTSH4(H486Y)	4	22°C (optimal temperature)
TESTs_4in4_calculations	Calculations
FTSH4_interactors	Proteins considered as FTSH4 interactors meeting the following criteria:
	1. Proteins identified in all experiments in TEST samples (4/4)
	2. Proteins identified with ≥ 2 peptides at least in one experiment in TEST samples
	3. Proteins absent in CONTROL samples + proteins identified with two times higher average Protein score in TEST samples in comparison to CONTROL.
	4. Proteins identified with average score ≥ 40
Volcanoplot_interactors	Significant interactors from FTSH4_interactors

## Sheet: Mascot_PD_parameters
Search report summary of file(s):
- D:\QE\20220325 Maziak\20220325_CON_1a.msf
- D:\QE\20220325 Maziak\20220325_CON_2a.msf
- D:\QE\20220325 Maziak\20220325_CON_3a.msf
- D:\QE\20220325 Maziak\20220325_CON_4a.msf
Created with Discoverer version: 1.4.1.14
================================================================================
Number of filtered/unfiltered result items:
- 616/621 protein group(s)
- 1127/3959 merged protein(s)
- 2647/7682 peptide(s)
- 8518/24255 PSM(s)
- 89350/89350 search input(s)
================================================================================
Peptide Grouping Options
- Show peptide groups: True
- Group peptides by: Mass and Sequence
Protein Grouping Options
- Enable protein grouping: True
- Consider leucine and isoleucine as equal: True
- Consider only PSMs with confidence at least: Medium
- Consider only PSMs with delta Cn better than: 0.15
- Apply strict maximum parsimony principle: True
No filters applied for data reduction
================================================================================
Summary of file D:\QE\20220325 Maziak\20220325_CON_1a.msf
Workflow created with Discoverer version: 1.4.1.14 (DBVersion:79)
================================================================================
Search name: 20220325_CON_1a
Search description: -
Search date: 04/28/2022 09:18:38
================================================================================
The pipeline tree:
------------------
|-(0) Spectrum Files
|-(1) Spectrum Selector
|-(2) Mascot
|-(7) Percolator
------------------------------------------------------------------------------
Processing node 0: Spectrum Files
------------------------------------------------------------------------------
Input Data:
-----------------------------
File Name(s): D:\QE\20220325 Maziak\20220325_CON_1a.raw
------------------------------------------------------------------------------
Processing node 1: Spectrum Selector
------------------------------------------------------------------------------
1. General Settings:
-----------------------------
Precursor Selection: Use MS1 Precursor
Use New Precursor Reevaluation: True
2. Spectrum Properties Filter:
-----------------------------
Lower RT Limit: 0
Upper RT Limit: 0
First Scan: 0
Last Scan: 0
Lowest Charge State: 0
Highest Charge State: 0
Min. Precursor Mass: 350 Da
Max. Precursor Mass: 5000 Da
Total Intensity Threshold: 0
Minimum Peak Count: 1
3. Scan Event Filters:
-----------------------------
MS Order: Is MS2
Min. Collision Energy: 0
Max. Collision Energy: 100
Scan Type: Is Full
4. Peak Filters:
-----------------------------
S/N Threshold (FT-only): 1.5
5. Replacements for Unrecognized Properties:
-----------------------------
Unrecognized Charge Replacements: Automatic
Unrecognized Mass Analyzer Replacements: ITMS
Unrecognized MS Order Replacements: MS2
Unrecognized Activation Type Replacements: CID
Unrecognized Polarity Replacements: +
6. Just for Testing:
-----------------------------
Precursor Clipping Range Before: 2.5 Da
Precursor Clipping Range After: 5.5 Da
------------------------------------------------------------------------------
Processing node 2: Mascot
------------------------------------------------------------------------------
1. Input Data:
-----------------------------
Protein Database: SwissProtTrEMBL_Arabidopsis_thaliana
Enzyme Name: Trypsin
Maximum Missed Cleavage Sites: 1
Instrument: Default
Taxonomy: All entries
1.1 Peptide Scoring Options:
-----------------------------
Peptide Cut Off Score: 10
Peptide Without Protein Cut Off Score: 5
1.2 Protein Scoring Options:
-----------------------------
Use MudPIT Scoring: Automatic
Protein Relevance Threshold: 20
Protein Relevance Factor: 1
2. Tolerances:
-----------------------------
Precursor Mass Tolerance: 10 ppm
Fragment Mass Tolerance: 20 mmu
Use Average Precursor Mass: False
4. Dynamic Modifications:
-----------------------------
1. Dynamic Modification: Oxidation (M)
2. Dynamic Modification: Acetyl (Protein N-term)
5. Static Modifications:
-----------------------------
1. Static Modification: Carbamidomethyl (C)
------------------------------------------------------------------------------
Processing node 7: Percolator
------------------------------------------------------------------------------
1. Input Data:
-----------------------------
Maximum Delta Cn: 0.05
2. Decoy Database Search:
-----------------------------
Target FDR (Strict): 0.01
Target FDR (Relaxed): 0.05
Validation based on: q-Value
================================================================================
Further information:
Mascot (2):
- Fasta database information: FASTA db: SwissProtTrEMBL_Arabidopsis_thaliana_UP000006548_20220427.fasta
Version: 2.5
Number of sequences: 39329
Number of sequences after taxonomy: 39329
Taxonomy:
Enzyme:
Number of queries: 26817
- MudPitScoring: True
Percolator (7):
- Percolator Output: Results for Mascot (2):
Iteration 1 :	After the iteration step, 2078 target PSMs with q<0.01 were estimated by cross validation
Iteration 2 :	After the iteration step, 2382 target PSMs with q<0.01 were estimated by cross validation
Iteration 3 :	After the iteration step, 2506 target PSMs with q<0.01 were estimated by cross validation
Iteration 4 :	After the iteration step, 2542 target PSMs with q<0.01 were estimated by cross validation
Iteration 5 :	After the iteration step, 2557 target PSMs with q<0.01 were estimated by cross validation
Iteration 6 :	After the iteration step, 2573 target PSMs with q<0.01 were estimated by cross validation
Iteration 7 :	After the iteration step, 2579 target PSMs with q<0.01 were estimated by cross validation
Iteration 8 :	After the iteration step, 2575 target PSMs with q<0.01 were estimated by cross validation
Iteration 9 :	After the iteration step, 2586 target PSMs with q<0.01 were estimated by cross validation
Iteration 10 :	After the iteration step, 2591 target PSMs with q<0.01 were estimated by cross validation
Feature name	Raw weight	Normalized weight
IonScore	0.0793	1.15
Delta Cn From Second PSM	1.8033	0.4483
Binomial Score	0.0361	2.6086
Isolation Interference [%]	0.0055	0.1113
MH+ [Da]	0.0026	0.9965
Delta Mass [Da]	52.8824	0.2517
Delta Mass [ppm]	0.014	0.0546
Absolute Delta Mass [Da]	-137.765	-0.5095
Absolute Delta Mass [ppm]	0.0155	0.0453
Peptide Length	0.0635	0.2318
Is z=1	0	0
Is z=2	0.3892	0.1269
Is z=3	-0.309	-0.0984
Is z=4	-1.6957	-0.1344
Is z=5	2.8445	0.0237
Is z>5	2.8447	0.0335
# Missed Cleavages	-0.1369	-0.0624
Log Peptides Matched	0	0
Log Total Intensity	-1.7686	-0.7297
Fraction Matched Intensity [%]	-0.002	-0.0269
Fragment Coverage Series A, B, C [%]	-0.0183	-0.2609
Fragment Coverage Series X, Y, Z [%]	-0.0231	-0.6389
Log Matched Fragment Series Intensities A, B, C	-0.1547	-0.5432
Log Matched Fragment Series Intensities X, Y, Z	0.2907	0.4968
Longest Sequence Series A, B, C	-0.2876	-0.2806
Longest Sequence Series X, Y, Z	0.192	0.3771
IQR Fragment Delta Mass [Da]	43.0012	0.1673
IQR Fragment Delta Mass [ppm]	-0.1042	-1.1783
Mean Fragment Delta Mass [Da]	313.027	0.9876
Mean Fragment Delta Mass [ppm]	-0.0063	-0.06
Mean Absolute Fragment Delta Mass [Da]	-426.625	-1.1743
Mean Absolute Fragment Delta Mass [ppm]	0.0679	0.6282
m0	-1.4367	-2.8443
================================================================================
Processing details:
04/28/2022 09:25 AM	(2):Mascot:	Total search time was 2 min 18 s.
04/28/2022 09:25 AM	(7):Percolator:	Performing percolator for Mascot (2) took 1 min 53 s.
04/28/2022 09:25 AM	(2):Mascot:	Search completed
04/28/2022 09:25 AM	(2):Mascot:	2724 protein(s) + 1989 decoy proteins scored and inserted into result file in 2.4 s.
04/28/2022 09:25 AM	(2):Mascot:	2724 protein(s) scored
04/28/2022 09:25 AM	(2):Mascot:	Search result finalization started.
04/28/2022 09:25 AM	(7):Percolator:	Start reading Percolator results
04/28/2022 09:25 AM	(7):Percolator:	PSMId	score	q-value	posterior_error_prob	peptide	proteinIds
04/28/2022 09:25 AM	(7):Percolator:	Processing took 15.7 cpu seconds or 16 seconds wall time
04/28/2022 09:25 AM	(7):Percolator:	Calibrating statistics - calculating Posterior error probabilities (PEPs)
04/28/2022 09:25 AM	(7):Percolator:	New pi_0 estimate on merged list gives 1596 peptides over q=0.0100
04/28/2022 09:25 AM	(7):Percolator:	Calibrating statistics - calculating q values
04/28/2022 09:25 AM	(7):Percolator:	Selecting pi_0=0.6000
04/28/2022 09:25 AM	(7):Percolator:	Tossing out "redundant" PSMs keeping only the best scoring PSM for each unique peptide.
04/28/2022 09:25 AM	(7):Percolator:	Merging results from 3 datasets
04/28/2022 09:25 AM	(7):Percolator:	Found 2168 target PSMs scoring over 1.0000% FDR level on testset
04/28/2022 09:25 AM	(7):Percolator:	0.0793	1.8033	0.0361	0.0055	0.0026	52.8824	0.014	-137.765	0.0155	0.0635	0	0.3892	-0.309	-1.6957	2.8445	2.8447	-0.1369	0	-1.7686	-0.002	-0.0183	-0.0231	-0.1547	0.2907	-0.2876	0.192	43.0012	-0.1042	313.027	-0.0063	-426.625	0.0679	-1.4367
04/28/2022 09:25 AM	(7):Percolator:	1.15	0.4483	2.6086	0.1113	0.9965	0.2517	0.0546	-0.5095	0.0453	0.2318	0	0.1269	-0.0984	-0.1344	0.0237	0.0335	-0.0624	0	-0.7297	-0.0269	-0.2609	-0.6389	-0.5432	0.4968	-0.2806	0.3771	0.1673	-1.1783	0.9876	-0.06	-1.1743	0.6282	-2.8443
04/28/2022 09:25 AM	(7):Percolator:	IonScore	Delta Cn From Second PSM	Binomial Score	Isolation Interference [%]	MH+ [Da]	Delta Mass [Da]	Delta Mass [ppm]	Absolute Delta Mass [Da]	Absolute Delta Mass [ppm]	Peptide Length	Is z=1	Is z=2	Is z=3	Is z=4	Is z=5	Is z>5	# Missed Cleavages	Log Peptides Matched	Log Total Intensity	Fraction Matched Intensity [%]	Fragment Coverage Series A, B, C [%]	Fragment Coverage Series X, Y, Z [%]	Log Matched Fragment Series Intensities A, B, C	Log Matched Fragment Series Intensities X, Y, Z	Longest Sequence Series A, B, C	Longest Sequence Series X, Y, Z	IQR Fragment Delta Mass [Da]	IQR Fragment Delta Mass [ppm]	Mean Fragment Delta Mass [Da]	Mean Fragment Delta Mass [ppm]	Mean Absolute Fragment Delta Mass [Da]	Mean Absolute Fragment Delta Mass [ppm]	m0
04/28/2022 09:25 AM	(7):Percolator:	# first line contains normalized weights, second line the raw weights
04/28/2022 09:25 AM	(7):Percolator:	Obtained weights (only showing weights of first cross validation set)
04/28/2022 09:25 AM	(7):Percolator:	Iteration 10 :	After the iteration step, 2591 target PSMs with q<0.01 were estimated by cross validation
04/28/2022 09:25 AM	(7):Percolator:	Iteration 9 :	After the iteration step, 2586 target PSMs with q<0.01 were estimated by cross validation
04/28/2022 09:25 AM	(7):Percolator:	Iteration 8 :	After the iteration step, 2575 target PSMs with q<0.01 were estimated by cross validation
04/28/2022 09:25 AM	(7):Percolator:	Iteration 7 :	After the iteration step, 2579 target PSMs with q<0.01 were estimated by cross validation
04/28/2022 09:25 AM	(7):Percolator:	Iteration 6 :	After the iteration step, 2573 target PSMs with q<0.01 were estimated by cross validation
04/28/2022 09:25 AM	(7):Percolator:	Iteration 5 :	After the iteration step, 2557 target PSMs with q<0.01 were estimated by cross validation
04/28/2022 09:25 AM	(7):Percolator:	Iteration 4 :	After the iteration step, 2542 target PSMs with q<0.01 were estimated by cross validation
04/28/2022 09:25 AM	(7):Percolator:	Iteration 3 :	After the iteration step, 2506 target PSMs with q<0.01 were estimated by cross validation
04/28/2022 09:25 AM	(7):Percolator:	Iteration 2 :	After the iteration step, 2382 target PSMs with q<0.01 were estimated by cross validation
04/28/2022 09:25 AM	(7):Percolator:	Iteration 1 :	After the iteration step, 2078 target PSMs with q<0.01 were estimated by cross validation
04/28/2022 09:25 AM	(7):Percolator:	---Training with Cpos selected by cross validation, Cneg selected by cross validation, fdr=0.01
04/28/2022 09:25 AM	(7):Percolator:	Reading in data and feature calculation took 18.121 cpu seconds or 18 seconds wall time
04/28/2022 09:25 AM	(7):Percolator:	Estimating 735 over q=0.01 in initial direction
04/28/2022 09:25 AM	(7):Percolator:	Selected feature number 3 as initial search direction, could separate 590 positives in that direction
04/28/2022 09:25 AM	(7):Percolator:	Selected feature number 26 as initial search direction, could separate 434 positives in that direction
04/28/2022 09:25 AM	(7):Percolator:	Selected feature number 3 as initial search direction, could separate 538 positives in that direction
04/28/2022 09:25 AM	(7):Percolator:	selecting cneg by cross validation
04/28/2022 09:25 AM	(7):Percolator:	selecting cpos by cross validation
04/28/2022 09:25 AM	(7):Percolator:	Train/test set contains 8313 positives and 6074 negatives, size ratio=1.36862 and pi0=1
04/28/2022 09:25 AM	(7):Percolator:	e6e22773-e9a6-4a26-9694-1ca77a797099 Delta Cn From Second PSM Binomial Score b8754504-e95e-476b-b9a4-454d4bb53aeb 1d91a87b-953a-4887-9f22-f75a497a3538 Delta Mass [Da] Delta Mass [ppm] Absolute Delta Mass [Da] Absolute Delta Mass [ppm] Peptide Length Is z=1 Is z=2 Is z=3 Is z=4 Is z=5 Is z>5 041eb6d5-e486-44a0-9bc1-19e25811c686 Log Peptides Matched Log Total Intensity Fraction Matched Intensity [%…
04/28/2022 09:25 AM	(7):Percolator:	Features:
04/28/2022 09:25 AM	(7):Percolator:	enzyme=Trypsin
04/28/2022 09:24 AM	(7):Percolator:	Hyperparameters fdr=0.01, Cpos=0, Cneg=0, maxNiter=10
04/28/2022 09:24 AM	(7):Percolator:	Started Thu Apr 28 09:24:53 2022
04/28/2022 09:24 AM	(7):Percolator:	C:\Program Files\Thermo\Discoverer 1.4\Tools\Percolator\percolator.exe -X C:\ProgramData\Thermo\Discoverer 1.4\Scratch\9812f414-8db8-477a-8cd4-bb44f8fd5112\output.xml -Z C:\ProgramData\Thermo\Discoverer 1.4\Scratch\9812f414-8db8-477a-8cd4-bb44f8fd5112\input.xml
04/28/2022 09:24 AM	(7):Percolator:	Issued command:
04/28/2022 09:24 AM	(7):Percolator:	Department of Genome Sciences at the University of Washington.
04/28/2022 09:24 AM	(7):Percolator:	Written by Lukas K├Ąll (lukall@u.washington.edu) in the
04/28/2022 09:24 AM	(7):Percolator:	Copyright (c) 2006-9 University of Washington. All rights reserved.
04/28/2022 09:24 AM	(7):Percolator:	Percolator version 2.04, Build Date Feb 1 2012 03:35:34
04/28/2022 09:24 AM	(7):Percolator:	Starting Percolator
04/28/2022 09:24 AM	(7):Percolator:	The input file contains 8313 peptides, 6074 decoy peptides and 32 features.
04/28/2022 09:24 AM	(7):Percolator:	Creating input file for Mascot (2) took 1 min 16 s.
04/28/2022 09:23 AM	(7):Percolator:	Start calculating features for peptides of Mascot (2)
04/28/2022 09:23 AM	(2):Mascot:	Used mascot server http://xeon/mascot/ with Mascot version 2.5.1
04/28/2022 09:23 AM	(2):Mascot:	Sending 7061 peptide hits (18023 peptides) to result file
04/28/2022 09:23 AM	(2):Mascot:	Sending 4703 decoy peptide hits (14214 peptides) to result file
04/28/2022 09:23 AM	(2):Mascot:	Reading decoy results
04/28/2022 09:23 AM	(2):Mascot:	Start translating results
04/28/2022 09:23 AM	(2):Mascot:	Start mapping modifications
04/28/2022 09:23 AM	(2):Mascot:	Received 3716 proteins from Mascot server
04/28/2022 09:23 AM	(2):Mascot:	Start mapping 3716 proteins
04/28/2022 09:23 AM	(2):Mascot:	Start parsing results
04/28/2022 09:23 AM	(2):Mascot:	Received Mascot result file (filename=../data/20220428/F024619.dat)
04/28/2022 09:23 AM	(2):Mascot:	Mascot Server completed
04/28/2022 09:21 AM	(2):Mascot:	Mascot result on server (filename=../data/20220428/F024619.dat)
04/28/2022 09:21 AM	(2):Mascot:	Start searching 26817 spectra
04/28/2022 09:18 AM	(2):Mascot:	Use mascot server http://xeon/mascot/ with Mascot version 2.5.1
04/28/2022 09:18 AM	(1):Spectrum Selector:	Reading from File 1 of 1:D:\QE\20220325 Maziak\20220325_CON_1a.raw (47623 spectra total)
================================================================================
Summary of file D:\QE\20220325 Maziak\20220325_CON_2a.msf
Workflow created with Discoverer version: 1.4.1.14 (DBVersion:79)
================================================================================
Search name: 20220325_CON_2a
Search description: -
Search date: 04/28/2022 09:18:42
================================================================================
The pipeline tree:
------------------
|-(0) Spectrum Files
|-(1) Spectrum Selector
|-(2) Mascot
|-(7) Percolator
------------------------------------------------------------------------------
Processing node 0: Spectrum Files
------------------------------------------------------------------------------
Input Data:
-----------------------------
File Name(s): D:\QE\20220325 Maziak\20220325_CON_2a.raw
------------------------------------------------------------------------------
Processing node 1: Spectrum Selector
------------------------------------------------------------------------------
1. General Settings:
-----------------------------
Precursor Selection: Use MS1 Precursor
Use New Precursor Reevaluation: True
2. Spectrum Properties Filter:
-----------------------------
Lower RT Limit: 0
Upper RT Limit: 0
First Scan: 0
Last Scan: 0
Lowest Charge State: 0
Highest Charge State: 0
Min. Precursor Mass: 350 Da
Max. Precursor Mass: 5000 Da
Total Intensity Threshold: 0
Minimum Peak Count: 1
3. Scan Event Filters:
-----------------------------
MS Order: Is MS2
Min. Collision Energy: 0
Max. Collision Energy: 100
Scan Type: Is Full
4. Peak Filters:
-----------------------------
S/N Threshold (FT-only): 1.5
5. Replacements for Unrecognized Properties:
-----------------------------
Unrecognized Charge Replacements: Automatic
Unrecognized Mass Analyzer Replacements: ITMS
Unrecognized MS Order Replacements: MS2
Unrecognized Activation Type Replacements: CID
Unrecognized Polarity Replacements: +
6. Just for Testing:
-----------------------------
Precursor Clipping Range Before: 2.5 Da
Precursor Clipping Range After: 5.5 Da
------------------------------------------------------------------------------
Processing node 2: Mascot
------------------------------------------------------------------------------
1. Input Data:
-----------------------------
Protein Database: SwissProtTrEMBL_Arabidopsis_thaliana
Enzyme Name: Trypsin
Maximum Missed Cleavage Sites: 1
Instrument: Default
Taxonomy: All entries
1.1 Peptide Scoring Options:
-----------------------------
Peptide Cut Off Score: 10
Peptide Without Protein Cut Off Score: 5
1.2 Protein Scoring Options:
-----------------------------
Use MudPIT Scoring: Automatic
Protein Relevance Threshold: 20
Protein Relevance Factor: 1
2. Tolerances:
-----------------------------
Precursor Mass Tolerance: 10 ppm
Fragment Mass Tolerance: 20 mmu
Use Average Precursor Mass: False
4. Dynamic Modifications:
-----------------------------
1. Dynamic Modification: Oxidation (M)
2. Dynamic Modification: Acetyl (Protein N-term)
5. Static Modifications:
-----------------------------
1. Static Modification: Carbamidomethyl (C)
------------------------------------------------------------------------------
Processing node 7: Percolator
------------------------------------------------------------------------------
1. Input Data:
-----------------------------
Maximum Delta Cn: 0.05
2. Decoy Database Search:
-----------------------------
Target FDR (Strict): 0.01
Target FDR (Relaxed): 0.05
Validation based on: q-Value
================================================================================
Further information:
Mascot (2):
- Fasta database information: FASTA db: SwissProtTrEMBL_Arabidopsis_thaliana_UP000006548_20220427.fasta
Version: 2.5
Number of sequences: 39329
Number of sequences after taxonomy: 39329
Taxonomy:
Enzyme:
Number of queries: 23069
- MudPitScoring: True
Percolator (7):
- Percolator Output: Results for Mascot (2):
Iteration 1 :	After the iteration step, 2131 target PSMs with q<0.01 were estimated by cross validation
Iteration 2 :	After the iteration step, 2372 target PSMs with q<0.01 were estimated by cross validation
Iteration 3 :	After the iteration step, 2544 target PSMs with q<0.01 were estimated by cross validation
Iteration 4 :	After the iteration step, 2637 target PSMs with q<0.01 were estimated by cross validation
Iteration 5 :	After the iteration step, 2702 target PSMs with q<0.01 were estimated by cross validation
Iteration 6 :	After the iteration step, 2721 target PSMs with q<0.01 were estimated by cross validation
Iteration 7 :	After the iteration step, 2733 target PSMs with q<0.01 were estimated by cross validation
Iteration 8 :	After the iteration step, 2736 target PSMs with q<0.01 were estimated by cross validation
Iteration 9 :	After the iteration step, 2736 target PSMs with q<0.01 were estimated by cross validation
Iteration 10 :	After the iteration step, 2731 target PSMs with q<0.01 were estimated by cross validation
Feature name	Raw weight	Normalized weight
IonScore	0.053	0.798
Delta Cn From Second PSM	0.5404	0.1325
Binomial Score	0.022	1.6396
Isolation Interference [%]	0.0093	0.1826
MH+ [Da]	0.0011	0.4195
Delta Mass [Da]	-6.4518	-0.0305
Delta Mass [ppm]	-0.0644	-0.2495
Absolute Delta Mass [Da]	-147.047	-0.5386
Absolute Delta Mass [ppm]	0.0043	0.0123
Peptide Length	0.0497	0.1795
Is z=1	0	0
Is z=2	-0.0869	-0.0291
Is z=3	-0.0026	-0.0008
Is z=4	1.4271	0.1186
Is z=5	0	0
Is z>5	2.1328	0.0183
# Missed Cleavages	-0.3699	-0.1691
Log Peptides Matched	0	0
Log Total Intensity	-0.89	-0.3617
Fraction Matched Intensity [%]	0.0078	0.1092
Fragment Coverage Series A, B, C [%]	-0.0301	-0.4161
Fragment Coverage Series X, Y, Z [%]	-0.0173	-0.4821
Log Matched Fragment Series Intensities A, B, C	-0.075	-0.2639
Log Matched Fragment Series Intensities X, Y, Z	0.2142	0.3794
Longest Sequence Series A, B, C	-0.0804	-0.079
Longest Sequence Series X, Y, Z	0.0358	0.0724
IQR Fragment Delta Mass [Da]	-24.1123	-0.0942
IQR Fragment Delta Mass [ppm]	0.0086	0.0968
Mean Fragment Delta Mass [Da]	183.263	0.564
Mean Fragment Delta Mass [ppm]	-0.0384	-0.3627
Mean Absolute Fragment Delta Mass [Da]	15.0188	0.041
Mean Absolute Fragment Delta Mass [ppm]	-0.0536	-0.4984
m0	-1.506	-2.1326
================================================================================
Processing details:
04/28/2022 10:17 AM	(2):Mascot:	Total search time was 1 min 54 s.
04/28/2022 10:17 AM	(7):Percolator:	Performing percolator for Mascot (2) took 1 min 45 s.
04/28/2022 10:17 AM	(2):Mascot:	Search completed
04/28/2022 10:17 AM	(2):Mascot:	2396 protein(s) + 1641 decoy proteins scored and inserted into result file in 2 s.
04/28/2022 10:17 AM	(2):Mascot:	2396 protein(s) scored
04/28/2022 10:17 AM	(2):Mascot:	Search result finalization started.
04/28/2022 10:17 AM	(7):Percolator:	Start reading Percolator results
04/28/2022 10:17 AM	(7):Percolator:	PSMId	score	q-value	posterior_error_prob	peptide	proteinIds
04/28/2022 10:17 AM	(7):Percolator:	Processing took 16.8 cpu seconds or 17 seconds wall time
04/28/2022 10:17 AM	(7):Percolator:	Calibrating statistics - calculating Posterior error probabilities (PEPs)
04/28/2022 10:17 AM	(7):Percolator:	New pi_0 estimate on merged list gives 1800 peptides over q=0.0100
04/28/2022 10:17 AM	(7):Percolator:	Calibrating statistics - calculating q values
04/28/2022 10:17 AM	(7):Percolator:	Selecting pi_0=0.5554
04/28/2022 10:17 AM	(7):Percolator:	Tossing out "redundant" PSMs keeping only the best scoring PSM for each unique peptide.
04/28/2022 10:17 AM	(7):Percolator:	Merging results from 3 datasets
04/28/2022 10:17 AM	(7):Percolator:	Found 2316 target PSMs scoring over 1.0000% FDR level on testset
04/28/2022 10:17 AM	(7):Percolator:	0.053	0.5404	0.022	0.0093	0.0011	-6.4518	-0.0644	-147.047	0.0043	0.0497	0	-0.0869	-0.0026	1.4271	0	2.1328	-0.3699	0	-0.89	0.0078	-0.0301	-0.0173	-0.075	0.2142	-0.0804	0.0358	-24.1123	0.0086	183.263	-0.0384	15.0188	-0.0536	-1.506
04/28/2022 10:17 AM	(7):Percolator:	0.798	0.1325	1.6396	0.1826	0.4195	-0.0305	-0.2495	-0.5386	0.0123	0.1795	0	-0.0291	-0.0008	0.1186	0	0.0183	-0.1691	0	-0.3617	0.1092	-0.4161	-0.4821	-0.2639	0.3794	-0.079	0.0724	-0.0942	0.0968	0.564	-0.3627	0.041	-0.4984	-2.1326
04/28/2022 10:17 AM	(7):Percolator:	IonScore	Delta Cn From Second PSM	Binomial Score	Isolation Interference [%]	MH+ [Da]	Delta Mass [Da]	Delta Mass [ppm]	Absolute Delta Mass [Da]	Absolute Delta Mass [ppm]	Peptide Length	Is z=1	Is z=2	Is z=3	Is z=4	Is z=5	Is z>5	# Missed Cleavages	Log Peptides Matched	Log Total Intensity	Fraction Matched Intensity [%]	Fragment Coverage Series A, B, C [%]	Fragment Coverage Series X, Y, Z [%]	Log Matched Fragment Series Intensities A, B, C	Log Matched Fragment Series Intensities X, Y, Z	Longest Sequence Series A, B, C	Longest Sequence Series X, Y, Z	IQR Fragment Delta Mass [Da]	IQR Fragment Delta Mass [ppm]	Mean Fragment Delta Mass [Da]	Mean Fragment Delta Mass [ppm]	Mean Absolute Fragment Delta Mass [Da]	Mean Absolute Fragment Delta Mass [ppm]	m0
04/28/2022 10:17 AM	(7):Percolator:	# first line contains normalized weights, second line the raw weights
04/28/2022 10:17 AM	(7):Percolator:	Obtained weights (only showing weights of first cross validation set)
04/28/2022 10:17 AM	(7):Percolator:	Iteration 10 :	After the iteration step, 2731 target PSMs with q<0.01 were estimated by cross validation
04/28/2022 10:17 AM	(7):Percolator:	Iteration 9 :	After the iteration step, 2736 target PSMs with q<0.01 were estimated by cross validation
04/28/2022 10:17 AM	(7):Percolator:	Iteration 8 :	After the iteration step, 2736 target PSMs with q<0.01 were estimated by cross validation
04/28/2022 10:17 AM	(7):Percolator:	Iteration 7 :	After the iteration step, 2733 target PSMs with q<0.01 were estimated by cross validation
04/28/2022 10:17 AM	(7):Percolator:	Iteration 6 :	After the iteration step, 2721 target PSMs with q<0.01 were estimated by cross validation
04/28/2022 10:17 AM	(7):Percolator:	Iteration 5 :	After the iteration step, 2702 target PSMs with q<0.01 were estimated by cross validation
04/28/2022 10:17 AM	(7):Percolator:	Iteration 4 :	After the iteration step, 2637 target PSMs with q<0.01 were estimated by cross validation
04/28/2022 10:17 AM	(7):Percolator:	Iteration 3 :	After the iteration step, 2544 target PSMs with q<0.01 were estimated by cross validation
04/28/2022 10:16 AM	(7):Percolator:	Iteration 2 :	After the iteration step, 2372 target PSMs with q<0.01 were estimated by cross validation
04/28/2022 10:16 AM	(7):Percolator:	Iteration 1 :	After the iteration step, 2131 target PSMs with q<0.01 were estimated by cross validation
04/28/2022 10:16 AM	(7):Percolator:	---Training with Cpos selected by cross validation, Cneg selected by cross validation, fdr=0.01
04/28/2022 10:16 AM	(7):Percolator:	Reading in data and feature calculation took 17.19 cpu seconds or 17 seconds wall time
04/28/2022 10:16 AM	(7):Percolator:	Estimating 1007 over q=0.01 in initial direction
04/28/2022 10:16 AM	(7):Percolator:	Selected feature number 3 as initial search direction, could separate 638 positives in that direction
04/28/2022 10:16 AM	(7):Percolator:	Selected feature number 3 as initial search direction, could separate 763 positives in that direction
04/28/2022 10:16 AM	(7):Percolator:	Selected feature number 3 as initial search direction, could separate 613 positives in that direction
04/28/2022 10:16 AM	(7):Percolator:	selecting cneg by cross validation
04/28/2022 10:16 AM	(7):Percolator:	selecting cpos by cross validation
04/28/2022 10:16 AM	(7):Percolator:	Train/test set contains 7872 positives and 5648 negatives, size ratio=1.39377 and pi0=1
04/28/2022 10:16 AM	(7):Percolator:	e6e22773-e9a6-4a26-9694-1ca77a797099 Delta Cn From Second PSM Binomial Score b8754504-e95e-476b-b9a4-454d4bb53aeb 1d91a87b-953a-4887-9f22-f75a497a3538 Delta Mass [Da] Delta Mass [ppm] Absolute Delta Mass [Da] Absolute Delta Mass [ppm] Peptide Length Is z=1 Is z=2 Is z=3 Is z=4 Is z=5 Is z>5 041eb6d5-e486-44a0-9bc1-19e25811c686 Log Peptides Matched Log Total Intensity Fraction Matched Intensity [%…
04/28/2022 10:16 AM	(7):Percolator:	Features:
04/28/2022 10:16 AM	(7):Percolator:	enzyme=Trypsin
04/28/2022 10:16 AM	(7):Percolator:	Hyperparameters fdr=0.01, Cpos=0, Cneg=0, maxNiter=10
04/28/2022 10:16 AM	(7):Percolator:	Started Thu Apr 28 10:16:41 2022
04/28/2022 10:16 AM	(7):Percolator:	C:\Program Files\Thermo\Discoverer 1.4\Tools\Percolator\percolator.exe -X C:\ProgramData\Thermo\Discoverer 1.4\Scratch\94ae4505-b03d-4a29-95ae-027315cfd01e\output.xml -Z C:\ProgramData\Thermo\Discoverer 1.4\Scratch\94ae4505-b03d-4a29-95ae-027315cfd01e\input.xml
04/28/2022 10:16 AM	(7):Percolator:	Issued command:
04/28/2022 10:16 AM	(7):Percolator:	Department of Genome Sciences at the University of Washington.
04/28/2022 10:16 AM	(7):Percolator:	Written by Lukas K├Ąll (lukall@u.washington.edu) in the
04/28/2022 10:16 AM	(7):Percolator:	Copyright (c) 2006-9 University of Washington. All rights reserved.
04/28/2022 10:16 AM	(7):Percolator:	Percolator version 2.04, Build Date Feb 1 2012 03:35:34
04/28/2022 10:16 AM	(7):Percolator:	Starting Percolator
04/28/2022 10:16 AM	(7):Percolator:	The input file contains 7872 peptides, 5648 decoy peptides and 32 features.
04/28/2022 10:16 AM	(7):Percolator:	Creating input file for Mascot (2) took 1 min 8 s.
04/28/2022 10:15 AM	(7):Percolator:	Start calculating features for peptides of Mascot (2)
04/28/2022 10:15 AM	(2):Mascot:	Used mascot server http://xeon/mascot/ with Mascot version 2.5.1
04/28/2022 10:15 AM	(2):Mascot:	Sending 6736 peptide hits (16853 peptides) to result file
04/28/2022 10:15 AM	(2):Mascot:	Sending 4311 decoy peptide hits (13097 peptides) to result file
04/28/2022 10:15 AM	(2):Mascot:	Reading decoy results
04/28/2022 10:15 AM	(2):Mascot:	Start translating results
04/28/2022 10:15 AM	(2):Mascot:	Start mapping modifications
04/28/2022 10:15 AM	(2):Mascot:	Received 3254 proteins from Mascot server
04/28/2022 10:15 AM	(2):Mascot:	Start mapping 3254 proteins
04/28/2022 10:15 AM	(2):Mascot:	Start parsing results
04/28/2022 10:15 AM	(2):Mascot:	Received Mascot result file (filename=../data/20220428/F024626.dat)
04/28/2022 10:15 AM	(2):Mascot:	Mascot Server completed
04/28/2022 10:13 AM	(2):Mascot:	Mascot result on server (filename=../data/20220428/F024626.dat)
04/28/2022 10:13 AM	(2):Mascot:	Start searching 23069 spectra
04/28/2022 10:11 AM	(2):Mascot:	Use mascot server http://xeon/mascot/ with Mascot version 2.5.1
04/28/2022 10:11 AM	(1):Spectrum Selector:	Reading from File 1 of 1:D:\QE\20220325 Maziak\20220325_CON_2a.raw (44978 spectra total)
================================================================================
Summary of file D:\QE\20220325 Maziak\20220325_CON_3a.msf
Workflow created with Discoverer version: 1.4.1.14 (DBVersion:79)
================================================================================
Search name: 20220325_CON_3a
Search description: -
Search date: 04/28/2022 09:18:43
================================================================================
The pipeline tree:
------------------
|-(0) Spectrum Files
|-(1) Spectrum Selector
|-(2) Mascot
|-(7) Percolator
------------------------------------------------------------------------------
Processing node 0: Spectrum Files
------------------------------------------------------------------------------
Input Data:
-----------------------------
File Name(s): D:\QE\20220325 Maziak\20220325_CON_3a.raw
------------------------------------------------------------------------------
Processing node 1: Spectrum Selector
------------------------------------------------------------------------------
1. General Settings:
-----------------------------
Precursor Selection: Use MS1 Precursor
Use New Precursor Reevaluation: True
2. Spectrum Properties Filter:
-----------------------------
Lower RT Limit: 0
Upper RT Limit: 0
First Scan: 0
Last Scan: 0
Lowest Charge State: 0
Highest Charge State: 0
Min. Precursor Mass: 350 Da
Max. Precursor Mass: 5000 Da
Total Intensity Threshold: 0
Minimum Peak Count: 1
3. Scan Event Filters:
-----------------------------
MS Order: Is MS2
Min. Collision Energy: 0
Max. Collision Energy: 100
Scan Type: Is Full
4. Peak Filters:
-----------------------------
S/N Threshold (FT-only): 1.5
5. Replacements for Unrecognized Properties:
-----------------------------
Unrecognized Charge Replacements: Automatic
Unrecognized Mass Analyzer Replacements: ITMS
Unrecognized MS Order Replacements: MS2
Unrecognized Activation Type Replacements: CID
Unrecognized Polarity Replacements: +
6. Just for Testing:
-----------------------------
Precursor Clipping Range Before: 2.5 Da
Precursor Clipping Range After: 5.5 Da
------------------------------------------------------------------------------
Processing node 2: Mascot
------------------------------------------------------------------------------
1. Input Data:
-----------------------------
Protein Database: SwissProtTrEMBL_Arabidopsis_thaliana
Enzyme Name: Trypsin
Maximum Missed Cleavage Sites: 1
Instrument: Default
Taxonomy: All entries
1.1 Peptide Scoring Options:
-----------------------------
Peptide Cut Off Score: 10
Peptide Without Protein Cut Off Score: 5
1.2 Protein Scoring Options:
-----------------------------
Use MudPIT Scoring: Automatic
Protein Relevance Threshold: 20
Protein Relevance Factor: 1
2. Tolerances:
-----------------------------
Precursor Mass Tolerance: 10 ppm
Fragment Mass Tolerance: 20 mmu
Use Average Precursor Mass: False
4. Dynamic Modifications:
-----------------------------
1. Dynamic Modification: Oxidation (M)
2. Dynamic Modification: Acetyl (Protein N-term)
5. Static Modifications:
-----------------------------
1. Static Modification: Carbamidomethyl (C)
------------------------------------------------------------------------------
Processing node 7: Percolator
------------------------------------------------------------------------------
1. Input Data:
-----------------------------
Maximum Delta Cn: 0.05
2. Decoy Database Search:
-----------------------------
Target FDR (Strict): 0.01
Target FDR (Relaxed): 0.05
Validation based on: q-Value
================================================================================
Further information:
Mascot (2):
- Fasta database information: FASTA db: SwissProtTrEMBL_Arabidopsis_thaliana_UP000006548_20220427.fasta
Version: 2.5
Number of sequences: 39329
Number of sequences after taxonomy: 39329
Taxonomy:
Enzyme:
Number of queries: 23286
- MudPitScoring: True
Percolator (7):
- Percolator Output: Results for Mascot (2):
Iteration 1 :	After the iteration step, 1677 target PSMs with q<0.01 were estimated by cross validation
Iteration 2 :	After the iteration step, 1986 target PSMs with q<0.01 were estimated by cross validation
Iteration 3 :	After the iteration step, 2131 target PSMs with q<0.01 were estimated by cross validation
Iteration 4 :	After the iteration step, 2214 target PSMs with q<0.01 were estimated by cross validation
Iteration 5 :	After the iteration step, 2250 target PSMs with q<0.01 were estimated by cross validation
Iteration 6 :	After the iteration step, 2266 target PSMs with q<0.01 were estimated by cross validation
Iteration 7 :	After the iteration step, 2288 target PSMs with q<0.01 were estimated by cross validation
Iteration 8 :	After the iteration step, 2296 target PSMs with q<0.01 were estimated by cross validation
Iteration 9 :	After the iteration step, 2297 target PSMs with q<0.01 were estimated by cross validation
Iteration 10 :	After the iteration step, 2299 target PSMs with q<0.01 were estimated by cross validation
Feature name	Raw weight	Normalized weight
IonScore	0.0468	0.668
Delta Cn From Second PSM	1.4038	0.3448
Binomial Score	0.0254	1.8025
Isolation Interference [%]	0.0061	0.1225
MH+ [Da]	0.0022	0.8271
Delta Mass [Da]	-32.7595	-0.1608
Delta Mass [ppm]	0.0599	0.2391
Absolute Delta Mass [Da]	-167.968	-0.6363
Absolute Delta Mass [ppm]	-0.0061	-0.0179
Peptide Length	0.1547	0.542
Is z=1	0	0
Is z=2	0.4719	0.1541
Is z=3	-0.4706	-0.1511
Is z=4	-0.3895	-0.0266
Is z=5	0	0
Is z>5	0	0
# Missed Cleavages	-0.4931	-0.2278
Log Peptides Matched	0	0
Log Total Intensity	-1.5275	-0.6266
Fraction Matched Intensity [%]	-0.0078	-0.1098
Fragment Coverage Series A, B, C [%]	-0.0201	-0.2784
Fragment Coverage Series X, Y, Z [%]	0.0077	0.2129
Log Matched Fragment Series Intensities A, B, C	-0.1022	-0.361
Log Matched Fragment Series Intensities X, Y, Z	0.3493	0.6116
Longest Sequence Series A, B, C	-0.0871	-0.0845
Longest Sequence Series X, Y, Z	-0.0081	-0.0155
IQR Fragment Delta Mass [Da]	32.8445	0.1272
IQR Fragment Delta Mass [ppm]	-0.0423	-0.4692
Mean Fragment Delta Mass [Da]	246.665	0.7811
Mean Fragment Delta Mass [ppm]	-0.0152	-0.1458
Mean Absolute Fragment Delta Mass [Da]	-112.46	-0.3124
Mean Absolute Fragment Delta Mass [ppm]	-0.0006	-0.0057
m0	-2.938	-2.5406
================================================================================
Processing details:
04/28/2022 10:06 AM	(2):Mascot:	Total search time was 2 min 3 s.
04/28/2022 10:06 AM	(7):Percolator:	Performing percolator for Mascot (2) took 1 min 45 s.
04/28/2022 10:06 AM	(2):Mascot:	Search completed
04/28/2022 10:06 AM	(2):Mascot:	2497 protein(s) + 1795 decoy proteins scored and inserted into result file in 2 s.
04/28/2022 10:06 AM	(2):Mascot:	2497 protein(s) scored
04/28/2022 10:06 AM	(2):Mascot:	Search result finalization started.
04/28/2022 10:06 AM	(7):Percolator:	Start reading Percolator results
04/28/2022 10:06 AM	(7):Percolator:	PSMId	score	q-value	posterior_error_prob	peptide	proteinIds
04/28/2022 10:06 AM	(7):Percolator:	Processing took 18.53 cpu seconds or 19 seconds wall time
04/28/2022 10:06 AM	(7):Percolator:	Calibrating statistics - calculating Posterior error probabilities (PEPs)
04/28/2022 10:06 AM	(7):Percolator:	New pi_0 estimate on merged list gives 1788 peptides over q=0.0100
04/28/2022 10:06 AM	(7):Percolator:	Calibrating statistics - calculating q values
04/28/2022 10:06 AM	(7):Percolator:	Selecting pi_0=0.5834
04/28/2022 10:06 AM	(7):Percolator:	Tossing out "redundant" PSMs keeping only the best scoring PSM for each unique peptide.
04/28/2022 10:06 AM	(7):Percolator:	Merging results from 3 datasets
04/28/2022 10:06 AM	(7):Percolator:	Found 1977 target PSMs scoring over 1.0000% FDR level on testset
04/28/2022 10:06 AM	(7):Percolator:	0.0468	1.4038	0.0254	0.0061	0.0022	-32.7595	0.0599	-167.968	-0.0061	0.1547	0	0.4719	-0.4706	-0.3895	0	0	-0.4931	0	-1.5275	-0.0078	-0.0201	0.0077	-0.1022	0.3493	-0.0871	-0.0081	32.8445	-0.0423	246.665	-0.0152	-112.46	-0.0006	-2.938
04/28/2022 10:06 AM	(7):Percolator:	0.668	0.3448	1.8025	0.1225	0.8271	-0.1608	0.2391	-0.6363	-0.0179	0.542	0	0.1541	-0.1511	-0.0266	0	0	-0.2278	0	-0.6266	-0.1098	-0.2784	0.2129	-0.361	0.6116	-0.0845	-0.0155	0.1272	-0.4692	0.7811	-0.1458	-0.3124	-0.0057	-2.5406
04/28/2022 10:06 AM	(7):Percolator:	IonScore	Delta Cn From Second PSM	Binomial Score	Isolation Interference [%]	MH+ [Da]	Delta Mass [Da]	Delta Mass [ppm]	Absolute Delta Mass [Da]	Absolute Delta Mass [ppm]	Peptide Length	Is z=1	Is z=2	Is z=3	Is z=4	Is z=5	Is z>5	# Missed Cleavages	Log Peptides Matched	Log Total Intensity	Fraction Matched Intensity [%]	Fragment Coverage Series A, B, C [%]	Fragment Coverage Series X, Y, Z [%]	Log Matched Fragment Series Intensities A, B, C	Log Matched Fragment Series Intensities X, Y, Z	Longest Sequence Series A, B, C	Longest Sequence Series X, Y, Z	IQR Fragment Delta Mass [Da]	IQR Fragment Delta Mass [ppm]	Mean Fragment Delta Mass [Da]	Mean Fragment Delta Mass [ppm]	Mean Absolute Fragment Delta Mass [Da]	Mean Absolute Fragment Delta Mass [ppm]	m0
04/28/2022 10:06 AM	(7):Percolator:	# first line contains normalized weights, second line the raw weights
04/28/2022 10:06 AM	(7):Percolator:	Obtained weights (only showing weights of first cross validation set)
04/28/2022 10:06 AM	(7):Percolator:	Iteration 10 :	After the iteration step, 2299 target PSMs with q<0.01 were estimated by cross validation
04/28/2022 10:06 AM	(7):Percolator:	Iteration 9 :	After the iteration step, 2297 target PSMs with q<0.01 were estimated by cross validation
04/28/2022 10:06 AM	(7):Percolator:	Iteration 8 :	After the iteration step, 2296 target PSMs with q<0.01 were estimated by cross validation
04/28/2022 10:06 AM	(7):Percolator:	Iteration 7 :	After the iteration step, 2288 target PSMs with q<0.01 were estimated by cross validation
04/28/2022 10:06 AM	(7):Percolator:	Iteration 6 :	After the iteration step, 2266 target PSMs with q<0.01 were estimated by cross validation
04/28/2022 10:06 AM	(7):Percolator:	Iteration 5 :	After the iteration step, 2250 target PSMs with q<0.01 were estimated by cross validation
04/28/2022 10:06 AM	(7):Percolator:	Iteration 4 :	After the iteration step, 2214 target PSMs with q<0.01 were estimated by cross validation
04/28/2022 10:06 AM	(7):Percolator:	Iteration 3 :	After the iteration step, 2131 target PSMs with q<0.01 were estimated by cross validation
04/28/2022 10:06 AM	(7):Percolator:	Iteration 2 :	After the iteration step, 1986 target PSMs with q<0.01 were estimated by cross validation
04/28/2022 10:06 AM	(7):Percolator:	Iteration 1 :	After the iteration step, 1677 target PSMs with q<0.01 were estimated by cross validation
04/28/2022 10:06 AM	(7):Percolator:	---Training with Cpos selected by cross validation, Cneg selected by cross validation, fdr=0.01
04/28/2022 10:06 AM	(7):Percolator:	Reading in data and feature calculation took 16.738 cpu seconds or 17 seconds wall time
04/28/2022 10:06 AM	(7):Percolator:	Estimating 553 over q=0.01 in initial direction
04/28/2022 10:06 AM	(7):Percolator:	Selected feature number 3 as initial search direction, could separate 329 positives in that direction
04/28/2022 10:06 AM	(7):Percolator:	Selected feature number 26 as initial search direction, could separate 471 positives in that direction
04/28/2022 10:06 AM	(7):Percolator:	Selected feature number 3 as initial search direction, could separate 329 positives in that direction
04/28/2022 10:06 AM	(7):Percolator:	selecting cneg by cross validation
04/28/2022 10:06 AM	(7):Percolator:	selecting cpos by cross validation
04/28/2022 10:06 AM	(7):Percolator:	Train/test set contains 7540 positives and 5730 negatives, size ratio=1.31588 and pi0=1
04/28/2022 10:06 AM	(7):Percolator:	e6e22773-e9a6-4a26-9694-1ca77a797099 Delta Cn From Second PSM Binomial Score b8754504-e95e-476b-b9a4-454d4bb53aeb 1d91a87b-953a-4887-9f22-f75a497a3538 Delta Mass [Da] Delta Mass [ppm] Absolute Delta Mass [Da] Absolute Delta Mass [ppm] Peptide Length Is z=1 Is z=2 Is z=3 Is z=4 Is z=5 Is z>5 041eb6d5-e486-44a0-9bc1-19e25811c686 Log Peptides Matched Log Total Intensity Fraction Matched Intensity [%…
04/28/2022 10:06 AM	(7):Percolator:	Features:
04/28/2022 10:06 AM	(7):Percolator:	enzyme=Trypsin
04/28/2022 10:05 AM	(7):Percolator:	Hyperparameters fdr=0.01, Cpos=0, Cneg=0, maxNiter=10
04/28/2022 10:05 AM	(7):Percolator:	Started Thu Apr 28 10:05:54 2022
04/28/2022 10:05 AM	(7):Percolator:	C:\Program Files\Thermo\Discoverer 1.4\Tools\Percolator\percolator.exe -X C:\ProgramData\Thermo\Discoverer 1.4\Scratch\18d46dee-f9ca-4bc6-a562-c9df7573cc8b\output.xml -Z C:\ProgramData\Thermo\Discoverer 1.4\Scratch\18d46dee-f9ca-4bc6-a562-c9df7573cc8b\input.xml
04/28/2022 10:05 AM	(7):Percolator:	Issued command:
04/28/2022 10:05 AM	(7):Percolator:	Department of Genome Sciences at the University of Washington.
04/28/2022 10:05 AM	(7):Percolator:	Written by Lukas K├Ąll (lukall@u.washington.edu) in the
04/28/2022 10:05 AM	(7):Percolator:	Copyright (c) 2006-9 University of Washington. All rights reserved.
04/28/2022 10:05 AM	(7):Percolator:	Percolator version 2.04, Build Date Feb 1 2012 03:35:34
04/28/2022 10:05 AM	(7):Percolator:	Starting Percolator
04/28/2022 10:05 AM	(7):Percolator:	The input file contains 7540 peptides, 5730 decoy peptides and 32 features.
04/28/2022 10:05 AM	(7):Percolator:	Creating input file for Mascot (2) took 1 min 7 s.
04/28/2022 10:04 AM	(7):Percolator:	Start calculating features for peptides of Mascot (2)
04/28/2022 10:04 AM	(2):Mascot:	Used mascot server http://xeon/mascot/ with Mascot version 2.5.1
04/28/2022 10:04 AM	(2):Mascot:	Sending 6453 peptide hits (16058 peptides) to result file
04/28/2022 10:04 AM	(2):Mascot:	Sending 4387 decoy peptide hits (13025 peptides) to result file
04/28/2022 10:04 AM	(2):Mascot:	Reading decoy results
04/28/2022 10:04 AM	(2):Mascot:	Start translating results
04/28/2022 10:04 AM	(2):Mascot:	Start mapping modifications
04/28/2022 10:04 AM	(2):Mascot:	Received 3419 proteins from Mascot server
04/28/2022 10:04 AM	(2):Mascot:	Start mapping 3419 proteins
04/28/2022 10:04 AM	(2):Mascot:	Start parsing results
04/28/2022 10:04 AM	(2):Mascot:	Received Mascot result file (filename=../data/20220428/F024624.dat)
04/28/2022 10:04 AM	(2):Mascot:	Mascot Server completed
04/28/2022 10:03 AM	(2):Mascot:	Mascot result on server (filename=../data/20220428/F024624.dat)
04/28/2022 10:02 AM	(2):Mascot:	Start searching 23286 spectra
04/28/2022 10:00 AM	(2):Mascot:	Use mascot server http://xeon/mascot/ with Mascot version 2.5.1
04/28/2022 10:00 AM	(1):Spectrum Selector:	Reading from File 1 of 1:D:\QE\20220325 Maziak\20220325_CON_3a.raw (45446 spectra total)
================================================================================
Summary of file D:\QE\20220325 Maziak\20220325_CON_4a.msf
Workflow created with Discoverer version: 1.4.1.14 (DBVersion:79)
================================================================================
Search name: 20220325_CON_4a
Search description: -
Search date: 04/28/2022 09:18:44
================================================================================
The pipeline tree:
------------------
|-(0) Spectrum Files
|-(1) Spectrum Selector
|-(2) Mascot
|-(7) Percolator
------------------------------------------------------------------------------
Processing node 0: Spectrum Files
------------------------------------------------------------------------------
Input Data:
-----------------------------
File Name(s): D:\QE\20220325 Maziak\20220325_CON_4a.raw
------------------------------------------------------------------------------
Processing node 1: Spectrum Selector
------------------------------------------------------------------------------
1. General Settings:
-----------------------------
Precursor Selection: Use MS1 Precursor
Use New Precursor Reevaluation: True
2. Spectrum Properties Filter:
-----------------------------
Lower RT Limit: 0
Upper RT Limit: 0
First Scan: 0
Last Scan: 0
Lowest Charge State: 0
Highest Charge State: 0
Min. Precursor Mass: 350 Da
Max. Precursor Mass: 5000 Da
Total Intensity Threshold: 0
Minimum Peak Count: 1
3. Scan Event Filters:
-----------------------------
MS Order: Is MS2
Min. Collision Energy: 0
Max. Collision Energy: 100
Scan Type: Is Full
4. Peak Filters:
-----------------------------
S/N Threshold (FT-only): 1.5
5. Replacements for Unrecognized Properties:
-----------------------------
Unrecognized Charge Replacements: Automatic
Unrecognized Mass Analyzer Replacements: ITMS
Unrecognized MS Order Replacements: MS2
Unrecognized Activation Type Replacements: CID
Unrecognized Polarity Replacements: +
6. Just for Testing:
-----------------------------
Precursor Clipping Range Before: 2.5 Da
Precursor Clipping Range After: 5.5 Da
------------------------------------------------------------------------------
Processing node 2: Mascot
------------------------------------------------------------------------------
1. Input Data:
-----------------------------
Protein Database: SwissProtTrEMBL_Arabidopsis_thaliana
Enzyme Name: Trypsin
Maximum Missed Cleavage Sites: 1
Instrument: Default
Taxonomy: All entries
1.1 Peptide Scoring Options:
-----------------------------
Peptide Cut Off Score: 10
Peptide Without Protein Cut Off Score: 5
1.2 Protein Scoring Options:
-----------------------------
Use MudPIT Scoring: Automatic
Protein Relevance Threshold: 20
Protein Relevance Factor: 1
2. Tolerances:
-----------------------------
Precursor Mass Tolerance: 10 ppm
Fragment Mass Tolerance: 20 mmu
Use Average Precursor Mass: False
4. Dynamic Modifications:
-----------------------------
1. Dynamic Modification: Oxidation (M)
2. Dynamic Modification: Acetyl (Protein N-term)
5. Static Modifications:
-----------------------------
1. Static Modification: Carbamidomethyl (C)
------------------------------------------------------------------------------
Processing node 7: Percolator
------------------------------------------------------------------------------
1. Input Data:
-----------------------------
Maximum Delta Cn: 0.05
2. Decoy Database Search:
-----------------------------
Target FDR (Strict): 0.01
Target FDR (Relaxed): 0.05
Validation based on: q-Value
================================================================================
Further information:
Mascot (2):
- Fasta database information: FASTA db: SwissProtTrEMBL_Arabidopsis_thaliana_UP000006548_20220427.fasta
Version: 2.5
Number of sequences: 39329
Number of sequences after taxonomy: 39329
Taxonomy:
Enzyme:
Number of queries: 16178
- MudPitScoring: True
Percolator (7):
- Percolator Output: Results for Mascot (2):
Iteration 1 :	After the iteration step, 1436 target PSMs with q<0.01 were estimated by cross validation
Iteration 2 :	After the iteration step, 1650 target PSMs with q<0.01 were estimated by cross validation
Iteration 3 :	After the iteration step, 1823 target PSMs with q<0.01 were estimated by cross validation
Iteration 4 :	After the iteration step, 1902 target PSMs with q<0.01 were estimated by cross validation
Iteration 5 :	After the iteration step, 1950 target PSMs with q<0.01 were estimated by cross validation
Iteration 6 :	After the iteration step, 1964 target PSMs with q<0.01 were estimated by cross validation
Iteration 7 :	After the iteration step, 1967 target PSMs with q<0.01 were estimated by cross validation
Iteration 8 :	After the iteration step, 1980 target PSMs with q<0.01 were estimated by cross validation
Iteration 9 :	After the iteration step, 1983 target PSMs with q<0.01 were estimated by cross validation
Iteration 10 :	After the iteration step, 1987 target PSMs with q<0.01 were estimated by cross validation
Feature name	Raw weight	Normalized weight
IonScore	0.1099	1.51
Delta Cn From Second PSM	0.7135	0.1733
Binomial Score	0.0443	2.8557
Isolation Interference [%]	0.0367	0.7086
MH+ [Da]	0.0026	0.8888
Delta Mass [Da]	278.601	1.2423
Delta Mass [ppm]	-0.3116	-1.1816
Absolute Delta Mass [Da]	-501.608	-1.7506
Absolute Delta Mass [ppm]	0.4341	1.2481
Peptide Length	0.5438	1.7565
Is z=1	0	0
Is z=2	-0.3023	-0.0908
Is z=3	0.056	0.0166
Is z=4	7.1313	0.4023
Is z=5	0	0
Is z>5	-1.5772	-0.0216
# Missed Cleavages	-1.1653	-0.5276
Log Peptides Matched	0	0
Log Total Intensity	-2.8111	-1.0278
Fraction Matched Intensity [%]	0.0295	0.4127
Fragment Coverage Series A, B, C [%]	-0.0222	-0.2993
Fragment Coverage Series X, Y, Z [%]	0.0123	0.34
Log Matched Fragment Series Intensities A, B, C	-0.2323	-0.7623
Log Matched Fragment Series Intensities X, Y, Z	0.3779	0.6307
Longest Sequence Series A, B, C	-0.4998	-0.4496
Longest Sequence Series X, Y, Z	-0.2795	-0.5097
IQR Fragment Delta Mass [Da]	33.1883	0.1233
IQR Fragment Delta Mass [ppm]	-0.1202	-1.3203
Mean Fragment Delta Mass [Da]	201.272	0.6291
Mean Fragment Delta Mass [ppm]	0.0254	0.2428
Mean Absolute Fragment Delta Mass [Da]	-11.1664	-0.0303
Mean Absolute Fragment Delta Mass [ppm]	-0.151	-1.3824
m0	-2.3739	-4.2118
================================================================================
Processing details:
04/28/2022 10:11 AM	(2):Mascot:	Total search time was 1 min 21 s.
04/28/2022 10:11 AM	(7):Percolator:	Performing percolator for Mascot (2) took 1 min 23 s.
04/28/2022 10:11 AM	(2):Mascot:	Search completed
04/28/2022 10:11 AM	(2):Mascot:	2046 protein(s) + 1407 decoy proteins scored and inserted into result file in 1.7 s.
04/28/2022 10:11 AM	(2):Mascot:	2046 protein(s) scored
04/28/2022 10:11 AM	(2):Mascot:	Search result finalization started.
04/28/2022 10:11 AM	(7):Percolator:	Start reading Percolator results
04/28/2022 10:11 AM	(7):Percolator:	Processing took 15.12 cpu seconds or 15 seconds wall time
04/28/2022 10:11 AM	(7):Percolator:	PSMId	score	q-value	posterior_error_prob	peptide	proteinIds
04/28/2022 10:11 AM	(7):Percolator:	Calibrating statistics - calculating Posterior error probabilities (PEPs)
04/28/2022 10:11 AM	(7):Percolator:	New pi_0 estimate on merged list gives 1525 peptides over q=0.0100
04/28/2022 10:11 AM	(7):Percolator:	Calibrating statistics - calculating q values
04/28/2022 10:11 AM	(7):Percolator:	Selecting pi_0=0.5647
04/28/2022 10:11 AM	(7):Percolator:	Tossing out "redundant" PSMs keeping only the best scoring PSM for each unique peptide.
04/28/2022 10:11 AM	(7):Percolator:	Merging results from 3 datasets
04/28/2022 10:11 AM	(7):Percolator:	Found 1645 target PSMs scoring over 1.0000% FDR level on testset
04/28/2022 10:11 AM	(7):Percolator:	0.1099	0.7135	0.0443	0.0367	0.0026	278.601	-0.3116	-501.608	0.4341	0.5438	0	-0.3023	0.056	7.1313	0	-1.5772	-1.1653	0	-2.8111	0.0295	-0.0222	0.0123	-0.2323	0.3779	-0.4998	-0.2795	33.1883	-0.1202	201.272	0.0254	-11.1664	-0.151	-2.3739
04/28/2022 10:11 AM	(7):Percolator:	1.51	0.1733	2.8557	0.7086	0.8888	1.2423	-1.1816	-1.7506	1.2481	1.7565	0	-0.0908	0.0166	0.4023	0	-0.0216	-0.5276	0	-1.0278	0.4127	-0.2993	0.34	-0.7623	0.6307	-0.4496	-0.5097	0.1233	-1.3203	0.6291	0.2428	-0.0303	-1.3824	-4.2118
04/28/2022 10:11 AM	(7):Percolator:	IonScore	Delta Cn From Second PSM	Binomial Score	Isolation Interference [%]	MH+ [Da]	Delta Mass [Da]	Delta Mass [ppm]	Absolute Delta Mass [Da]	Absolute Delta Mass [ppm]	Peptide Length	Is z=1	Is z=2	Is z=3	Is z=4	Is z=5	Is z>5	# Missed Cleavages	Log Peptides Matched	Log Total Intensity	Fraction Matched Intensity [%]	Fragment Coverage Series A, B, C [%]	Fragment Coverage Series X, Y, Z [%]	Log Matched Fragment Series Intensities A, B, C	Log Matched Fragment Series Intensities X, Y, Z	Longest Sequence Series A, B, C	Longest Sequence Series X, Y, Z	IQR Fragment Delta Mass [Da]	IQR Fragment Delta Mass [ppm]	Mean Fragment Delta Mass [Da]	Mean Fragment Delta Mass [ppm]	Mean Absolute Fragment Delta Mass [Da]	Mean Absolute Fragment Delta Mass [ppm]	m0
04/28/2022 10:11 AM	(7):Percolator:	# first line contains normalized weights, second line the raw weights
04/28/2022 10:11 AM	(7):Percolator:	Obtained weights (only showing weights of first cross validation set)
04/28/2022 10:11 AM	(7):Percolator:	Iteration 10 :	After the iteration step, 1987 target PSMs with q<0.01 were estimated by cross validation
04/28/2022 10:11 AM	(7):Percolator:	Iteration 9 :	After the iteration step, 1983 target PSMs with q<0.01 were estimated by cross validation
04/28/2022 10:11 AM	(7):Percolator:	Iteration 8 :	After the iteration step, 1980 target PSMs with q<0.01 were estimated by cross validation
04/28/2022 10:11 AM	(7):Percolator:	Iteration 7 :	After the iteration step, 1967 target PSMs with q<0.01 were estimated by cross validation
04/28/2022 10:11 AM	(7):Percolator:	Iteration 6 :	After the iteration step, 1964 target PSMs with q<0.01 were estimated by cross validation
04/28/2022 10:10 AM	(7):Percolator:	Iteration 5 :	After the iteration step, 1950 target PSMs with q<0.01 were estimated by cross validation
04/28/2022 10:10 AM	(7):Percolator:	Iteration 4 :	After the iteration step, 1902 target PSMs with q<0.01 were estimated by cross validation
04/28/2022 10:10 AM	(7):Percolator:	Iteration 3 :	After the iteration step, 1823 target PSMs with q<0.01 were estimated by cross validation
04/28/2022 10:10 AM	(7):Percolator:	Iteration 2 :	After the iteration step, 1650 target PSMs with q<0.01 were estimated by cross validation
04/28/2022 10:10 AM	(7):Percolator:	Iteration 1 :	After the iteration step, 1436 target PSMs with q<0.01 were estimated by cross validation
04/28/2022 10:10 AM	(7):Percolator:	---Training with Cpos selected by cross validation, Cneg selected by cross validation, fdr=0.01
04/28/2022 10:10 AM	(7):Percolator:	Reading in data and feature calculation took 13.571 cpu seconds or 13 seconds wall time
04/28/2022 10:10 AM	(7):Percolator:	Estimating 318 over q=0.01 in initial direction
04/28/2022 10:10 AM	(7):Percolator:	Selected feature number 26 as initial search direction, could separate 208 positives in that direction
04/28/2022 10:10 AM	(7):Percolator:	Selected feature number 3 as initial search direction, could separate 197 positives in that direction
04/28/2022 10:10 AM	(7):Percolator:	Selected feature number 1 as initial search direction, could separate 235 positives in that direction
04/28/2022 10:10 AM	(7):Percolator:	selecting cneg by cross validation
04/28/2022 10:10 AM	(7):Percolator:	selecting cpos by cross validation
04/28/2022 10:10 AM	(7):Percolator:	Train/test set contains 6079 positives and 4570 negatives, size ratio=1.3302 and pi0=1
04/28/2022 10:10 AM	(7):Percolator:	e6e22773-e9a6-4a26-9694-1ca77a797099 Delta Cn From Second PSM Binomial Score b8754504-e95e-476b-b9a4-454d4bb53aeb 1d91a87b-953a-4887-9f22-f75a497a3538 Delta Mass [Da] Delta Mass [ppm] Absolute Delta Mass [Da] Absolute Delta Mass [ppm] Peptide Length Is z=1 Is z=2 Is z=3 Is z=4 Is z=5 Is z>5 041eb6d5-e486-44a0-9bc1-19e25811c686 Log Peptides Matched Log Total Intensity Fraction Matched Intensity [%…
04/28/2022 10:10 AM	(7):Percolator:	Features:
04/28/2022 10:10 AM	(7):Percolator:	enzyme=Trypsin
04/28/2022 10:10 AM	(7):Percolator:	Hyperparameters fdr=0.01, Cpos=0, Cneg=0, maxNiter=10
04/28/2022 10:10 AM	(7):Percolator:	Started Thu Apr 28 10:10:43 2022
04/28/2022 10:10 AM	(7):Percolator:	C:\Program Files\Thermo\Discoverer 1.4\Tools\Percolator\percolator.exe -X C:\ProgramData\Thermo\Discoverer 1.4\Scratch\cffb2320-66d4-40e5-a8b2-8e228bb09ddb\output.xml -Z C:\ProgramData\Thermo\Discoverer 1.4\Scratch\cffb2320-66d4-40e5-a8b2-8e228bb09ddb\input.xml
04/28/2022 10:10 AM	(7):Percolator:	Issued command:
04/28/2022 10:10 AM	(7):Percolator:	Department of Genome Sciences at the University of Washington.
04/28/2022 10:10 AM	(7):Percolator:	Written by Lukas K├Ąll (lukall@u.washington.edu) in the
04/28/2022 10:10 AM	(7):Percolator:	Copyright (c) 2006-9 University of Washington. All rights reserved.
04/28/2022 10:10 AM	(7):Percolator:	Percolator version 2.04, Build Date Feb 1 2012 03:35:34
04/28/2022 10:10 AM	(7):Percolator:	Starting Percolator
04/28/2022 10:10 AM	(7):Percolator:	The input file contains 6079 peptides, 4570 decoy peptides and 32 features.
04/28/2022 10:10 AM	(7):Percolator:	Creating input file for Mascot (2) took 52.8 s.
04/28/2022 10:09 AM	(7):Percolator:	Start calculating features for peptides of Mascot (2)
04/28/2022 10:09 AM	(2):Mascot:	Used mascot server http://xeon/mascot/ with Mascot version 2.5.1
04/28/2022 10:09 AM	(2):Mascot:	Sending 5174 peptide hits (13231 peptides) to result file
04/28/2022 10:09 AM	(2):Mascot:	Sending 3364 decoy peptide hits (10320 peptides) to result file
04/28/2022 10:09 AM	(2):Mascot:	Reading decoy results
04/28/2022 10:09 AM	(2):Mascot:	Start translating results
04/28/2022 10:09 AM	(2):Mascot:	Start mapping modifications
04/28/2022 10:09 AM	(2):Mascot:	Received 2839 proteins from Mascot server
04/28/2022 10:09 AM	(2):Mascot:	Start mapping 2839 proteins
04/28/2022 10:09 AM	(2):Mascot:	Start parsing results
04/28/2022 10:09 AM	(2):Mascot:	Received Mascot result file (filename=../data/20220428/F024625.dat)
04/28/2022 10:09 AM	(2):Mascot:	Mascot Server completed
04/28/2022 10:08 AM	(2):Mascot:	Mascot result on server (filename=../data/20220428/F024625.dat)
04/28/2022 10:08 AM	(2):Mascot:	Start searching 16178 spectra
04/28/2022 10:06 AM	(2):Mascot:	Use mascot server http://xeon/mascot/ with Mascot version 2.5.1
04/28/2022 10:06 AM	(1):Spectrum Selector:	Reading from File 1 of 1:D:\QE\20220325 Maziak\20220325_CON_4a.raw (40590 spectra total)

## Sheet: CONTROLs
Accession	Description	ΣCoverage	Σ# Proteins	Σ# Unique Peptides	Σ# Peptides	Σ# PSMs	Score A2	Coverage A2	# Peptides A2	# PSM A2	Score B2	Coverage B2	# Peptides B2	# PSM B2	Score C2	Coverage C2	# Peptides C2	# PSM C2	Score D2	Coverage D2	# Peptides D2	# PSM D2	# AAs	MW [kDa]	calc. pI		SCORE AVERAGE
A0A178UT56	Proton pump interactor 1 OS=Arabidopsis thaliana OX=3702 GN=PPI1 PE=1 SV=1 - [A0A178UT56_ARATH]	20.19	2	7	7	18	105.62	9.35	4	4	51.46	11.03	4	4	107.04	14.02	5	5	38.58	16.26	5	5	535	60.0304	8.82178		75.675
A0A1I9LM15	Isopentenyl-diphosphate Delta-isomerase OS=Arabidopsis thaliana OX=3702 GN=IPP2 PE=1 SV=1 - [A0A1I9LM15_ARATH]	13.5	3	3	3	8	37.84	5.49	1	1	37.04	9.7	2	2	56.86	9.7	2	2	95.4567	13.5	3	3	237	27.5332	6.03662		56.7992
A0A1I9LN58	Putative eukaryotic LigT OS=Arabidopsis thaliana OX=3702 GN=At3g16230 PE=1 SV=1 - [A0A1I9LN58_ARATH]	7.53	5	2	2	2						0			30.02	7.53	2	2					372	40.9384	8.80713		30.02
A0A1I9LNS9	Ribosomal protein L13 family protein OS=Arabidopsis thaliana OX=3702 GN=At3g01790 PE=1 SV=1 - [A0A1I9LNS9_ARATH]	6.83	2	1	1	2		0			44.23	6.83	1	1		0			19.68	6.83	1	1	161	18.1747	9.84717		31.955
A0A1I9LPN6	PYRIMIDINE 4 OS=Arabidopsis thaliana OX=3702 GN=PYD4 PE=1 SV=1 - [A0A1I9LPN6_ARATH]	1.71	2	1	1	1	37.33	1.71	1	1													468	50.8649	8.38232		37.33
A0A1I9LR92	CDP-diacylglycerol synthase OS=Arabidopsis thaliana OX=3702 GN=At3g47630 PE=1 SV=1 - [A0A1I9LR92_ARATH]	9.78	4	2	2	2					35.83	9.78	2	2									225	25.2829	9.27588		35.83
A0A1P8APX5	Thioesterase superfamily protein OS=Arabidopsis thaliana OX=3702 GN=At1g04290 PE=1 SV=1 - [A0A1P8APX5_ARATH]	6.3	2	1	1	4	23.54	6.3	1	1	40.44	6.3	1	1	30.89	6.3	1	1	44.98	6.3	1	1	127	13.8262	5.46533		34.9625
A0A1P8APZ8	DNAJ heat shock family protein OS=Arabidopsis thaliana OX=3702 GN=ATJ1 PE=1 SV=1 - [A0A1P8APZ8_ARATH]	7.5	3	3	3	7	31.61	2.75	1	1	59.4433	7.5	3	3	58.14	4.75	2	2	38.47	2.75	1	1	400	44.7594	7.85498		46.9158
A0A1P8AQ84	DEA(D/H)-box RNA helicase family protein OS=Arabidopsis thaliana OX=3702 GN=EMB3108 PE=1 SV=1 - [A0A1P8AQ84_ARATH]	2.12	2	1	1	1	0	2.12	1	1						0				0			567	63.0602	6.49365		0
A0A1P8AQK5	Long chain acyl-CoA synthetase 9 OS=Arabidopsis thaliana OX=3702 GN=LACS9 PE=1 SV=1 - [A0A1P8AQK5_ARATH]	1.47	2	1	1	1	32.05	1.47	1	1		0				0				0			545	59.6838	7.57666		32.05
A0A1P8AQN1	Hydrolase-like protein family OS=Arabidopsis thaliana OX=3702 GN=UP9 PE=1 SV=1 - [A0A1P8AQN1_ARATH]	2.79	7	1	1	1					30.33	2.79	1	1									323	34.9863	10.0962		30.33
A0A1P8ASJ9	Chaperone DnaJ-domain superfamily protein OS=Arabidopsis thaliana OX=3702 GN=DJC65 PE=1 SV=1 - [A0A1P8ASJ9_ARATH]	5.83	2	1	1	2	46.09	5.83	1	1	24.74	5.83	1	1									206	24.3073	9.92041		35.415
A0A1P8AU33	Class I peptide chain release factor OS=Arabidopsis thaliana OX=3702 GN=At1g62850 PE=1 SV=1 - [A0A1P8AU33_ARATH]	40.78	2	6	6	18	62.61	36.89	5	6	101.93	33.98	5	6	52.87	30.1	4	4	65.06	9.22	2	2	206	22.6959	9.74463		70.6175
A0A1P8AU34	Translation initiation factor 3 (IF-3) family protein OS=Arabidopsis thaliana OX=3702 GN=At1g34360 PE=1 SV=1 - [A0A1P8AU34_ARATH]	17.4	3	7	7	20	167.818	12.78	5	5	148.52	12.78	5	5	109.713	14.32	6	6	89.39	10.13	4	4	454	51.0453	9.72998		128.86
A0A1P8AV04	2-isopropylmalate synthase 1 OS=Arabidopsis thaliana OX=3702 GN=IMS1 PE=1 SV=1 - [A0A1P8AV04_ARATH]	2.07	4	1	1	1	32.92	2.07	1	1													483	52.4511	8.07471		32.92
A0A1P8AYX4	Plasma membrane ATPase OS=Arabidopsis thaliana OX=3702 GN=HA1 PE=1 SV=1 - [A0A1P8AYX4_ARATH]	2.82	4	2	2	3		0			41.23	1.69	1	1					55.05	2.82	2	2	885	96.7969	7.12256		48.14
A0A1P8B0Y5	Metaxin-like protein OS=Arabidopsis thaliana OX=3702 GN=At2g19080 PE=1 SV=1 - [A0A1P8B0Y5_ARATH]	11.02	2	2	2	6	98.66	11.02	2	2	42.36	6.36	1	1	61.08	6.36	1	1	76.16	11.02	2	2	236	27.1999	4.93213		69.565
A0A1P8B1Y1	Cell division cycle 48B OS=Arabidopsis thaliana OX=3702 GN=CDC48B PE=4 SV=1 - [A0A1P8B1Y1_ARATH]	2.79	2	1	1	2	32.21	2.79	1	1					40.12	2.79	1	1					430	46.7013	6.87354		36.165
A0A1P8B2C7	60S acidic ribosomal protein family OS=Arabidopsis thaliana OX=3702 GN=At2g27720 PE=1 SV=1 - [A0A1P8B2C7_ARATH]	10.99	6	1	1	4	34.78	10.99	1	1	43.28	10.99	1	1	37.37	10.99	1	1	36.72	10.99	1	1	91	9.17248	4.41162		38.0375
A0A1P8B388	Ras-related small GTP-binding family protein OS=Arabidopsis thaliana OX=3702 GN=ARA7 PE=1 SV=1 - [A0A1P8B388_ARATH]	7.38	7	1	1	2	28.09	7.38	1	1					28.41	7.38	1	1					149	16.2754	8.1333		28.25
A0A1P8B527	Adenylyl cyclase OS=Arabidopsis thaliana OX=3702 GN=At4g15640 PE=1 SV=1 - [A0A1P8B527_ARATH]	12.16	2	4	4	11	82.0341	5.78	2	2	61.4641	5.78	2	2	46.6667	9.42	3	3	132.76	12.16	4	4	329	37.1251	7.75244		80.7312
A0A1P8B564	Catalase OS=Arabidopsis thaliana OX=3702 GN=CAT2 PE=1 SV=1 - [A0A1P8B564_ARATH]	21.54	3	5	10	48	254.915	11.18	5	11	231.135	15.65	7	12	249.206	19.51	9	13	243.991	17.07	8	12	492	56.9133	7.12256		244.812
A0A1P8B5L9	Alanine:glyoxylate aminotransferase 2 OS=Arabidopsis thaliana OX=3702 GN=AGT2 PE=1 SV=1 - [A0A1P8B5L9_ARATH]	9.73	2	3	3	6	54.99	6.98	2	2	35.62	3.99	1	1	58.7	5.74	2	2	23.95	2.99	1	1	401	43.3031	6.58057		43.315
A0A1P8B6J0	NADH:ubiquinone reductase (non-electrogenic) OS=Arabidopsis thaliana OX=3702 GN=NDB1 PE=1 SV=1 - [A0A1P8B6J0_ARATH]	1.58	2	1	1	3	41.6	1.58	1	1	46.15	1.58	1	1		0			29.04	1.58	1	1	505	55.7487	6.20166		38.93
A0A1P8B941	Chaperone DnaJ-domain superfamily protein OS=Arabidopsis thaliana OX=3702 GN=At4g07990 PE=1 SV=1 - [A0A1P8B941_ARATH]	5.1	3	1	1	1					26.36	5.1	1	1									196	23.5225	9.43701		26.36
A0A1P8B9N1	Formate dehydrogenase, mitochondrial OS=Arabidopsis thaliana OX=3702 GN=FDH PE=1 SV=1 - [A0A1P8B9N1_ARATH]	12.29	3	5	5	10	44.0148	2.79	2	2	69.56	6.15	2	2	110.807	8.94	4	4	45.85	5.87	2	2	358	39.6053	6.62451		67.558
A0A1P8BD74	Thioredoxin-dependent peroxiredoxin OS=Arabidopsis thaliana OX=3702 GN=2-Cys Prx B PE=1 SV=1 - [A0A1P8BD74_ARATH]	2.86	3	1	1	2	35.2	2.86	1	1		0			40.02	2.86	1	1					245	26.6949	8.38232		37.61
A0A1P8BDV6	DNAse I-like superfamily protein OS=Arabidopsis thaliana OX=3702 GN=At5g11350 PE=1 SV=1 - [A0A1P8BDV6_ARATH]	1.68	5	1	1	2	17.23	1.68	1	1	41.77	1.68	1	1									594	66.2414	5.05908		29.5
A0A1P8BFB3	P-loop containing nucleoside triphosphate hydrolases superfamily protein OS=Arabidopsis thaliana OX=3702 GN=MDC12.8 PE=1 SV=1 - [A0A1P8BFB3_ARATH]	2.07	2	1	1	1	34.44	2.07	1	1													482	52.9039	9.17334		34.44
A0A2H1ZEI5	Pumilio 5 OS=Arabidopsis thaliana OX=3702 GN=PUM5 PE=1 SV=1 - [A0A2H1ZEI5_ARATH]	0.99	3	1	1	5		0			78.3979	0.99	1	4	52.13	0.99	1	1		0			913	101.543	5.88428		65.2639
A0A2H1ZEJ8	L-galactono-1,4-lactone dehydrogenase OS=Arabidopsis thaliana OX=3702 GN=GLDH PE=1 SV=1 - [A0A2H1ZEJ8_ARATH]	4.25	2	3	3	5	24.8	1.59	1	1	28.51	1.59	1	1	35.44	4.25	3	3					565	63.2508	8.00146		29.5833
A0A2P2CLE9	NADH dehydrogenase subunit 2 OS=Arabidopsis thaliana OX=3702 GN=nad2 PE=3 SV=2 - [A0A2P2CLE9_ARATH]	2.25	2	1	1	2					25.29	2.25	1	1	31.85	2.25	1	1					488	54.1315	8.35303		28.57
A0A2P2CLF0	Cytochrome c oxidase subunit 2 OS=Arabidopsis thaliana OX=3702 GN=cox2 PE=1 SV=2 - [A0A2P2CLF0_ARATH]	6.54	2	2	2	3	34.09	3.85	1	1	67.7312	6.54	2	2		0				0			260	29.6653	5.23682		50.9106
A0A2P2CLF3	Ribosomal protein S3, mitochondrial OS=Arabidopsis thaliana OX=3702 GN=rps3 PE=1 SV=2 - [A0A2P2CLF3_ARATH]	2.16	2	1	1	1		0			0	2.16	1	1		0							556	64.7356	10.3452		0
A0A2P2CLF5	Ribosomal protein S7 OS=Arabidopsis thaliana OX=3702 GN=rps7 PE=1 SV=1 - [A0A2P2CLF5_ARATH]	8.11	2	1	1	2					22.66	8.11	1	1					22.85	8.11	1	1	148	17.2164	10.5356		22.755
A0A2P2CLF6	NADH dehydrogenase subunit 9 OS=Arabidopsis thaliana OX=3702 GN=nad9 PE=1 SV=1 - [A0A2P2CLF6_ARATH]	32.63	2	7	7	23	263.056	32.11	6	7	197.96	26.84	5	6	131.37	23.16	5	5	125.72	28.42	5	5	190	22.8664	6.93213		179.526
A0A2P2CLF9	ATP synthase subunit alpha OS=Arabidopsis thaliana OX=3702 GN=atp1 PE=3 SV=1 - [A0A2P2CLF9_ARATH]	37.48	4	20	20	127	858.002	28.6	13	34	781.47	32.94	15	36	654.078	34.32	17	30	522.768	28.4	15	27	507	55.0688	6.32861		704.079
A0A2P2CLG2	Cytochrome b OS=Arabidopsis thaliana OX=3702 GN=cob PE=1 SV=2 - [A0A2P2CLG2_ARATH]	5.6	2	2	2	5		0			45.69	5.6	2	2	31.6	3.31	1	1	24.61	5.6	2	2	393	44.2518	7.15186		33.9667
A0A2P2CLH2	NADH dehydrogenase subunit 7 OS=Arabidopsis thaliana OX=3702 GN=nad7 PE=1 SV=1 - [A0A2P2CLH2_ARATH]	19.04	2	6	6	21	170.44	14.21	5	5	198.1	19.04	6	6	205.309	19.04	6	6	155.94	10.91	4	4	394	44.9748	7.12256		182.447
A0A2P2CLH9	ATP synthase protein MI25 OS=Arabidopsis thaliana OX=3702 GN=atp4 PE=1 SV=1 - [A0A2P2CLH9_ARATH]	14.58	2	3	3	6	86.41	9.9	2	2	68.2854	10.42	2	2	47.56	5.73	1	1	54.87	5.73	1	1	192	21.6936	9.53955		64.2814
A0JPW4	At4g14145 OS=Arabidopsis thaliana OX=3702 GN=At4g14145 PE=1 SV=1 - [A0JPW4_ARATH]	32.84	1	4	4	13	124.19	32.84	4	4	96.9533	26.12	3	3	70.64	26.12	3	3	62.9167	26.12	3	3	134	14.8858	9.62744		88.675
A3KPF5	Protein disulfide isomerase-like 1-5 OS=Arabidopsis thaliana OX=3702 GN=PDIL1-5 PE=2 SV=1 - [PDI15_ARATH]	1.49	1	1	1	1		0							30.76	1.49	1	1					537	60.1201	5.09717		30.76
A8MR12	26S proteasome regulatory subunit RPN11 OS=Arabidopsis thaliana OX=3702 GN=MQM1.19 PE=1 SV=1 - [A8MR12_ARATH]	5.02	2	1	1	2									30.54	5.02	1	1	35.74	5.02	1	1	259	29.1888	6.53662		33.14
A8MR92	Iron-sulfur cluster biosynthesis family protein OS=Arabidopsis thaliana OX=3702 GN=At2g16710 PE=1 SV=1 - [A8MR92_ARATH]	18.18	3	2	2	5	29.06	7.27	1	1	60.41	18.18	2	2	23.28	10.91	1	1	21.1	10.91	1	1	110	12.2566	9.51025		33.4625
A8MRD7	Rubredoxin-like superfamily protein OS=Arabidopsis thaliana OX=3702 GN=At3g15640 PE=1 SV=1 - [A8MRD7_ARATH]	22.29	2	3	5	13	45.24	14.29	2	2	43.1967	14.29	3	4	50.18	21.71	3	3	73.69	21.71	4	4	175	19.3045	5.021		53.0767
A8MRE5	Translation elongation factor EF1B/ribosomal protein S6 family protein OS=Arabidopsis thaliana OX=3702 GN=At3g18760 PE=1 SV=1 - [A8MRE5_ARATH]	13.43	2	2	2	6	46.93	6.72	1	1	91.0765	13.43	2	2	51.9	6.72	1	1	61.19	13.43	2	2	134	15.3991	8.92432		62.7741
A8MRZ7	Eukaryotic translation initiation factor 4A1 OS=Arabidopsis thaliana OX=3702 GN=EIF4A1 PE=1 SV=1 - [A8MRZ7_ARATH]	5.72	8	2	2	3									21.25	2.49	1	1	41.17	5.72	2	2	402	45.6715	6.27783		31.21
B3H4A1	Mitochondrial inner membrane translocase complex, subunit Tim44-related protein OS=Arabidopsis thaliana OX=3702 GN=At5g27395 PE=1 SV=1 - [B3H4A1_ARATH]	4.73	2	2	2	2	35.16	2.36	1	1	34.49	2.36	1	1		0				0			296	34.4631	10.0229		34.825
B3H4B6	40S ribosomal protein S25 OS=Arabidopsis thaliana OX=3702 GN=At4g39200 PE=1 SV=1 - [B3H4B6_ARATH]	9.35	6	1	1	1													42.28	9.35	1	1	107	11.9175	10.6821		42.28
B3H4C4	WAS/WASL-interacting family protein OS=Arabidopsis thaliana OX=3702 GN=At1g55160 PE=1 SV=1 - [B3H4C4_ARATH]	34.31	3	5	5	17	102.42	34.31	5	6	91.5	28.47	4	4	64.6733	28.47	3	3	76.77	34.31	4	4	137	15.4134	9.70068		83.8408
B3H4G2	DNA topoisomerase 2 OS=Arabidopsis thaliana OX=3702 GN=TOPII PE=1 SV=1 - [B3H4G2_ARATH]	0.7	2	1	1	6	47.0607	0.7	1	2	26.92	0.7	1	1	36.4488	0.7	1	2	26.61	0.7	1	1	1438	160.31	7.50342		34.2599
B3H7L9	Kinesin-like protein OS=Arabidopsis thaliana OX=3702 GN=ZCF125 PE=1 SV=1 - [B3H7L9_ARATH]	1.23	2	1	1	1									14.26	1.23	1	1		0			731	83.1177	6.22705		14.26
B3LF44	At2g31060 OS=Arabidopsis thaliana OX=3702 GN=EMB2785 PE=1 SV=1 - [B3LF44_ARATH]	3.61	3	2	2	2	39.76	1.52	1	1		0				0			24.11	2.09	1	1	527	57.3157	6.11279		31.935
B5X582	Twinkle homolog protein, chloroplastic/mitochondrial OS=Arabidopsis thaliana OX=3702 GN=At1g30680 PE=1 SV=1 - [TWIH_ARATH]	1.97	1	2	2	3					28.05	1.97	2	2	24.14	1.83	1	1					709	80.3516	8.38232		26.095
B9DFC0	AT4G08870 protein OS=Arabidopsis thaliana OX=3702 GN=ARGAH2 PE=1 SV=1 - [B9DFC0_ARATH]	2.66	3	1	1	2	39.78	2.66	1	1		0			38.97	2.66	1	1		0			263	29.2953	7.12256		39.375
B9DFQ9	AT5G37510 protein OS=Arabidopsis thaliana OX=3702 GN=EMB1467 PE=1 SV=1 - [B9DFQ9_ARATH]	14.5	2	9	9	22	83.02	7.52	4	4	102.74	6.71	4	4	199.011	11.14	7	7	128.49	12.35	7	7	745	81.1302	6.63916		128.315
B9DG18	Catalase OS=Arabidopsis thaliana OX=3702 GN=CAT3 PE=1 SV=1 - [B9DG18_ARATH]	39.59	6	12	17	132	720.08	35.26	14	32	728.214	35.26	14	42	664.255	39.59	17	31	590.434	32.99	14	27	485	55.9322	7.63525		675.746
B9DGI7	AT5G51040 protein OS=Arabidopsis thaliana OX=3702 GN=SDHAF2 PE=1 SV=1 - [B9DGI7_ARATH]	4.89	3	1	1	1					22.57	4.89	1	1									184	20.7176	8.74854		22.57
B9DGT7	Tubulin alpha-2 chain OS=Arabidopsis thaliana OX=3702 GN=TUBA2 PE=2 SV=2 - [TBA2_ARATH]	8.89	5	4	4	15	124.511	4.89	2	4	68.0067	7.33	3	4	63.8806	4.89	2	4	31.1633	5.56	2	3	450	49.5093	5.05908		71.8904
F4HPB7	Uncharacterized protein OS=Arabidopsis thaliana OX=3702 GN=At1g26750 PE=1 SV=1 - [F4HPB7_ARATH]	23.59	1	5	5	12	107.59	14.87	3	4	76.56	13.85	3	4	70.01	11.28	2	2	54.31	11.28	2	2	195	22.0326	9.67139		77.1176
F4HSD4	Probable GTP-binding protein OBGM, mitochondrial OS=Arabidopsis thaliana OX=3702 GN=ATOBGM PE=2 SV=1 - [OBGM_ARATH]	2.64	1	1	1	1					20.15	2.64	1	1									493	54.2665	5.37646		20.15
F4HU51	Acyl-CoA hydrolase 2 OS=Arabidopsis thaliana OX=3702 GN=ACH2 PE=1 SV=1 - [ACH2_ARATH]	12.88	1	5	5	18	121.63	5.85	3	4	106.463	3.98	2	3	182.527	12.88	5	7	76.35	6.56	3	4	427	48.1249	7.56201		121.743
F4HUA0	GTP binding Elongation factor Tu family protein OS=Arabidopsis thaliana OX=3702 GN=At1g07930 PE=1 SV=1 - [F4HUA0_ARATH]	17.74	2	6	6	22	152.282	12.37	5	6	125.243	8.06	3	4	151.521	17.74	6	7	110.94	9.95	4	5	372	41.3476	9.23193		134.997
F4HUK6	Butanoate--CoA ligase AAE1 OS=Arabidopsis thaliana OX=3702 GN=AAE1 PE=1 SV=1 - [AAE1_ARATH]	20.32	2	9	9	15	59.58	6.47	3	3	118.95	14.21	6	7	20.23	1.8	1	1	66.48	7.73	4	4	556	61.0342	7.82568		66.31
F4I1C1	General regulatory factor 10 OS=Arabidopsis thaliana OX=3702 GN=GRF10 PE=1 SV=1 - [F4I1C1_ARATH]	18.33	7	2	4	51	370.322	15.14	3	16	414.77	10.76	3	19	232.004	18.33	4	11	130.071	7.17	2	5	251	28.5504	4.91943		286.792
F4I3H1	Haloacid dehalogenase-like hydrolase (HAD) superfamily protein OS=Arabidopsis thaliana OX=3702 GN=TIM50 PE=1 SV=1 - [F4I3H1_ARATH]	8.92	2	3	3	6	23.11	2.43	1	1	61.97	4.86	2	2	44.57	6.49	2	2	31.57	2.43	1	1	370	41.8649	9.27588		40.305
F4I576	Monodehydroascorbate reductase 6 OS=Arabidopsis thaliana OX=3702 GN=MDAR6 PE=1 SV=1 - [F4I576_ARATH]	6.43	3	2	2	4	24.62	2.9	1	1					39.17	6.43	2	2	32.36	2.9	1	1	482	52.0829	7.75244		32.05
F4I7I0	Alanine aminotransferase 1, mitochondrial OS=Arabidopsis thaliana OX=3702 GN=ALAAT1 PE=1 SV=1 - [ALAT1_ARATH]	6.26	2	3	3	7	28.44	1.66	1	1	33.75	1.66	1	1	56.23	6.26	3	3	46.45	4.05	2	2	543	59.7832	6.43018		41.2175
F4I8V6	Protein kinase superfamily protein OS=Arabidopsis thaliana OX=3702 GN=At1g11390 PE=1 SV=1 - [F4I8V6_ARATH]	4.01	4	3	3	3		0			48.21	1.12	1	1	42.42	2.88	2	2					624	70.548	9.75928		45.315
F4IBH5	Leucine zipper-EF-hand-containing transmembrane protein 1 OS=Arabidopsis thaliana OX=3702 GN=LETM2 PE=1 SV=1 - [F4IBH5_ARATH]	8.83	1	5	5	8	29.24	2.45	1	1	36.6854	3.53	2	2	73.79	6.93	4	4	22.53	1.9	1	1	736	83.5081	5.60498		40.5614
F4IHK9	Cold, circadian rhythm, and rna binding 2 OS=Arabidopsis thaliana OX=3702 GN=GRP7 PE=1 SV=1 - [F4IHK9_ARATH]	32.08	2	3	5	9	28.44	16.98	2	2	121.73	32.08	5	5	37.38	6.92	1	1	33.57	6.92	1	1	159	15.5391	5.60498		55.28
F4ISU2	Early endosome antigen OS=Arabidopsis thaliana OX=3702 GN=At2g32240 PE=1 SV=1 - [F4ISU2_ARATH]	0.75	1	1	1	1		0			34	0.75	1	1		0				0			1333	148.525	4.75439		34
F4IVK2	Hydroxymethylglutaryl-CoA lyase OS=Arabidopsis thaliana OX=3702 GN=At2g26800 PE=1 SV=1 - [F4IVK2_ARATH]	2.54	3	1	1	1									23.4	2.54	1	1					355	39.0888	8.44092		23.4
F4IVR2	Heat shock protein 60-2 OS=Arabidopsis thaliana OX=3702 GN=HSP60-2 PE=1 SV=1 - [F4IVR2_ARATH]	31.9	2	6	16	67	540.312	22.93	11	17	645.224	27.76	14	19	597.995	29.14	14	18	327.508	19.14	10	13	580	61.4392	6.32861		527.76
F4IVZ7	Rubisco activase OS=Arabidopsis thaliana OX=3702 GN=RCA PE=1 SV=1 - [F4IVZ7_ARATH]	17.01	2	8	8	19	108.015	9.75	4	5	149.464	7.71	4	4	157.149	12.93	5	5	122.81	7.26	4	5	441	48.4694	7.69385		134.36
F4IWC5	NFU domain protein 4 OS=Arabidopsis thaliana OX=3702 GN=NFU4 PE=1 SV=1 - [F4IWC5_ARATH]	8.56	2	2	2	2	32.91	4.5	1	1									24.77	4.05	1	1	222	23.9252	5.74463		28.84
F4IWV2	Oxoglutarate dehydrogenase (succinyl-transferring) OS=Arabidopsis thaliana OX=3702 GN=At3g55410 PE=1 SV=1 - [F4IWV2_ARATH]	42.87	1	27	41	350	2405.6	38.84	35	110	2067.42	37.76	33	96	1685.89	37.46	34	91	999.709	30.09	30	53	1017	115.091	6.93213		1789.65
F4IY33	GATA type zinc finger transcription factor family protein OS=Arabidopsis thaliana OX=3702 GN=WLIM2b PE=1 SV=2 - [F4IY33_ARATH]	8.15	3	1	1	1					28.24	8.15	1	1									135	14.9151	8.52881		28.24
F4J0W4	Mitochondrial Rho GTPase 2 OS=Arabidopsis thaliana OX=3702 GN=MIRO2 PE=2 SV=1 - [MIRO2_ARATH]	5.13	1	3	3	7	42.38	3.58	2	2	31.75	2.02	1	1	69.7967	5.13	3	3	42.98	2.02	1	1	643	71.3626	5.65576		46.7267
F4J1V2	DNAJ homologue 3 OS=Arabidopsis thaliana OX=3702 GN=J3 PE=1 SV=1 - [F4J1V2_ARATH]	5.83	3	2	2	5	20.24	3.5	1	1	36.86	5.83	2	2	26.84	2.33	1	1	29.12	2.33	1	1	343	37.6508	8.17725		28.265
F4J504	Superoxide dismutase OS=Arabidopsis thaliana OX=3702 GN=MSD1 PE=1 SV=1 - [F4J504_ARATH]	16.09	2	3	3	5					26.01	12.61	2	2	47.1059	16.09	3	3					230	25.3291	8.48486		36.5579
F4J6I5	Ubiquinone biosynthesis monooxygenase COQ6, mitochondrial OS=Arabidopsis thaliana OX=3702 GN=COQ6 PE=1 SV=1 - [F4J6I5_ARATH]	1.58	2	1	1	1		0							30.06	1.58	1	1					505	55.0361	7.95752		30.06
F4JFN3	Heat shock protein 90-6, mitochondrial OS=Arabidopsis thaliana OX=3702 GN=HSP90-6 PE=1 SV=1 - [HS906_ARATH]	10.64	3	7	7	13	75.91	4.38	3	3	119.28	5.88	4	4	104.145	3	2	2	90.9567	6.26	4	4	799	90.5105	5.38916		97.573
F4JFY4	L-ascorbate peroxidase OS=Arabidopsis thaliana OX=3702 GN=SAPX PE=1 SV=1 - [F4JFY4_ARATH]	8.67	9	3	3	6	76.7744	4.91	2	2	58.85	2.89	1	1	63.32	2.89	1	1	70.2941	6.65	2	2	346	37.393	9.05615		67.3096
F4JLP5	Dihydrolipoyl dehydrogenase 2, chloroplastic OS=Arabidopsis thaliana OX=3702 GN=LPD2 PE=2 SV=2 - [PLPD2_ARATH]	6	2	3	3	8	30.67	3.88	2	2	45.29	1.41	1	1	57.02	3.53	2	3	32.54	4.59	2	2	567	60.1074	7.60596		41.38
F4JNE4	Pleckstrin homology (PH) domain-containing protein OS=Arabidopsis thaliana OX=3702 GN=At4g17140 PE=1 SV=1 - [F4JNE4_ARATH]	0.24	3	1	1	1	19.07	0.24	1	1		0				0							4216	470.711	6.16357		19.07
F4JU04	Glutathione S-transferase family protein OS=Arabidopsis thaliana OX=3702 GN=At4g19880 PE=1 SV=1 - [F4JU04_ARATH]	12.46	3	3	3	10	60.9433	12.46	3	3	57.3667	12.46	3	3	33.41	8.63	2	2	55.03	8.63	2	2	313	35.5474	5.97314		51.6875
F4K007	Heat shock protein 70 (Hsp 70) family protein OS=Arabidopsis thaliana OX=3702 GN=BIP2 PE=1 SV=1 - [F4K007_ARATH]	6.2	4	1	4	12	61.4	4.08	2	2	78.1	4.08	2	2	131.26	4.08	2	3	139.91	6.2	4	5	613	67.3588	5.2876		102.667
F4K4X9	Isopentenyl-diphosphate delta-isomerase OS=Arabidopsis thaliana OX=3702 GN=MDF20.5 PE=1 SV=1 - [F4K4X9_ARATH]	8.9	2	3	3	7	46.73	6.05	2	2	29.82	2.85	1	1	63.84	6.05	2	2	48.0098	5.69	2	2	281	31.4675	9.70068		47.0999
F4KA76	Ribulose bisphosphate carboxylase small subunit OS=Arabidopsis thaliana OX=3702 GN=RBCS3B PE=1 SV=1 - [F4KA76_ARATH]	4.6	6	1	1	1		0							34.15	4.6	1	1					174	19.3827	8.03076		34.15
F4KAS6	GroES-like zinc-binding alcohol dehydrogenase family protein OS=Arabidopsis thaliana OX=3702 GN=MBK5.9 PE=1 SV=1 - [F4KAS6_ARATH]	2.11	2	1	1	1	34.51	2.11	1	1													427	45.5121	7.45947		34.51
F4KCL7	Outer envelope protein 64, mitochondrial OS=Arabidopsis thaliana OX=3702 GN=OM64 PE=1 SV=1 - [OE64M_ARATH]	1.66	1	1	1	1									23.99	1.66	1	1					603	65.8699	8.76318		23.99
F4KDZ4	Malate dehydrogenase OS=Arabidopsis thaliana OX=3702 GN=PMDH2 PE=1 SV=1 - [F4KDZ4_ARATH]	11.11	5	2	3	7	71.25	3.6	1	1	52.43	3.6	1	1	74.6733	11.11	3	3	41.973	6.91	2	2	333	34.9534	7.66455		60.0816
O03042	Ribulose bisphosphate carboxylase large chain OS=Arabidopsis thaliana OX=3702 GN=rbcL PE=1 SV=1 - [RBL_ARATH]	14.82	1	6	6	12	43.3633	10.23	4	4	37.99	4.18	2	2	70.67	9.19	4	4	36.54	4.59	2	2	479	52.9216	6.29053		47.1408
O04310	Jacalin-related lectin 34 OS=Arabidopsis thaliana OX=3702 GN=JAL34 PE=1 SV=1 - [JAL34_ARATH]	11.21	1	7	7	17	53.58	2.84	2	2	92.09	8.23	5	5	108.68	7.23	4	4	113.593	10.07	6	6	705	72.4296	5.50342		91.9858
O04314	PYK10-binding protein 1 OS=Arabidopsis thaliana OX=3702 GN=PBP1 PE=1 SV=1 - [JAL30_ARATH]	7.05	2	2	2	4	29.51	2.35	1	1	31.6886	7.05	2	2	33.52	4.7	1	1					298	32.1383	5.77002		31.5729
O04331	Prohibitin-3, mitochondrial OS=Arabidopsis thaliana OX=3702 GN=PHB3 PE=1 SV=1 - [PHB3_ARATH]	22.02	3	5	5	15	26.77	3.97	1	1	206.157	22.02	5	6	142.87	19.13	4	4	105.88	19.13	4	4	277	30.381	7.63525		120.419
O04527	F20P5.9 protein OS=Arabidopsis thaliana OX=3702 GN=At1g70190 PE=1 SV=1 - [O04527_ARATH]	13.94	1	3	3	10	98.6	5.77	1	1	58.3118	13.46	2	4	61.6451	13.94	2	3	53.3689	13.46	2	2	208	22.7081	6.12549		67.9815
O04619	Mitochondrial adenine nucleotide transporter ADNT1 OS=Arabidopsis thaliana OX=3702 GN=ADNT1 PE=1 SV=1 - [ADNT1_ARATH]	33.52	7	11	11	24	174.64	20.45	6	6	160.5	24.43	7	7	188.977	19.6	6	6	124.01	15.91	5	5	352	38.301	9.53955		162.032
O04922	Probable glutathione peroxidase 2 OS=Arabidopsis thaliana OX=3702 GN=GPX2 PE=1 SV=1 - [GPX2_ARATH]	7.69	1	1	1	3	32.04	7.69	1	1	38.73	7.69	1	1	43.42	7.69	1	1		0			169	18.9327	5.71924		38.0633
O22222	At2g41600/T32G6.12 OS=Arabidopsis thaliana OX=3702 GN=At2g41600 PE=1 SV=1 - [O22222_ARATH]	8.61	6	1	1	1													23.06	8.61	1	1	151	17.0778	6.53662		23.06
O22714	Pentatricopeptide repeat-containing protein At1g60770 OS=Arabidopsis thaliana OX=3702 GN=At1g60770 PE=1 SV=1 - [PPR86_ARATH]	2.65	1	1	1	2					44.89	2.65	1	1					38.41	2.65	1	1	491	55.8698	8.85107		41.65
O22769	NADH dehydrogenase [ubiquinone] flavoprotein 2, mitochondrial OS=Arabidopsis thaliana OX=3702 GN=At4g02580 PE=1 SV=3 - [NDUV2_ARATH]	12.55	1	3	3	10	60.6233	12.55	3	3	32.68	8.24	2	2	90	12.55	3	4	31.72	3.14	1	1	255	28.3704	7.91357		53.7558
O22829	Jacalin-related lectin 25 OS=Arabidopsis thaliana OX=3702 GN=JAL25 PE=2 SV=1 - [JAL25_ARATH]	1.94	1	1	1	1					48.15	1.94	1	1									309	35.5629	8.95361		48.15
O22912	Probable cytochrome c oxidase subunit 5C-1 OS=Arabidopsis thaliana OX=3702 GN=At2g47380 PE=1 SV=1 - [CX5C1_ARATH]	12.5	2	1	1	11	112.84	12.5	1	4	133.239	12.5	1	5	52.64	12.5	1	1	34.23	12.5	1	1	64	7.06574	8.60205		83.2373
O23049	50S ribosomal protein L6, chloroplastic OS=Arabidopsis thaliana OX=3702 GN=RPL6 PE=2 SV=1 - [RK6_ARATH]	8.07	1	2	2	5	62.24	8.07	2	2	38.62	3.14	1	1	40.77	3.14	1	1	45.63	4.93	1	1	223	24.6903	9.89111		46.815
O23593	RGG repeats nuclear RNA binding protein B OS=Arabidopsis thaliana OX=3702 GN=RGGB PE=1 SV=1 - [RGGB_ARATH]	5	1	1	2	3	35.55	2.5	1	1	23.44	5	2	2									360	38.8822	8.74854		29.495
O23654	V-type proton ATPase catalytic subunit A OS=Arabidopsis thaliana OX=3702 GN=VHA-A PE=1 SV=1 - [VATA_ARATH]	7.38	1	4	4	4					42.55	3.69	2	2					29.36	3.69	2	2	623	68.7688	5.23682		35.955
O48528	Outer envelope pore protein 16-3, chloroplastic/mitochondrial OS=Arabidopsis thaliana OX=3702 GN=OEP163 PE=1 SV=1 - [OP163_ARATH]	12.58	1	2	2	7	63.53	12.58	2	2	61.9	6.92	1	1	51.96	12.58	2	2	31.52	12.58	2	2	159	16.9887	8.36768		52.2275
O48573	Disease resistance protein LAZ5 OS=Arabidopsis thaliana OX=3702 GN=LAZ5 PE=1 SV=1 - [LAZ5_ARATH]	0.85	1	1	1	1	28.32	0.85	1	1		0				0							1170	133.313	6.06201		28.32
O48582	Multiple organellar RNA editing factor 4, mitochondrial OS=Arabidopsis thaliana OX=3702 GN=MORF4 PE=1 SV=1 - [MORF4_ARATH]	26.14	2	19	19	82	366.473	23.1	14	20	442.49	25.17	16	23	459.714	24.2	16	19	299.866	26	17	20	723	78.9856	8.14795		392.136
O48587	At5g44730 OS=Arabidopsis thaliana OX=3702 GN=T19K24.16 PE=1 SV=1 - [O48587_ARATH]	20.78	1	4	4	4	41.9989	8.63	2	2					17.53	5.1	1	1	25.42	7.06	1	1	255	28.7907	7.29834		28.3163
O48646	Probable phospholipid hydroperoxide glutathione peroxidase 6, mitochondrial OS=Arabidopsis thaliana OX=3702 GN=GPX6 PE=2 SV=2 - [GPX6_ARATH]	3.45	1	1	1	1		0			26.11	3.45	1	1									232	25.5683	9.34912		26.11
O49203	Nucleoside diphosphate kinase III, chloroplastic/mitochondrial OS=Arabidopsis thaliana OX=3702 GN=NDPK3 PE=1 SV=1 - [NDK3_ARATH]	21.85	3	5	5	12	89.348	13.03	3	3	80.5	13.03	3	3	108.79	21.85	5	5	50.3	3.78	1	1	238	25.7183	9.23193		82.2345
O49313	NADH dehydrogenase [ubiquinone] 1 alpha subcomplex subunit 13-B OS=Arabidopsis thaliana OX=3702 GN=At2g33220 PE=2 SV=1 - [NDADB_ARATH]	35.66	3	4	4	11	85.78	13.99	2	2	74.22	13.99	2	2	98.63	16.08	2	2	141.07	35.66	4	5	143	16.1112	9.36377		99.925
O49354	Ubiquinone biosynthesis O-methyltransferase, mitochondrial OS=Arabidopsis thaliana OX=3702 GN=COQ3 PE=1 SV=2 - [COQ3_ARATH]	4.66	1	1	1	2	29.93	4.66	1	1	52.14	4.66	1	1									322	35.3102	8.41162		41.035
O49429	Multiple organellar RNA editing factor 1, mitochondrial OS=Arabidopsis thaliana OX=3702 GN=MORF1 PE=1 SV=1 - [MORF1_ARATH]	12.17	1	4	4	11	126.14	12.17	4	6					35.2	8.59	2	2	101.77	11.69	3	3	419	45.1295	7.84033		87.7033
O49460	Prohibitin-1, mitochondrial OS=Arabidopsis thaliana OX=3702 GN=PHB1 PE=1 SV=1 - [PHB1_ARATH]	15.63	1	2	4	15	110.17	15.63	4	4	81.7819	12.5	3	3	93.53	12.5	3	4	77.21	12.5	3	4	288	31.6869	9.26123		90.673
O49485	D-3-phosphoglycerate dehydrogenase 1, chloroplastic OS=Arabidopsis thaliana OX=3702 GN=PGDH1 PE=1 SV=1 - [SERA1_ARATH]	13.27	3	7	7	13	117.839	6.8	4	4	51.78	1.82	1	1	52.4589	3.48	2	2	149.233	11.77	6	6	603	63.2856	6.58057		92.8278
O49543	Cysteine desulfurase, mitochondrial OS=Arabidopsis thaliana OX=3702 GN=NIFS1 PE=1 SV=1 - [MNIF1_ARATH]	34	2	14	14	40	225.63	23.62	9	12	117.796	19.43	7	9	181.449	22.52	8	10	85.13	22.52	7	9	453	50.2635	6.99072		152.501
O50008	5-methyltetrahydropteroyltriglutamate--homocysteine methyltransferase 1 OS=Arabidopsis thaliana OX=3702 GN=MS1 PE=1 SV=1 - [METE1_ARATH]	1.18	1	1	1	1		0							0	1.18	1	1					765	84.3035	6.50732		0
O64530	Thiosulfate/3-mercaptopyruvate sulfurtransferase 1, mitochondrial OS=Arabidopsis thaliana OX=3702 GN=STR1 PE=1 SV=1 - [STR1_ARATH]	30.34	2	11	11	35	218.985	24.27	8	11	199.623	21.11	6	8	218.705	23.75	8	8	170.67	21.37	7	8	379	41.8669	6.39209		201.996
O64688	Pyruvate dehydrogenase E1 component subunit beta-3, chloroplastic OS=Arabidopsis thaliana OX=3702 GN=E1-BETA-2 PE=1 SV=1 - [ODPB3_ARATH]	2.46	2	1	1	2					24.05	2.46	1	1	45.05	2.46	1	1					406	43.9871	5.79541		34.55
O64725	NADH dehydrogenase [ubiquinone] 1 beta subcomplex subunit 3-A OS=Arabidopsis thaliana OX=3702 GN=At2g02510 PE=3 SV=1 - [NDB3A_ARATH]	16.67	2	1	1	1													24.08	16.67	1	1	72	8.04605	9.99365		24.08
O65201	Acyl-coenzyme A oxidase 2, peroxisomal OS=Arabidopsis thaliana OX=3702 GN=ACX2 PE=1 SV=2 - [ACOX2_ARATH]	11.42	2	7	7	17	72.61	6.36	4	4	64.0927	6.5	4	4	73.2	7.37	5	6	61.73	5.2	3	3	692	77.4316	8.29443		67.9082
O65202	Peroxisomal acyl-coenzyme A oxidase 1 OS=Arabidopsis thaliana OX=3702 GN=ACX1 PE=1 SV=1 - [ACOX1_ARATH]	6.63	2	4	4	6		0			26.78	1.51	1	1	28.63	3.46	2	2	35.53	5.42	3	3	664	74.2549	7.66455		30.3133
O65396	Aminomethyltransferase, mitochondrial OS=Arabidopsis thaliana OX=3702 GN=GDCST PE=2 SV=1 - [GCST_ARATH]	15.44	2	6	6	17	124.098	11.27	4	4	149.64	11.27	4	5	142.963	15.44	6	6	35.03	5.88	2	2	408	44.4168	8.36768		112.933
O65581	Fructose-bisphosphate aldolase 5, cytosolic OS=Arabidopsis thaliana OX=3702 GN=FBA5 PE=1 SV=1 - [ALFC5_ARATH]	3.91	4	1	1	6	44.22	3.91	1	1	46.48	3.91	1	2	63.46	3.91	1	2	39.15	3.91	1	1	358	38.2698	5.80811		48.3275
O80452	AMP deaminase OS=Arabidopsis thaliana OX=3702 GN=AMPD PE=1 SV=2 - [AMPD_ARATH]	5.01	1	5	5	7		0			41.1949	2.15	2	2	67.61	5.01	5	5		0			839	95.0698	6.32861		54.4025
O80517	Uclacyanin-2 OS=Arabidopsis thaliana OX=3702 GN=At2g44790 PE=2 SV=1 - [BCB2_ARATH]	3.96	1	1	1	2	27.02	3.96	1	1	47.9	3.96	1	1									202	20.341	6.27783		37.46
O80565	Outer envelope pore protein 37, chloroplastic OS=Arabidopsis thaliana OX=3702 GN=OEP37 PE=2 SV=2 - [OEP37_ARATH]	3.5	1	1	1	1									25.09	3.5	1	1					343	38.8109	9.11475		25.09
O80607	Mucin-like protein OS=Arabidopsis thaliana OX=3702 GN=At2g02880 PE=1 SV=1 - [O80607_ARATH]	7.96	1	2	2	2					22.13	7.96	2	2									314	35.942	5.33838		22.13
O80703	At1g61980 OS=Arabidopsis thaliana OX=3702 GN=At1g61980 PE=1 SV=1 - [O80703_ARATH]	2.87	1	1	1	1									22.78	2.87	1	1					418	47.2073	9.68604		22.78
O80704	At1g61990/F8K4_18 OS=Arabidopsis thaliana OX=3702 GN=At1g61990 PE=1 SV=1 - [O80704_ARATH]	4.35	1	2	2	2	46.9	1.45	1	1	27.69	2.9	1	1									414	46.2188	9.64209		37.295
O80705	F8K4.20 protein OS=Arabidopsis thaliana OX=3702 GN=At1g62010 PE=1 SV=1 - [O80705_ARATH]	5.3	1	2	2	2	25	2.17	1	1	27.79	3.13	1	1									415	46.4095	9.53955		26.395
O80800	Acyl carrier protein 2, mitochondrial OS=Arabidopsis thaliana OX=3702 GN=MTACP2 PE=1 SV=1 - [ACPM2_ARATH]	4.76	3	1	1	1	42.54	4.76	1	1		0				0				0			126	14.1583	5.0083		42.54
O80983	ATP-dependent zinc metalloprotease FTSH 4, mitochondrial OS=Arabidopsis thaliana OX=3702 GN=FTSH4 PE=1 SV=2 - [FTSH4_ARATH]	11.99	4	7	7	18	81.53	9.34	5	5	71.0797	7.81	5	5	61.32	8.37	5	5	66.65	5.16	3	3	717	77.2263	8.6167		70.1449
O80988	Glycine dehydrogenase (decarboxylating) 2, mitochondrial OS=Arabidopsis thaliana OX=3702 GN=GLDP2 PE=1 SV=1 - [GCSP2_ARATH]	6.7	1	4	7	12	67.3801	2.87	3	3	85.8448	3.74	4	4	92.3439	3.93	4	4	19.55	1.05	1	1	1044	113.703	6.65381		66.2797
O81493	F9D12.8 protein OS=Arabidopsis thaliana OX=3702 GN=F9D12.8 PE=1 SV=1 - [O81493_ARATH]	33.33	2	10	11	34	199.344	29.63	8	12	175.853	29.91	8	9	157.811	14.53	5	5	214.25	13.39	5	8	351	39.8016	9.21729		186.814
O81845	Mitochondrial uncoupling protein 1 OS=Arabidopsis thaliana OX=3702 GN=PUMP1 PE=1 SV=1 - [PUMP1_ARATH]	23.86	1	7	7	20	146.945	14.05	4	5	158.421	15.69	5	6	106.202	15.03	4	4	121.338	18.63	5	5	306	32.6414	9.56885		133.227
O82169	Multiple organellar RNA editing factor 6, mitochondrial OS=Arabidopsis thaliana OX=3702 GN=MORF6 PE=1 SV=1 - [MORF6_ARATH]	31.03	2	2	6	17	80.63	21.98	4	5	90.5033	15.52	3	4	177.619	31.03	6	6	56.96	7.33	2	2	232	26.3512	8.89502		101.428
O82179	Glycine cleavage system H protein 2, mitochondrial OS=Arabidopsis thaliana OX=3702 GN=GDH2 PE=2 SV=1 - [GCSH2_ARATH]	7.05	1	1	1	2					51.79	7.05	1	1					77.58	7.05	1	1	156	17.0894	5.10986		64.685
O82209	Copia-like retroelement pol polyprotein OS=Arabidopsis thaliana OX=3702 GN=At2g19680 PE=1 SV=1 - [O82209_ARATH]	14.75	1	2	2	2		0			23.91	9.02	1	1		0			52.83	5.74	1	1	122	13.8381	9.0415		38.37
O82314	Probable transcriptional regulatory protein At2g25830 OS=Arabidopsis thaliana OX=3702 GN=At2g25830 PE=2 SV=2 - [U082_ARATH]	6.65	1	2	2	4	31.26	4.23	1	1	52.37	6.65	2	2					20.01	4.23	1	1	331	36.7909	6.59521		34.5467
O82384	FAD/NAD(P)-binding oxidoreductase family protein OS=Arabidopsis thaliana OX=3702 GN=CTF2B PE=1 SV=2 - [O82384_ARATH]	7.49	1	3	3	5	73.9248	4.68	2	2	65.07	2.34	1	1	32.26	2.81	1	1	27.09	2.34	1	1	427	46.8555	9.46631		49.5862
O82399	Malate dehydrogenase 1, peroxisomal OS=Arabidopsis thaliana OX=3702 GN=PMDH1 PE=1 SV=1 - [MDHX1_ARATH]	25.71	1	6	7	17	111.893	16.38	4	5	86.6341	6.78	2	3	67.4567	9.04	3	3	107.835	16.1	5	6	354	37.4415	7.95752		93.4548
O82514	Adenylate kinase 4 OS=Arabidopsis thaliana OX=3702 GN=ADK1 PE=1 SV=2 - [KAD4_ARATH]	46.34	2	7	8	23	169.703	27.64	5	6	168.85	36.18	6	8	262.017	23.98	5	6	77.7667	13.82	3	3	246	26.915	7.35693		169.584
O82662	Succinate--CoA ligase [ADP-forming] subunit beta, mitochondrial OS=Arabidopsis thaliana OX=3702 GN=At2g20420 PE=1 SV=1 - [SUCB_ARATH]	25.65	1	10	10	20	191.048	14.73	6	6	152.024	11.16	4	4	129.323	19	6	7	67.56	9.26	3	3	421	45.3169	6.7124		134.989
O82663	Succinate dehydrogenase [ubiquinone] flavoprotein subunit 1, mitochondrial OS=Arabidopsis thaliana OX=3702 GN=SDH1-1 PE=1 SV=1 - [SDHA1_ARATH]	19.87	2	10	10	43	224.025	19.87	10	12	252.56	18.3	9	10	152.974	18.3	9	13	212.01	14.35	8	8	634	69.6123	6.29053		210.392
P0C896	Pentatricopeptide repeat-containing protein At3g02650, mitochondrial OS=Arabidopsis thaliana OX=3702 GN=At3g02650 PE=1 SV=1 - [PP209_ARATH]	14.93	1	8	8	22	137.23	8.85	5	5	179.525	11.81	6	7	162.606	9.2	5	5	131.38	9.2	5	5	576	63.7974	5.14795		152.685
P0CZ23	Acyl-coenzyme A oxidase 3, peroxisomal OS=Arabidopsis thaliana OX=3702 GN=ACX3 PE=1 SV=1 - [ACOX3_ARATH]	11.41	3	6	6	11	59.2	3.85	2	2	37.56	1.63	1	1	112.57	7.85	4	4	63.11	6.96	4	4	675	75.6286	7.98682		68.11
P0DH98	Calmodulin-3 OS=Arabidopsis thaliana OX=3702 GN=CAM3 PE=1 SV=1 - [CALM3_ARATH]	22.15	13	3	3	3					23.19	16.78	2	2	38.4	5.37	1	1		0			149	16.8089	4.27197		30.795
P11574	V-type proton ATPase subunit B1 OS=Arabidopsis thaliana OX=3702 GN=VHA-B1 PE=2 SV=2 - [VATB1_ARATH]	5.14	4	2	2	2					38.41	2.06	1	1					27.06	3.09	1	1	486	54.0736	5.09717		32.735
P17745	Elongation factor Tu, chloroplastic OS=Arabidopsis thaliana OX=3702 GN=TUFA PE=1 SV=1 - [EFTU_ARATH]	14.08	1	6	6	18	194.75	7.35	4	5	175.87	10.71	5	5	148.91	7.98	3	3	141	10.71	5	5	476	51.5976	6.18896		165.132
P19366	ATP synthase subunit beta, chloroplastic OS=Arabidopsis thaliana OX=3702 GN=atpB PE=1 SV=2 - [ATPB_ARATH]	4.82	1	1	2	10	68.9833	4.82	2	3	64.23	2.21	1	2	73.44	2.21	1	2	26.3	4.82	2	3	498	53.9001	5.50342		58.2383
P20115	Citrate synthase 4, mitochondrial OS=Arabidopsis thaliana OX=3702 GN=CSY4 PE=1 SV=3 - [CISY4_ARATH]	4.85	1	2	2	3	34.11	4.85	2	2						0			23.9	2.74	1	1	474	52.7491	6.88818		29.005
P21238	Chaperonin 60 subunit alpha 1, chloroplastic OS=Arabidopsis thaliana OX=3702 GN=CPN60A1 PE=1 SV=2 - [CPNA1_ARATH]	7.68	1	4	4	6					49.12	4.1	2	2					68.33	7.68	4	4	586	62.0338	5.18604		58.725
P22953	Heat shock 70 kDa protein 1 OS=Arabidopsis thaliana OX=3702 GN=HSP70-1 PE=1 SV=3 - [HS701_ARATH]	13.52	5	1	8	24	90.46	7.68	4	5	83.35	6.61	3	4	174.24	8.91	4	6	160.844	11.21	7	9	651	71.3131	5.12256		127.224
P25856	Glyceraldehyde-3-phosphate dehydrogenase GAPA1, chloroplastic OS=Arabidopsis thaliana OX=3702 GN=GAPA1 PE=1 SV=3 - [G3PA1_ARATH]	4.04	1	1	1	1	23.29	4.04	1	1										0			396	42.463	7.75244		23.29
P25858	Glyceraldehyde-3-phosphate dehydrogenase GAPC1, cytosolic OS=Arabidopsis thaliana OX=3702 GN=GAPC1 PE=1 SV=2 - [G3PC1_ARATH]	31.95	3	10	10	36	106.175	18.05	5	6	136.489	27.22	8	11	150.169	24.26	7	9	152.925	31.66	9	10	338	36.8911	7.12256		136.439
P25864	50S ribosomal protein L9, chloroplastic OS=Arabidopsis thaliana OX=3702 GN=RPL9 PE=2 SV=1 - [RK9_ARATH]	4.06	1	1	1	4	38.92	4.06	1	1	37.1	4.06	1	1	27.47	4.06	1	1	31.52	4.06	1	1	197	22.12	9.67139		33.7525
P27323	Heat shock protein 90-1 OS=Arabidopsis thaliana OX=3702 GN=HSP90-1 PE=1 SV=3 - [HS901_ARATH]	5	5	3	3	8	31.76	1.71	1	1	81	3.14	2	2	102.49	5	3	3	65.08	3.57	2	2	700	80.5849	5.04639		70.0825
P27521	Chlorophyll a-b binding protein 4, chloroplastic OS=Arabidopsis thaliana OX=3702 GN=LHCA4 PE=1 SV=1 - [CA4_ARATH]	4.78	1	1	1	1					34.14	4.78	1	1									251	27.7161	6.69775		34.14
P28297	Isocitrate lyase OS=Arabidopsis thaliana OX=3702 GN=ICL PE=1 SV=2 - [ACEA_ARATH]	19.44	1	9	9	17		0			37.38	2.43	1	1	102.61	16.15	7	7	129.59	17.53	8	9	576	64.204	7.1958		89.86
P29197	Chaperonin CPN60, mitochondrial OS=Arabidopsis thaliana OX=3702 GN=CPN60 PE=1 SV=2 - [CH60A_ARATH]	47.49	1	14	24	96	677.875	31.37	17	24	869.094	38.99	20	29	660.506	35.7	18	23	500.504	27.9	15	20	577	61.2422	5.78271		676.995
P29514	Tubulin beta-6 chain OS=Arabidopsis thaliana OX=3702 GN=TUBB6 PE=2 SV=1 - [TBB6_ARATH]	4.45	8	2	2	8	57.24	2.67	1	2	42.64	4.45	2	2	23.03	4.45	2	2	39.37	4.45	2	2	449	50.553	4.81787		40.57
P31167	ADP,ATP carrier protein 1, mitochondrial OS=Arabidopsis thaliana OX=3702 GN=AAC1 PE=1 SV=2 - [ADT1_ARATH]	24.67	1	7	11	66	345.918	20.73	9	15	540.673	22.57	10	21	359.073	18.64	8	15	418.139	20.73	9	15	381	41.4494	9.83252		415.951
P31414	Pyrophosphate-energized vacuolar membrane proton pump 1 OS=Arabidopsis thaliana OX=3702 GN=AVP1 PE=1 SV=1 - [AVP1_ARATH]	3.12	2	2	2	2		0			24.14	1.69	1	1					26.7	1.43	1	1	770	80.7677	5.26221		25.42
P32746	Dihydroorotate dehydrogenase (quinone), mitochondrial OS=Arabidopsis thaliana OX=3702 GN=PYRD PE=1 SV=2 - [PYRD_ARATH]	4.78	1	2	2	7	73.5	4.78	2	2	73.44	2.17	1	1	57.618	4.78	2	2	44.6	4.78	2	2	460	48.5163	9.20264		62.2895
P33207	3-oxoacyl-[acyl-carrier-protein] reductase, chloroplastic OS=Arabidopsis thaliana OX=3702 GN=At1g24360 PE=1 SV=2 - [FABG_ARATH]	10.66	1	2	2	2		0							64.41	10.66	2	2					319	33.5269	9.40771		64.41
P34788	40S ribosomal protein S18 OS=Arabidopsis thaliana OX=3702 GN=RPS18A PE=1 SV=1 - [RS18_ARATH]	5.26	1	1	1	1									26.04	5.26	1	1		0			152	17.5345	10.5356		26.04
P34893	10 kDa chaperonin, mitochondrial OS=Arabidopsis thaliana OX=3702 GN=CPN10 PE=1 SV=1 - [CH10_ARATH]	46.94	2	4	4	9	29.17	26.53	2	2	62.0249	46.94	4	4	51.31	21.43	2	2	33.79	10.2	1	1	98	10.8058	7.41553		44.0737
P39697	40S ribosomal protein S19, mitochondrial OS=Arabidopsis thaliana OX=3702 GN=RPS19 PE=1 SV=2 - [RT19_ARATH]	12.26	1	2	2	6	42.54	6.13	1	1	50.1	6.13	1	1	23.23	12.26	2	2	44.47	12.26	2	2	212	23.6211	9.81787		40.085
P40941	ADP,ATP carrier protein 2, mitochondrial OS=Arabidopsis thaliana OX=3702 GN=AAC2 PE=1 SV=2 - [ADT2_ARATH]	15.84	2	2	6	40	215.02	15.84	6	11	260.331	10.39	4	11	165.017	10.39	4	8	285.419	12.99	5	10	385	41.7196	9.78857		231.447
P41916	GTP-binding nuclear protein Ran-1 OS=Arabidopsis thaliana OX=3702 GN=RAN1 PE=1 SV=1 - [RAN1_ARATH]	14.93	3	3	3	11	82.7967	4.98	1	3	78.795	14.93	3	4	87.9771	8.6	2	3	38.89	4.98	1	1	221	25.2598	6.85889		72.1147
P42793	60S ribosomal protein L5, mitochondrial OS=Arabidopsis thaliana OX=3702 GN=RPL5 PE=1 SV=1 - [RM05_ARATH]	9.19	2	2	2	4	29.92	4.86	1	1	55.84	9.19	2	2	26.82	4.32	1	1					185	21.2217	5.85889		37.5267
P42794	60S ribosomal protein L11-2 OS=Arabidopsis thaliana OX=3702 GN=RPL11B PE=2 SV=2 - [RL112_ARATH]	4.4	2	1	1	4	39.52	4.4	1	1	35.9	4.4	1	1	27.1	4.4	1	1	37.09	4.4	1	1	182	20.848	9.92041		34.9025
P42798	40S ribosomal protein S15a-1 OS=Arabidopsis thaliana OX=3702 GN=RPS15AA PE=2 SV=2 - [R15A1_ARATH]	13.08	2	2	2	4	39.2847	13.08	2	2	42.13	6.92	1	1					53.44	6.92	1	1	130	14.7949	9.89111		44.9516
P46643	Aspartate aminotransferase, mitochondrial OS=Arabidopsis thaliana OX=3702 GN=ASP1 PE=1 SV=1 - [AAT1_ARATH]	13.26	1	5	5	12	64.87	10.47	4	4	56.1667	7.91	3	3	45.69	11.63	4	4	34.78	2.56	1	1	430	47.727	8.19189		50.3767
P46644	Aspartate aminotransferase 3, chloroplastic OS=Arabidopsis thaliana OX=3702 GN=ASP3 PE=1 SV=1 - [AAT3_ARATH]	9.35	5	4	4	9	27.68	4.45	2	2	41.88	4.45	2	2	57.1	5.35	2	2	62.78	7.35	3	3	449	48.9234	9.29053		47.36
P49209	60S ribosomal protein L9-1 OS=Arabidopsis thaliana OX=3702 GN=RPL9B PE=1 SV=3 - [RL91_ARATH]	17.01	3	3	3	9	90.6835	17.01	3	3	61.8451	11.86	2	2	29.42	11.86	2	2	80.0651	11.86	2	2	194	22.0039	9.45166		65.5034
P51427	40S ribosomal protein S5-2 OS=Arabidopsis thaliana OX=3702 GN=RPS5B PE=1 SV=2 - [RS52_ARATH]	9.18	1	1	1	2	43.33	9.18	1	1	27.18	9.18	1	1						0			207	22.9072	9.62744		35.255
P52410	3-oxoacyl-[acyl-carrier-protein] synthase I, chloroplastic OS=Arabidopsis thaliana OX=3702 GN=KAS1 PE=1 SV=2 - [KASC1_ARATH]	2.33	2	1	1	1													36.65	2.33	1	1	473	50.3814	8.06006		36.65
P52901	Pyruvate dehydrogenase E1 component subunit alpha-1, mitochondrial OS=Arabidopsis thaliana OX=3702 GN=E1 ALPHA PE=1 SV=2 - [ODPA1_ARATH]	24.16	2	7	10	36	212.831	19.28	8	11	167.267	19.79	8	8	172.392	21.85	9	9	134.57	13.11	6	8	389	43.0316	7.48877		171.765
P53492	Actin-7 OS=Arabidopsis thaliana OX=3702 GN=ACT7 PE=1 SV=1 - [ACT7_ARATH]	44.83	4	5	12	77	424.157	38.46	10	26	437.193	29.97	9	22	318.063	27.85	8	14	291.576	27.85	8	15	377	41.709	5.49072		367.747
P53494	Actin-4 OS=Arabidopsis thaliana OX=3702 GN=ACT4 PE=1 SV=1 - [ACT4_ARATH]	20.95	6	1	6	54	220.121	20.95	6	19	247.223	15.92	5	16	174.735	15.92	5	9	175.43	15.92	5	10	377	41.7519	5.57959		204.377
P54150	Peptide methionine sulfoxide reductase A4, chloroplastic OS=Arabidopsis thaliana OX=3702 GN=MSR4 PE=1 SV=2 - [MSRA4_ARATH]	3.88	1	1	1	1					26.64	3.88	1	1									258	28.6263	8.74854		26.64
P54967	Biotin synthase, mitochondrial OS=Arabidopsis thaliana OX=3702 GN=BIO2 PE=1 SV=1 - [BIOB_ARATH]	6.35	1	2	2	5	33.19	2.65	1	1	27.87	6.35	2	2	29.97	2.65	1	1	24.2	2.65	1	1	378	41.6548	6.96143		28.8075
P56761	Photosystem II D2 protein OS=Arabidopsis thaliana OX=3702 GN=psbD PE=1 SV=3 - [PSBD_ARATH]	3.68	1	1	1	2					40.34	3.68	1	1					24.6	3.68	1	1	353	39.5219	5.74463		32.47
P56765	Acetyl-coenzyme A carboxylase carboxyl transferase subunit beta, chloroplastic OS=Arabidopsis thaliana OX=3702 GN=accD PE=1 SV=2 - [ACCD_ARATH]	1.84	1	1	1	1									33.54	1.84	1	1					488	55.6001	6.23975		33.54
P56766	Photosystem I P700 chlorophyll a apoprotein A1 OS=Arabidopsis thaliana OX=3702 GN=psaA PE=2 SV=1 - [PSAA_ARATH]	1.2	1	1	1	1	25.4	1.2	1	1													750	83.1776	7.10791		25.4
P56767	Photosystem I P700 chlorophyll a apoprotein A2 OS=Arabidopsis thaliana OX=3702 GN=psaB PE=3 SV=1 - [PSAB_ARATH]	1.63	1	1	1	2	21.72	1.63	1	1									32.74	1.63	1	1	734	82.4229	7.40088		27.23
P56778	Photosystem II CP43 reaction center protein OS=Arabidopsis thaliana OX=3702 GN=psbC PE=1 SV=3 - [PSBC_ARATH]	6.34	1	2	2	2					24.04	3.38	1	1					34	2.96	1	1	473	51.8347	7.1958		29.02
P56779	Cytochrome b559 subunit alpha OS=Arabidopsis thaliana OX=3702 GN=psbE PE=1 SV=4 - [PSBE_ARATH]	14.46	1	1	1	1									23.2	14.46	1	1					83	9.3807	4.94482		23.2
P59169	Histone H3.3 OS=Arabidopsis thaliana OX=3702 GN=HTR4 PE=1 SV=2 - [H33_ARATH]	5.15	5	1	1	1		0				0				0			41	5.15	1	1	136	15.3966	11.1509		41
P59230	60S ribosomal protein L10a-2 OS=Arabidopsis thaliana OX=3702 GN=RPL10AB PE=1 SV=1 - [R10A2_ARATH]	3.7	3	1	1	1		0								0			33.33	3.7	1	1	216	24.4092	9.87646		33.33
P68209	Succinate--CoA ligase [ADP-forming] subunit alpha-1, mitochondrial OS=Arabidopsis thaliana OX=3702 GN=At5g08300 PE=1 SV=1 - [SUCA1_ARATH]	3.46	1	1	1	3		0			27.12	3.46	1	1	53.17	3.46	1	1	38.9	3.46	1	1	347	36.1286	8.26514		39.73
P82873	Mitochondrial import receptor subunit TOM20-2 OS=Arabidopsis thaliana OX=3702 GN=TOM20-2 PE=1 SV=2 - [TO202_ARATH]	13.33	2	3	3	7	28.96	10	2	2					64.0237	13.33	3	3	50.4303	8.1	2	2	210	23.1553	5.80811		47.8047
P82874	Mitochondrial import receptor subunit TOM20-3 OS=Arabidopsis thaliana OX=3702 GN=TOM20-3 PE=1 SV=1 - [TO203_ARATH]	9.41	1	2	2	5	26.91	4.95	1	1	58.0289	9.41	2	2	30.44	4.46	1	1	38.7	4.95	1	1	202	22.5513	5.07178		38.5197
P83291	NADH-cytochrome b5 reductase-like protein OS=Arabidopsis thaliana OX=3702 GN=CBR2 PE=1 SV=2 - [NB5R2_ARATH]	9.76	1	3	3	4	22.87	3.66	1	1	26.98	6.1	2	2	26.07	3.05	1	1					328	35.9645	8.68994		25.3067
P83483	ATP synthase subunit beta-1, mitochondrial OS=Arabidopsis thaliana OX=3702 GN=At5g08670 PE=1 SV=1 - [ATPBM_ARATH]	56.83	3	22	23	162	1139.71	46.58	17	48	1168.78	38.13	14	44	935.772	42.27	18	41	480.315	41.37	17	29	556	59.634	6.62451		931.143
P93033	Fumarate hydratase 1, mitochondrial OS=Arabidopsis thaliana OX=3702 GN=FUM1 PE=1 SV=2 - [FUM1_ARATH]	26.02	4	9	9	27	163.46	23.78	8	8	185.685	12.4	5	6	182.58	17.68	6	7	139.398	12.8	5	6	492	52.9661	7.88428		167.781
P93303	ATP synthase protein YMF19 OS=Arabidopsis thaliana OX=3702 GN=YMF19 PE=1 SV=1 - [YMF19_ARATH]	12.03	1	2	2	2					40.69	4.43	1	1	31.78	7.59	1	1		0			158	18.1993	9.61279		36.235
P93834	Hexokinase-2 OS=Arabidopsis thaliana OX=3702 GN=HXK2 PE=1 SV=1 - [HXK2_ARATH]	18.33	4	5	8	26	114.02	10.76	5	6	122.193	10.36	5	6	121.49	16.14	7	10	37.95	7.17	3	4	502	54.4552	6.07471		98.9133
Q01525	14-3-3-like protein GF14 omega OS=Arabidopsis thaliana OX=3702 GN=GRF2 PE=1 SV=2 - [14332_ARATH]	15.83	17	2	4	51	367.72	6.95	2	15	475.444	15.83	4	21	248.196	10.04	3	10	130.071	6.95	2	5	259	29.1435	4.79248		305.358
Q03251	Glycine-rich RNA-binding protein 8 OS=Arabidopsis thaliana OX=3702 GN=RBG8 PE=1 SV=1 - [RBG8_ARATH]	34.32	4	3	5	13	55.95	19.53	3	3	100.337	34.32	5	6	54.71	12.43	2	2	50.81	12.43	2	2	169	16.5685	5.68115		65.4517
Q07473	Chlorophyll a-b binding protein CP29.1, chloroplastic OS=Arabidopsis thaliana OX=3702 GN=LHCB4.1 PE=1 SV=1 - [CB4A_ARATH]	3.45	1	1	1	2		0			40.54	3.45	1	1					49.54	3.45	1	1	290	31.12	6.13818		45.04
Q0WQF7	Dihydrolipoyllysine-residue acetyltransferase component 1 of pyruvate dehydrogenase complex, mitochondrial OS=Arabidopsis thaliana OX=3702 GN=LTA3 PE=1 SV=2 - [ODP21_ARATH]	25.9	2	14	14	47	287.626	21.82	10	13	219.137	18.37	10	14	211.782	14.13	8	9	209.783	15.86	10	11	637	68.8198	5.5415		232.082
Q0WSU0	COX assembly mitochondrial protein OS=Arabidopsis thaliana OX=3702 GN=At4g21192 PE=1 SV=1 - [Q0WSU0_ARATH]	22.5	1	2	2	4	64.99	22.5	2	2	64.57	22.5	2	2									80	9.57899	8.76318		64.78
Q0WTB4	GTP-binding protein At3g49725, chloroplastic OS=Arabidopsis thaliana OX=3702 GN=At3g49725 PE=2 SV=2 - [Y3725_ARATH]	9.03	1	5	5	7	67.9533	5	3	3	69.5534	7.1	4	4									620	69.5368	5.70654		68.7534
Q0WUY1	Calmodulin calcium-dependent NAD kinase OS=Arabidopsis thaliana OX=3702 GN=NADKC PE=1 SV=1 - [NADKC_ARATH]	1.87	1	1	1	1	20.04	1.87	1	1		0											534	59.9396	6.49365		20.04
Q0WVF7	P-loop containing nucleoside triphosphate hydrolases superfamily protein OS=Arabidopsis thaliana OX=3702 GN=At3g03060 PE=1 SV=1 - [Q0WVF7_ARATH]	21.18	1	7	11	26	220.849	16.08	8	10	113.073	8.44	5	6	157.807	13.54	6	6	73.96	7.17	4	4	628	69.5241	9.08545		141.422
Q0WWE3	Cytochrome b-c1 complex subunit 6-1, mitochondrial OS=Arabidopsis thaliana OX=3702 GN=QCR6-1 PE=1 SV=1 - [QCR61_ARATH]	14.49	1	1	1	1						0							34.16	14.49	1	1	69	7.9779	7.66455		34.16
Q1G3L1	Probable mitochondrial import inner membrane translocase subunit TIM21 OS=Arabidopsis thaliana OX=3702 GN=TIM21 PE=1 SV=1 - [TIM21_ARATH]	2.6	1	1	1	2	41.18	2.6	1	1		0			34.87	2.6	1	1		0			269	30.0285	9.74463		38.025
Q208N7	Alpha-crystallin domain 32.1 OS=Arabidopsis thaliana OX=3702 GN=ACD32.1 PE=1 SV=1 - [Q208N7_ARATH]	12.63	1	3	3	6					127.14	12.63	3	3	34.54	4.56	1	1	57.44	7.72	2	2	285	31.2029	9.31982		73.04
Q2HIQ2	At1g01170 OS=Arabidopsis thaliana OX=3702 GN=At1g01170 PE=1 SV=1 - [Q2HIQ2_ARATH]	42.17	1	3	3	5	44.7039	42.17	3	3	91.5	31.33	2	2									83	9.05669	9.70068		68.102
Q2V3E2	Protein yippee-like At4g27740 OS=Arabidopsis thaliana OX=3702 GN=At4g27740 PE=3 SV=1 - [YIPL5_ARATH]	21.9	1	2	2	7	64.78	21.9	2	2	21.08	14.29	1	1	55.02	21.9	2	2	20.34	21.9	2	2	105	11.773	9.26123		40.305
Q2V4Q4	AT1G07320 protein OS=Arabidopsis thaliana OX=3702 GN=RPL4 PE=1 SV=1 - [Q2V4Q4_ARATH]	3.24	3	1	1	2	37.09	3.24	1	1	42.84	3.24	1	1									278	30.1238	9.26123		39.965
Q38799	Pyruvate dehydrogenase E1 component subunit beta-1, mitochondrial OS=Arabidopsis thaliana OX=3702 GN=PDH2 PE=1 SV=2 - [ODPB1_ARATH]	25.62	1	7	7	35	213.988	25.62	7	10	192.885	25.62	7	10	261.035	21.21	6	8	182.737	21.21	6	7	363	39.1511	5.8335		212.661
Q38842	AT0ZI1 protein OS=Arabidopsis thaliana OX=3702 GN=ATOZI1 PE=1 SV=1 - [Q38842_ARATH]	43.75	1	3	3	6	60.3173	43.75	3	3	43.73	11.25	1	1	44.037	27.5	2	2					80	8.60046	8.86572		49.3614
Q38906	Translocase of chloroplast 34, chloroplastic OS=Arabidopsis thaliana OX=3702 GN=TOC34 PE=1 SV=2 - [TOC34_ARATH]	3.51	1	1	1	2	32.46	3.51	1	1	42.5	3.51	1	1									313	34.6855	9.39307		37.48
Q38946	Glutamate dehydrogenase 2 OS=Arabidopsis thaliana OX=3702 GN=GDH2 PE=1 SV=1 - [DHE2_ARATH]	15.09	4	4	6	12	39.28	5.35	2	2	23.4949	5.11	2	2	102.194	12.17	5	5	84.3567	7.54	3	3	411	44.6707	6.53662		62.3313
Q39055	GTP 3',8-cyclase, mitochondrial OS=Arabidopsis thaliana OX=3702 GN=CNX2 PE=1 SV=1 - [CNX2_ARATH]	10.26	2	3	3	3		0			28.37	2.31	1	1	49.252	7.95	2	2		0			390	43.3855	8.76318		38.811
Q39056	Cyclic pyranopterin monophosphate synthase, mitochondrial OS=Arabidopsis thaliana OX=3702 GN=CNX3 PE=1 SV=1 - [CNX3_ARATH]	7.04	1	2	2	5	36.64	4.07	1	1	19.89	4.07	1	1	19.78	4.07	1	1	58.76	7.04	2	2	270	29.494	8.06006		33.7675
Q39079	Chaperone protein dnaJ 13 OS=Arabidopsis thaliana OX=3702 GN=ATJ13 PE=1 SV=2 - [DNJ13_ARATH]	11.52	1	5	5	11	42.61	4.83	2	2	98.9846	11.52	5	5	38.31	4.83	2	2	38.37	4.83	2	2	538	59.1948	8.82178		54.5686
Q39141	Chlorophyll a-b binding protein, chloroplastic OS=Arabidopsis thaliana OX=3702 GN=Lhb1B2 PE=1 SV=1 - [Q39141_ARATH]	10.57	9	3	3	7	67.52	7.55	2	2	106.858	7.55	2	2	35.66	4.53	1	1	72.7471	7.55	2	2	265	28.0361	5.43994		70.6962
Q39218	Serine acetyltransferase 3, mitochondrial OS=Arabidopsis thaliana OX=3702 GN=SAT3 PE=1 SV=3 - [SAT3_ARATH]	4.35	1	2	2	6	37.27	2.56	1	1	82.4886	4.35	2	2	73.6086	4.35	2	2	42.17	2.56	1	1	391	42.6939	7.84033		58.8843
Q3E870	Succinate dehydrogenase subunit 7B, mitochondrial OS=Arabidopsis thaliana OX=3702 GN=SDH7B PE=1 SV=1 - [SDH7B_ARATH]	10	1	1	1	1									41.04	10	1	1					100	10.8529	10.0083		41.04
Q41963	Aquaporin TIP1-2 OS=Arabidopsis thaliana OX=3702 GN=TIP1-2 PE=1 SV=2 - [TIP12_ARATH]	7.11	1	1	1	1													31.67	7.11	1	1	253	25.8324	5.05908		31.67
Q42191	Mitochondrial inner membrane protein OXA1 OS=Arabidopsis thaliana OX=3702 GN=OXA1 PE=2 SV=2 - [OXA1_ARATH]	11.89	1	4	4	9	79.14	9.79	3	4	79.4667	7.23	3	3	69.74	5.13	2	2					429	47.8286	9.51025		76.1156
Q42290	Probable mitochondrial-processing peptidase subunit beta, mitochondrial OS=Arabidopsis thaliana OX=3702 GN=MPPbeta PE=1 SV=2 - [MPPB_ARATH]	40.3	1	18	18	69	419.954	30.13	14	20	392.658	33.15	14	22	255.663	29.94	14	16	249.804	18.08	10	11	531	59.1233	6.78564		329.52
Q42338	AT3G48140 protein OS=Arabidopsis thaliana OX=3702 GN=T24C20_20 PE=1 SV=1 - [Q42338_ARATH]	50	1	7	7	32	182.305	28.41	3	8	274.087	36.36	4	12	60.9733	28.41	3	4	184.153	42.05	5	8	88	10.0132	9.45166		175.38
Q42523	Methylcrotonoyl-CoA carboxylase subunit alpha, mitochondrial OS=Arabidopsis thaliana OX=3702 GN=MCCA PE=1 SV=2 - [MCCA_ARATH]	11.31	1	7	7	10	30.89	1.09	1	1					91.44	6.13	4	4	32.2467	8.72	5	5	734	80.4006	6.90283		51.5256
Q42525	Hexokinase-1 OS=Arabidopsis thaliana OX=3702 GN=HXK1 PE=1 SV=2 - [HXK1_ARATH]	32.66	3	9	12	49	207.764	22.38	8	12	288.827	24.19	8	14	260.241	28.02	11	13	161.066	19.15	8	10	496	53.6727	6.1001		229.474
Q42564	L-ascorbate peroxidase 3 OS=Arabidopsis thaliana OX=3702 GN=APX3 PE=1 SV=1 - [APX3_ARATH]	26.48	3	7	7	12	45.18	3.14	1	1	56.14	6.97	2	2	137.12	18.12	5	5	112	16.38	4	4	287	31.5522	6.94678		87.61
Q42577	NADH dehydrogenase [ubiquinone] iron-sulfur protein 7, mitochondrial OS=Arabidopsis thaliana OX=3702 GN=At5g11770 PE=1 SV=1 - [NDUS7_ARATH]	7.8	1	2	2	2					33.85	4.13	1	1	46.33	3.67	1	1					218	24.0281	9.43701		40.09
Q43314	Glutamate dehydrogenase 1 OS=Arabidopsis thaliana OX=3702 GN=GDH1 PE=1 SV=1 - [DHE1_ARATH]	7.06	3	1	3	5	28.19	2.43	1	1		0			56.5348	7.06	3	3	58.39	2.43	1	1	411	44.496	6.85889		47.7049
Q43725	Cysteine synthase, mitochondrial OS=Arabidopsis thaliana OX=3702 GN=OASC PE=1 SV=3 - [CYSKM_ARATH]	16.28	3	4	4	4	29.71	2.79	1	1		0			37.9	13.49	3	3		0			430	45.7856	8.17725		33.805
Q56WD9	3-ketoacyl-CoA thiolase 2, peroxisomal OS=Arabidopsis thaliana OX=3702 GN=PED1 PE=1 SV=2 - [THIK2_ARATH]	28.79	1	9	9	31	144.375	14.72	5	8	159.485	23.59	6	8	269.915	26.84	7	8	144.027	16.45	6	7	462	48.548	8.33838		179.45
Q56XW9	At3g11745 OS=Arabidopsis thaliana OX=3702 GN=At3g11745 PE=2 SV=1 - [Q56XW9_ARATH]	11.11	1	1	1	1					39.8	11.11	1	1									90	10.6437	10.3745		39.8
Q5E924	Glyceraldehyde-3-phosphate dehydrogenase GAPCP2, chloroplastic OS=Arabidopsis thaliana OX=3702 GN=GAPCP2 PE=2 SV=1 - [G3PP2_ARATH]	14.52	1	1	5	11	43.64	5.71	2	2	87.26	9.05	3	3	94.37	12.62	4	4	56.85	7.38	2	2	420	44.8179	8.6167		70.53
Q5M729	Dihydrolipoyllysine-residue acetyltransferase component 3 of pyruvate dehydrogenase complex, mitochondrial OS=Arabidopsis thaliana OX=3702 GN=At1g54220 PE=1 SV=1 - [ODP23_ARATH]	27.83	1	10	14	48	248.024	20.59	10	10	281.062	22.26	11	13	312.37	24.68	11	13	223.108	17.81	10	12	539	58.4309	7.84033		266.141
Q5XEN3	ATPase complex subunit OS=Arabidopsis thaliana OX=3702 GN=At1g08220 PE=1 SV=1 - [Q5XEN3_ARATH]	10.89	2	1	1	1					20.2	10.89	1	1									202	22.657	9.27588		20.2
Q5XF06	Mitochondrial import inner membrane translocase subunit TIM44-2 OS=Arabidopsis thaliana OX=3702 GN=TIM44-2 PE=1 SV=1 - [TI442_ARATH]	47.97	4	23	23	183	933.876	46.27	22	55	1131.38	42.22	20	72	592.999	40.3	18	27	527.566	40.72	20	29	469	53.6125	8.76318		796.456
Q5XF80	ATPase GET3C OS=Arabidopsis thaliana OX=3702 GN=GET3C PE=2 SV=1 - [GET3C_ARATH]	11.76	1	5	5	9	37.0667	6.91	3	3	46.71	4.86	2	2	49.1667	8.18	3	3	42.42	1.79	1	1	391	42.9126	8.85107		43.8408
Q63Z96	At1g76060 OS=Arabidopsis thaliana OX=3702 GN=EMB1793 PE=1 SV=1 - [Q63Z96_ARATH]	9.55	1	1	1	1									37.9	9.55	1	1					157	18.4938	9.96436		37.9
Q66GN9	CLP protease regulatory subunit CLPX3, mitochondrial OS=Arabidopsis thaliana OX=3702 GN=CLPX3 PE=2 SV=1 - [CLPX3_ARATH]	10.21	3	4	6	13	101.891	7.77	4	4	95.99	7.16	4	4	75.8733	6.86	4	4	39.04	1.98	1	1	656	71.4958	8.66064		78.1986
Q680H3	Pentatricopeptide repeat-containing protein At2g25580 OS=Arabidopsis thaliana OX=3702 GN=PCMP-H75 PE=2 SV=2 - [PP170_ARATH]	9.27	1	4	4	5	24.1	1.63	1	1	29.29	2.93	2	2	32.73	2.44	1	1	14.78	3.9	1	1	615	69.8616	5.78271		25.225
Q681W7	SEC-C motif protein OS=Arabidopsis thaliana OX=3702 GN=At3g04950 PE=1 SV=1 - [Q681W7_ARATH]	20.35	1	3	3	12	101	12.99	2	3	98.43	20.35	3	4	72.55	20.35	3	3	25.82	12.55	2	2	231	25.594	9.65674		74.45
Q689D6	Protein ROOT PRIMORDIUM DEFECTIVE 1 OS=Arabidopsis thaliana OX=3702 GN=RPD1 PE=1 SV=1 - [RPD1_ARATH]	3.42	1	1	1	1		0				0			23	3.42	1	1					409	48.2559	9.5249		23
Q6GKU7	At1g64880 OS=Arabidopsis thaliana OX=3702 GN=At1g64880 PE=1 SV=1 - [Q6GKU7_ARATH]	21.75	1	12	12	31	114.606	15.34	7	7	217.357	20.19	11	13	96.8589	11.84	6	6	47.75	5.63	3	5	515	60.1989	7.51807		119.143
Q6NL24	Probable enoyl-CoA hydratase 1, peroxisomal OS=Arabidopsis thaliana OX=3702 GN=ECHIA PE=1 SV=1 - [ECH1P_ARATH]	9.06	1	2	2	3									22.62	9.06	2	2	18.54	4.91	1	1	265	28.8001	9.05615		20.58
Q6NNI1	ARM repeat superfamily protein OS=Arabidopsis thaliana OX=3702 GN=At3g56210 PE=1 SV=1 - [Q6NNI1_ARATH]	13.61	2	2	2	3	28.9	5.76	1	1	47.28	13.61	2	2									191	21.2731	9.51025		38.09
Q6NQM0	Ribosome-recycling factor, chloroplastic OS=Arabidopsis thaliana OX=3702 GN=At3g01800 PE=1 SV=1 - [Q6NQM0_ARATH]	26.22	1	5	5	13	64.2942	10.49	2	2	57.17	22.47	4	5	55.587	20.22	4	4	56.51	11.99	2	2	267	29.1534	9.61279		58.3903
Q70E96	Aldehyde dehydrogenase family 3 member F1 OS=Arabidopsis thaliana OX=3702 GN=ALDH3F1 PE=2 SV=2 - [AL3F1_ARATH]	9.5	1	4	4	4	28.67	1.86	1	1	15.23	3.1	1	1	64.8699	4.55	2	2		0			484	53.5811	8.07471		36.2566
Q7Y1Z8	Malonyl-CoA decarboxylase family protein OS=Arabidopsis thaliana OX=3702 GN=At4g04320 PE=1 SV=1 - [Q7Y1Z8_ARATH]	35.14	2	17	17	71	432.673	26.64	13	17	583.302	27.61	14	22	457.972	29.73	14	17	325.447	29.34	13	15	518	58.4153	7.38623		449.848
Q84J78	Single-stranded DNA-binding protein, mitochondrial OS=Arabidopsis thaliana OX=3702 GN=At4g11060 PE=2 SV=1 - [SSBP_ARATH]	31.34	1	5	5	19	128.785	23.38	4	5	133.3	19.4	3	4	139.35	19.4	3	4	155.41	31.34	5	6	201	22.2236	9.01221		139.211
Q84JF7	Probable adenylate kinase 6, chloroplastic OS=Arabidopsis thaliana OX=3702 GN=At2g39270 PE=2 SV=1 - [KAD6C_ARATH]	4.07	1	1	1	2	52.05	4.07	1	1					43.76	4.07	1	1					295	32.3709	7.7085		47.905
Q84JZ6	Multiple organellar RNA editing factor 3, mitochondrial OS=Arabidopsis thaliana OX=3702 GN=MORF3 PE=1 SV=1 - [MORF3_ARATH]	4.51	1	1	1	4	57.41	4.51	1	1	52.87	4.51	1	1	57.39	4.51	1	1	36.41	4.51	1	1	244	27.5409	8.83643		51.02
Q84K90	RGS1-HXK1-interacting protein 1 OS=Arabidopsis thaliana OX=3702 GN=RHIP1 PE=1 SV=1 - [RHIP1_ARATH]	21.29	1	5	5	10	43.23	4.18	1	1	106.29	21.29	5	5	36.12	7.6	2	2	51.02	7.6	2	2	263	29.183	7.13721		59.165
Q84P17	Probable acyl-activating enzyme 18, peroxisomal OS=Arabidopsis thaliana OX=3702 GN=AAE18 PE=2 SV=1 - [AEE18_ARATH]	8.67	2	6	6	14	64.54	3.03	2	2	106.08	5.64	4	4	81.1167	5.78	4	4	84.23	5.5	4	4	727	81.0834	6.59521		83.9917
Q84P21	4-coumarate--CoA ligase-like 5 OS=Arabidopsis thaliana OX=3702 GN=4CLL5 PE=1 SV=2 - [4CLL5_ARATH]	13.74	3	7	7	10	83.39	6.41	3	3	36.4	1.65	1	1	49.07	8.06	3	3	42.3567	7.88	3	3	546	59.3368	8.32373		52.8042
Q84VZ6	At2g31140 OS=Arabidopsis thaliana OX=3702 GN=At2g31140 PE=1 SV=1 - [Q84VZ6_ARATH]	11.22	1	2	2	4					32.27	3.9	1	1	21.26	7.32	1	1	30.52	11.22	2	2	205	23.1177	6.69775		28.0167
Q84W12	At4g16450 OS=Arabidopsis thaliana OX=3702 GN=At4g16450 PE=1 SV=1 - [Q84W12_ARATH]	49.06	1	5	5	8	74.85	16.98	2	2	51.5	9.43	1	1	88.18	49.06	4	4	67.17	9.43	1	1	106	11.3377	9.5249		70.425
Q84WU8	ATP-dependent zinc metalloprotease FTSH 3, mitochondrial OS=Arabidopsis thaliana OX=3702 GN=FTSH3 PE=1 SV=1 - [FTSH3_ARATH]	18.67	1	10	14	32	224.05	13.84	10	10	225.48	13.6	10	11	119.986	9.64	7	7	134.54	5.44	4	4	809	89.2971	7.26904		176.014
Q8GUM2	Heat shock 70 kDa protein 9, mitochondrial OS=Arabidopsis thaliana OX=3702 GN=HSP70-9 PE=1 SV=1 - [HSP7I_ARATH]	37.39	1	16	22	107	593.12	36.22	20	30	715.496	32.7	18	32	587.823	34.46	19	26	427.792	28.45	16	19	682	73.0296	5.61768		581.058
Q8GWC7	MICOS complex subunit, putative (DUF543) OS=Arabidopsis thaliana OX=3702 GN=At1g72165/T9N14_2 PE=1 SV=1 - [Q8GWC7_ARATH]	30.39	1	2	2	3	37.44	14.71	1	1	25.5	15.69	1	1	22.86	15.69	1	1					102	10.7453	5.05908		28.6
Q8GWW8	Chaperone protein dnaJ GFA2, mitochondrial OS=Arabidopsis thaliana OX=3702 GN=GFA2 PE=2 SV=1 - [GFA2_ARATH]	11.62	1	5	5	18	92.82	9.43	3	3	133.86	11.62	5	6	128.03	11.62	5	6	53.5767	7.02	3	3	456	49.4067	8.89502		102.072
Q8GXU7	At4g13612 OS=Arabidopsis thaliana OX=3702 GN=At4g13615 PE=1 SV=1 - [Q8GXU7_ARATH]	15.49	1	1	1	1						0							32.53	15.49	1	1	71	7.17374	10.7114		32.53
Q8GXY6	At1g05270 OS=Arabidopsis thaliana OX=3702 GN=YUP8H12.12 PE=1 SV=1 - [Q8GXY6_ARATH]	5.93	1	2	2	3	45.9	3.5	1	1	22.36	5.93	2	2									371	40.7157	4.99561		34.13
Q8GYN9	1,4-dihydroxy-2-naphthoyl-CoA synthase, peroxisomal OS=Arabidopsis thaliana OX=3702 GN=MENB PE=1 SV=2 - [MENB_ARATH]	21.07	1	6	6	10		0			43.25	10.09	3	3	56.4933	9.5	3	3	55.38	13.95	4	4	337	37.0328	7.25439		51.7078
Q8H0Y1	Outer envelope pore protein 24B, chloroplastic OS=Arabidopsis thaliana OX=3702 GN=OEP24B PE=2 SV=1 - [OP24B_ARATH]	6.57	1	1	1	1									22.87	6.57	1	1					213	23.3959	9.20264		22.87
Q8H107	Dihydrolipoyllysine-residue succinyltransferase component of 2-oxoglutarate dehydrogenase complex 2, mitochondrial OS=Arabidopsis thaliana OX=3702 GN=At4g26910 PE=1 SV=2 - [ODO2B_ARATH]	36.21	1	7	16	126	935.604	30.82	12	36	748.427	28.66	11	28	727.917	30.6	14	34	568.062	21.98	11	28	464	50.0281	9.08545		745.002
Q8H1B3	Heat shock 70 kDa protein BIP3 OS=Arabidopsis thaliana OX=3702 GN=BIP3 PE=1 SV=1 - [BIP3_ARATH]	2.07	1	1	1	3					30.85	2.07	1	1	41.34	2.07	1	1	51.26	2.07	1	1	675	75.1027	5.04639		41.15
Q8H1Y0	Pyruvate dehydrogenase E1 component subunit alpha-2, mitochondrial OS=Arabidopsis thaliana OX=3702 GN=IAR4 PE=1 SV=2 - [ODPA2_ARATH]	26.97	1	9	12	38	263.532	24.43	11	14	152.288	16.28	7	8	159.092	19.34	7	8	111.99	17.56	7	8	393	43.3308	7.91357		171.726
Q8L6Z4	30S ribosomal protein S9, mitochondrial OS=Arabidopsis thaliana OX=3702 GN=RPS9M PE=1 SV=1 - [RPS9M_ARATH]	28.14	1	9	9	20	130.159	18.37	6	6	68.7347	15.58	5	5	54.8539	14.42	4	4	65.0947	14.42	5	5	430	47.9583	5.73193		79.7106
Q8L7K9	NAD-dependent malic enzyme 2, mitochondrial OS=Arabidopsis thaliana OX=3702 GN=NAD-ME2 PE=1 SV=1 - [MAO2_ARATH]	12.36	1	7	7	21	167.737	12.36	7	7	82.04	7.91	4	4	140.84	9.56	5	5	92.54	9.56	5	5	607	66.598	7.06396		120.789
Q8L7U3	At1g14620/T5E21_15 OS=Arabidopsis thaliana OX=3702 GN=DECOY PE=1 SV=1 - [Q8L7U3_ARATH]	28.33	2	6	6	23	111.566	20.6	4	6	135.055	27.9	5	8	102.99	16.74	4	4	92.43	14.16	4	5	233	27.1228	8.57275		110.51
Q8L866	Amine oxidase OS=Arabidopsis thaliana OX=3702 GN=MHK10.21 PE=1 SV=1 - [Q8L866_ARATH]	8.63	1	5	5	10	49.14	2.96	2	2	44.43	3.99	2	2	76.37	5.15	3	3	55.05	5.03	3	3	776	86.6358	7.12256		56.2475
Q8L9A0	50S ribosomal protein L21, mitochondrial OS=Arabidopsis thaliana OX=3702 GN=RPL21M PE=1 SV=1 - [RM21_ARATH]	8.52	1	2	2	8	58.79	8.52	2	2	86.89	8.52	2	2	54.84	8.52	2	2	66.3	8.52	2	2	270	30.8886	5.73193		66.705
Q8LA13	DEAD-box ATP-dependent RNA helicase 11 OS=Arabidopsis thaliana OX=3702 GN=RH11 PE=1 SV=1 - [RH11_ARATH]	1.47	3	1	1	1	30.52	1.47	1	1						0							612	65.9846	6.68311		30.52
Q8LAJ9	At1g22520 OS=Arabidopsis thaliana OX=3702 GN=At1g22520 PE=1 SV=1 - [Q8LAJ9_ARATH]	17.17	2	1	1	1	26.61	17.17	1	1													99	10.351	5.0083		26.61
Q8LB47	GrpE protein homolog 2, mitochondrial OS=Arabidopsis thaliana OX=3702 GN=Mge2 PE=1 SV=1 - [MGE2_ARATH]	20.18	1	5	5	9	78.8867	14.37	3	3	65.92	11.93	3	3	38.8	3.36	1	1	58.2831	5.81	2	2	327	36.0941	5.38916		60.4724
Q8LBK6	Monothiol glutaredoxin-S15, mitochondrial OS=Arabidopsis thaliana OX=3702 GN=GRXS15 PE=1 SV=2 - [GRS15_ARATH]	12.43	1	2	2	6	49.43	12.43	2	2	66.81	12.43	2	2	21.17	5.33	1	1	23.84	5.33	1	1	169	18.7224	6.32861		40.3125
Q8LBZ7	Succinate dehydrogenase [ubiquinone] iron-sulfur subunit 1, mitochondrial OS=Arabidopsis thaliana OX=3702 GN=SDH2-1 PE=1 SV=2 - [SDHB1_ARATH]	3.94	2	2	2	5	38.7	3.23	1	1	50.32	3.23	1	1	52.59	3.23	1	1	56.67	3.94	2	2	279	31.1506	8.44092		49.57
Q8LC42	Uncharacterized protein At1g05430 OS=Arabidopsis thaliana OX=3702 GN=At1g05430 PE=1 SV=1 - [Q8LC42_ARATH]	8.92	1	2	2	2						0			34.04	8.92	2	2					269	29.8432	9.74463		34.04
Q8LCR1	Succinate dehydrogenase assembly factor 4, mitochondrial OS=Arabidopsis thaliana OX=3702 GN=At5g67490 PE=1 SV=1 - [Q8LCR1_ARATH]	14.81	1	1	1	1									30.5	14.81	1	1					108	11.8627	4.60205		30.5
Q8LD39	At5g09770 OS=Arabidopsis thaliana OX=3702 GN=At5g09770 PE=1 SV=1 - [Q8LD39_ARATH]	5	1	1	1	1						0			25.26	5	1	1					160	18.4338	10.5942		25.26
Q8LDK5	At5g27820 OS=Arabidopsis thaliana OX=3702 GN=At5g27820 PE=1 SV=1 - [Q8LDK5_ARATH]	8.77	1	1	1	3	24.3	8.77	1	1	21.22	8.77	1	1					21.33	8.77	1	1	114	12.731	9.93506		22.2833
Q8LDU0	50S ribosomal protein L22, chloroplastic OS=Arabidopsis thaliana OX=3702 GN=At4g28355 PE=1 SV=1 - [Q8LDU0_ARATH]	4.43	1	1	1	1													38.01	4.43	1	1	271	30.4377	10.9165		38.01
Q8LE47	Pentatricopeptide repeat-containing protein At1g61870, mitochondrial OS=Arabidopsis thaliana OX=3702 GN=PPR336 PE=2 SV=2 - [PPR87_ARATH]	11.03	2	4	4	8	30.55	6.13	2	2	72.9843	7.84	3	3	46.99	6.37	2	2	34.29	3.19	1	1	408	45.7285	8.57275		46.2036
Q8LEU9	At5g14105 OS=Arabidopsis thaliana OX=3702 GN=At5g14105 PE=1 SV=1 - [Q8LEU9_ARATH]	9.21	1	1	1	1					41.52	9.21	1	1									76	8.43266	9.62744		41.52
Q8LEZ4	Protein NUCLEAR FUSION DEFECTIVE 5, mitochondrial OS=Arabidopsis thaliana OX=3702 GN=NFD5 PE=2 SV=1 - [NFD5_ARATH]	17.2	1	5	5	14	109.318	17.2	5	5	125.29	11.02	4	5	74.29	6.45	2	2	46.2	6.45	2	2	372	43.0834	4.95752		88.7746
Q8LF48	3-ketoacyl-CoA thiolase 1, peroxisomal OS=Arabidopsis thaliana OX=3702 GN=KAT1 PE=1 SV=2 - [THIK1_ARATH]	4.06	1	1	1	2						0			31	4.06	1	1	18.83	4.06	1	1	443	46.5819	8.29443		24.915
Q8LFC0	Isocitrate dehydrogenase [NAD] regulatory subunit 1, mitochondrial OS=Arabidopsis thaliana OX=3702 GN=IDH1 PE=1 SV=2 - [IDH1_ARATH]	19.89	4	5	5	16	83.38	16.89	4	4	62.5839	19.89	5	5	114.529	13.9	3	4	53.25	10.9	3	3	367	39.6015	8.1333		78.4356
Q8LG56	At1g05205 OS=Arabidopsis thaliana OX=3702 GN=At1g05205 PE=1 SV=1 - [Q8LG56_ARATH]	21.98	1	2	2	5		0			38.78	21.98	2	3	21.87	13.19	1	1	32.03	8.79	1	1	91	10.6694	7.29834		30.8933
Q8LG77	Isocitrate dehydrogenase [NAD] catalytic subunit 6, mitochondrial OS=Arabidopsis thaliana OX=3702 GN=IDH6 PE=1 SV=2 - [IDH6_ARATH]	16.31	1	3	6	14	88.9667	9.09	3	3	65.2	6.68	2	2	118.07	12.03	5	5	69.6833	9.89	4	4	374	40.5498	7.1665		85.48
Q8LKS5	Long chain acyl-CoA synthetase 7, peroxisomal OS=Arabidopsis thaliana OX=3702 GN=LACS7 PE=1 SV=2 - [LACS7_ARATH]	17.14	1	10	11	40	285.192	13.86	9	10	287.036	15	10	12	121.34	11.57	7	8	208.997	15	9	10	700	77.3042	6.59521		225.641
Q8LPF1	Pentatricopeptide repeat-containing protein At5g15980, mitochondrial OS=Arabidopsis thaliana OX=3702 GN=At5g15980 PE=2 SV=1 - [PP387_ARATH]	25.6	1	18	18	46	225.914	22.16	13	14	326.531	18.71	14	16	102.599	14.82	8	8	135.459	12.57	7	8	668	75.2502	7.37158		197.626
Q8LPS1	Long chain acyl-CoA synthetase 6, peroxisomal OS=Arabidopsis thaliana OX=3702 GN=LACS6 PE=1 SV=1 - [LACS6_ARATH]	26.53	1	15	16	85	520.98	19.26	12	23	637.699	22.54	13	26	382.853	16.41	10	15	539.315	20.68	14	21	701	76.555	7.92822		520.212
Q8RUI8	C5orf35 OS=Arabidopsis thaliana OX=3702 GN=MKD15.6 PE=1 SV=1 - [Q8RUI8_ARATH]	50.63	1	16	16	96	732.927	46.12	15	29	843.926	47.12	15	36	359.355	27.32	9	16	364.692	30.08	10	15	399	44.8237	8.77783		575.225
Q8RUX8	NADH dehydrogenase [ubiquinone] 1 alpha subcomplex assembly factor 3 OS=Arabidopsis thaliana OX=3702 GN=At2g44525 PE=1 SV=1 - [Q8RUX8_ARATH]	5.88	1	1	1	1					29.9	5.88	1	1									170	19.0449	8.45557		29.9
Q8RV04	Mitochondrial import inner membrane translocase subunit TIM14-1 OS=Arabidopsis thaliana OX=3702 GN=TIM14-1 PE=1 SV=1 - [TI141_ARATH]	18.75	4	2	2	3	25.86	10.71	1	1	35.71	8.04	1	1					23.67	10.71	1	1	112	11.9894	10.2427		28.4133
Q8RWN9	Dihydrolipoyllysine-residue acetyltransferase component 2 of pyruvate dehydrogenase complex, mitochondrial OS=Arabidopsis thaliana OX=3702 GN=At3g13930 PE=1 SV=2 - [ODP22_ARATH]	35.62	1	15	19	98	677.392	31.35	16	28	627.737	28.76	14	26	461.381	31.54	15	21	423.153	26.53	15	23	539	58.431	7.6499		547.416
Q8RWT4	Ribosomal protein L1p/L10e family OS=Arabidopsis thaliana OX=3702 GN=At2g42710 PE=1 SV=1 - [Q8RWT4_ARATH]	11.81	1	3	3	9	53.94	6.51	2	2	37.13	11.81	3	3	52.86	8.67	2	2	25.15	6.51	2	2	415	45.752	9.5249		42.27
Q8RWZ3	Probable acyl-CoA dehydrogenase IBR3 OS=Arabidopsis thaliana OX=3702 GN=IBR3 PE=1 SV=1 - [IBR3_ARATH]	44.78	1	35	35	204	1068.36	35.07	24	57	1075.9	38.11	27	58	1037.2	40.66	27	50	905.242	35.19	25	39	824	91.6548	8.32373		1021.67
Q8RXF8	Mitochondrial Rho GTPase 1 OS=Arabidopsis thaliana OX=3702 GN=MIRO1 PE=1 SV=1 - [MIRO1_ARATH]	11.73	1	7	7	16	139.49	7.56	4	5	28.48	2.93	2	2	71.87	9.1	5	6	49.37	5.09	3	3	648	72.2767	5.30029		72.3025
Q8RXH9	AT5G58005 protein OS=Arabidopsis thaliana OX=3702 GN=At5g58005 PE=1 SV=1 - [Q8RXH9_ARATH]	6.9	1	1	1	1	39.2	6.9	1	1													116	13.2895	8.32373		39.2
Q8RXI0	AAA-type ATPase family protein OS=Arabidopsis thaliana OX=3702 GN=At5g16930 PE=1 SV=1 - [Q8RXI0_ARATH]	25	1	10	16	43	264.939	21.43	12	15	252.371	18.32	11	12	151.491	14.75	8	8	182.323	11.18	8	8	644	70.949	9.5249		212.781
Q8RXN4	3-hydroxyisobutyryl-CoA hydrolase-like protein 2, mitochondrial OS=Arabidopsis thaliana OX=3702 GN=At4g31810 PE=1 SV=1 - [HIBC5_ARATH]	3.42	1	2	2	5	41.12	1.71	1	1	40.78	1.71	1	1	56.4768	3.42	2	2	38.89	1.71	1	1	409	45.4708	5.22412		44.3167
Q8RXN5	S-adenosyl-L-methionine-dependent tRNA 4-demethylwyosine synthase OS=Arabidopsis thaliana OX=3702 GN=TYW1 PE=2 SV=1 - [TYW1_ARATH]	1.39	1	1	1	2					27.82	1.39	1	1	36.96	1.39	1	1					647	72.0342	6.75635		32.39
Q8RXW8	Uncharacterized protein At5g65207 OS=Arabidopsis thaliana OX=3702 GN=At5g65207 PE=1 SV=1 - [Q8RXW8_ARATH]	17.81	1	1	1	2	55.9	17.81	1	1	60.86	17.81	1	1									73	8.3773	8.48486		58.38
Q8RXY1	NADH dehydrogenase [ubiquinone] 1 alpha subcomplex subunit 12 OS=Arabidopsis thaliana OX=3702 GN=At4g26965 PE=1 SV=1 - [Q8RXY1_ARATH]	42.93	2	8	8	21	152.251	33.7	6	7	203.53	39.13	6	9	37.06	14.13	2	2	105.443	19.02	3	3	184	20.9217	8.07471		124.571
Q8RXZ9	Mitochondrial thiamine diphosphate carrier 1 OS=Arabidopsis thaliana OX=3702 GN=At3g21390 PE=2 SV=1 - [TDPC1_ARATH]	7.76	2	2	2	4	49.57	7.76	2	2	84.53	7.76	2	2									335	36.537	9.53955		67.05
Q8S528	Aldehyde dehydrogenase family 2 member B7, mitochondrial OS=Arabidopsis thaliana OX=3702 GN=ALDH2B7 PE=1 SV=2 - [AL2B7_ARATH]	8.05	2	3	4	8	31.68	1.5	1	1	50.55	4.49	2	2	52.6525	8.05	4	4	27.8	1.5	1	1	534	58.1159	7.32764		40.6706
Q8VY61	50S ribosomal protein L4 OS=Arabidopsis thaliana OX=3702 GN=At2g20060 PE=1 SV=1 - [Q8VY61_ARATH]	6.67	1	2	2	4	20.73	4	1	1	32.73	6.67	2	2					20.8	2.67	1	1	300	33.2427	10.3013		24.7533
Q8VYN6	ATP-dependent 6-phosphofructokinase 5, chloroplastic OS=Arabidopsis thaliana OX=3702 GN=PFK5 PE=1 SV=1 - [PFKA5_ARATH]	1.49	1	1	1	1									27.41	1.49	1	1					537	58.5778	7.25439		27.41
Q8VYP0	Protein SCO1 homolog 1, mitochondrial OS=Arabidopsis thaliana OX=3702 GN=HCC1 PE=1 SV=1 - [SCO11_ARATH]	7.49	1	2	2	8	55.87	7.49	2	2	45.53	7.49	2	2	37.09	7.49	2	2	34.44	7.49	2	2	334	37.1716	7.48877		43.2325
Q8VYR5	Pentatricopeptide repeat-containing protein At4g35850, mitochondrial OS=Arabidopsis thaliana OX=3702 GN=At4g35850 PE=1 SV=1 - [PP351_ARATH]	3.83	1	2	2	5	40.07	2.03	1	1	33.93	2.03	1	1	54.14	3.83	2	2	38.4	2.03	1	1	444	50.4244	7.66455		41.635
Q8VZC3	Delta-1-pyrroline-5-carboxylate dehydrogenase 12A1, mitochondrial OS=Arabidopsis thaliana OX=3702 GN=ALDH12A1 PE=1 SV=1 - [AL121_ARATH]	11.51	2	5	5	5	32.92	1.08	1	1		0			48.4338	10.43	4	4		0			556	61.7336	6.72705		40.6769
Q8VZF1	Acetate/butyrate--CoA ligase AAE7, peroxisomal OS=Arabidopsis thaliana OX=3702 GN=AAE7 PE=1 SV=1 - [AEE7_ARATH]	8.61	1	4	4	8	59.58	2.99	2	2	65.3	4.57	3	3	28	5.45	2	2	0	4.04	1	1	569	62.916	8.11865		38.22
Q8VZI8	ATP-dependent zinc metalloprotease FTSH 10, mitochondrial OS=Arabidopsis thaliana OX=3702 GN=FTSH10 PE=1 SV=1 - [FTSHA_ARATH]	6.52	1	1	5	15	115.083	5.29	4	4	132.13	5.17	4	5	76.7667	3.94	3	3	73.8367	3.94	3	3	813	89.4992	8.35303		99.4542
Q8VZT8	Probable ribosomal protein S11, mitochondrial OS=Arabidopsis thaliana OX=3702 GN=NFD3 PE=1 SV=1 - [RT11_ARATH]	25.48	1	7	7	19	153.633	20.7	6	6	217.32	22.61	6	7	51.84	7.64	2	2	93.82	15.61	4	4	314	33.9053	10.4771		129.153
Q8W482	Fanconi anemia group D2 protein OS=Arabidopsis thaliana OX=3702 GN=MLP3.2 PE=1 SV=1 - [Q8W482_ARATH]	39.71	1	2	2	2	33.36	27.94	1	1	33.65	11.76	1	1									68	7.57581	5.94775		33.505
Q8W487	Uncharacterized protein At2g39795, mitochondrial OS=Arabidopsis thaliana OX=3702 GN=At2g39795 PE=1 SV=1 - [YB95_ARATH]	9.2	1	2	2	6	13.79	5.6	1	1	20.44	5.6	1	1	33.24	9.2	2	2	34.95	9.2	2	2	250	28.0439	4.84326		25.605
Q8W497	Uncharacterized protein At2g19870; F6F22.10 OS=Arabidopsis thaliana OX=3702 GN=At2g19870 PE=1 SV=1 - [Q8W497_ARATH]	1.87	1	1	1	1					35.28	1.87	1	1									589	65.5198	8.39697		35.28
Q8W4K2	Mitochondrial 28S ribosomal protein S29-like protein OS=Arabidopsis thaliana OX=3702 GN=F6I1.13 PE=1 SV=1 - [Q8W4K2_ARATH]	21.25	1	8	8	21	122.4	11.25	4	5	181.136	18.75	7	7	52.3	9.38	3	3	98.1867	15.83	6	6	480	53.7495	8.89502		113.506
Q93VP9	SPFH/Band 7/PHB domain-containing membrane-associated protein family OS=Arabidopsis thaliana OX=3702 GN=AtSLP1 PE=1 SV=1 - [Q93VP9_ARATH]	30.17	1	6	10	28	169.419	16.3	6	6	159.22	18.73	7	7	229.429	26.76	9	9	125.063	17.52	6	6	411	44.9922	6.81494		170.783
Q93W05	At1g10590/F20B24_1 OS=Arabidopsis thaliana OX=3702 GN=At1g10590 PE=1 SV=1 - [Q93W05_ARATH]	15.11	2	2	2	8	73.1227	15.11	2	2	59.31	15.11	2	2	50.43	15.11	2	2	52.34	15.11	2	2	139	15.4449	7.1958		58.8007
Q93W30	Expressed protein OS=Arabidopsis thaliana OX=3702 GN=At2g35605 PE=1 SV=1 - [Q93W30_ARATH]	52.29	1	7	7	19	132.473	34.86	5	7	138.581	44.95	5	8	52	18.35	2	2	52.52	18.35	2	2	109	11.9434	9.93506		93.8937
Q93WC5	Pentatricopeptide repeat-containing protein At4g01990, mitochondrial OS=Arabidopsis thaliana OX=3702 GN=At4g01990 PE=2 SV=1 - [PP300_ARATH]	5.58	1	2	2	3	38.23	1.79	1	1	57.63	1.79	1	1	13.53	3.78	1	1					502	56.9045	7.00537		36.4633
Q93WI0	Rhodanese-like/PpiC domain-containing protein 12, chloroplastic OS=Arabidopsis thaliana OX=3702 GN=At5g19370 PE=1 SV=1 - [STR12_ARATH]	16.72	1	4	4	7		0			0	4.68	1	1	23.0633	12.04	3	3	26.35	12.04	3	3	299	32.9591	8.41162		16.4711
Q93XM7	Mitochondrial carnitine/acylcarnitine carrier-like protein OS=Arabidopsis thaliana OX=3702 GN=BOU PE=1 SV=1 - [MCAT_ARATH]	11.67	1	4	4	12	55.03	7.67	2	2	103.09	11.67	4	4	104.79	11.67	4	4	20.73	8.67	2	2	300	31.003	9.5249		70.91
Q93XW5	Nitrile-specifier protein 5 OS=Arabidopsis thaliana OX=3702 GN=NSP5 PE=2 SV=1 - [NSP5_ARATH]	3.37	1	1	1	2	24.26	3.37	1	1	23.6	3.37	1	1		0				0			326	35.8304	5.18604		23.93
Q93Z17	50S ribosomal protein HLP, mitochondrial OS=Arabidopsis thaliana OX=3702 GN=HLP PE=1 SV=1 - [HLP_ARATH]	12.72	1	2	2	8	100.871	12.72	2	2	94.41	12.72	2	2	115.29	12.72	2	2	89.86	12.72	2	2	173	18.557	10.7554		100.108
Q93Z74	AT3g27570/MMJ24_12 OS=Arabidopsis thaliana OX=3702 GN=At3g27570 PE=1 SV=1 - [Q93Z74_ARATH]	19.12	2	5	5	18	79.25	14.12	3	5	79.4877	14.12	4	5	83.6542	11.76	3	4	71.9995	14.12	4	4	340	37.1232	5.31299		78.5978
Q93Z83	AT5g26280/T19G15_130 OS=Arabidopsis thaliana OX=3702 GN=At5g26280 PE=1 SV=1 - [Q93Z83_ARATH]	22	8	5	6	16	192.184	22	6	8	125.914	10	3	3	66.0306	7.14	2	2	65.9167	10.86	3	3	350	39.4212	8.54346		112.511
Q93ZF7	AT4g33140/F4I10_70 OS=Arabidopsis thaliana OX=3702 GN=At4g33140 PE=1 SV=1 - [Q93ZF7_ARATH]	3.4	1	1	1	1	37.22	3.4	1	1													353	40.3664	8.96826		37.22
Q93ZM7	Chaperonin CPN60-like 2, mitochondrial OS=Arabidopsis thaliana OX=3702 GN=At3g13860 PE=1 SV=2 - [CH60C_ARATH]	22.03	1	11	11	34	194.133	16.43	8	9	161.393	19.93	10	11	114.966	16.61	7	7	171.084	12.24	7	7	572	60.4288	6.1001		160.394
Q940G3	39S ribosomal protein OS=Arabidopsis thaliana OX=3702 GN=MIJ24.9 PE=1 SV=1 - [Q940G3_ARATH]	17.32	1	2	2	5	39.53	8.66	1	1	84.18	17.32	2	2	16.73	8.66	1	1	64.28	8.66	1	1	127	14.4284	5.68115		51.18
Q940Z1	Pentatricopeptide repeat-containing protein At1g19525 OS=Arabidopsis thaliana OX=3702 GN=At1g19525 PE=2 SV=2 - [PPR51_ARATH]	12.66	1	4	4	10	59.5473	5.7	2	2	56.79	9.18	3	3	30.51	6.96	2	2	83.4967	9.81	3	3	316	35.2299	8.39697		57.586
Q941A6	Succinate dehydrogenase subunit 6, mitochondrial OS=Arabidopsis thaliana OX=3702 GN=SDH6 PE=1 SV=1 - [SDH6_ARATH]	12.68	1	2	2	5	38.52	6.34	1	1	53.69	6.34	1	1	86.45	12.68	2	2	33.25	6.34	1	1	142	15.8027	6.80029		52.9775
Q945K7	Isocitrate dehydrogenase [NAD] catalytic subunit 5, mitochondrial OS=Arabidopsis thaliana OX=3702 GN=IDH5 PE=1 SV=1 - [IDH5_ARATH]	15.78	1	3	6	14	96.85	6.95	2	2	97.5738	8.82	3	3	157.14	13.9	5	5	102.73	10.16	4	4	374	40.5988	6.78564		113.573
Q945M1	NADH dehydrogenase [ubiquinone] 1 beta subcomplex subunit 9 OS=Arabidopsis thaliana OX=3702 GN=CIB22 PE=1 SV=1 - [NDUB9_ARATH]	22.22	1	3	3	7	68.11	19.66	2	2					58.82	22.22	2	2	109.737	22.22	3	3	117	13.6079	8.67529		78.8889
Q945P2	AT5g49210/K21P3_8 OS=Arabidopsis thaliana OX=3702 GN=At5g49210 PE=1 SV=1 - [Q945P2_ARATH]	19.49	2	4	4	9	52.0267	14.36	3	3	40.32	5.13	1	1	49.61	8.72	2	2	55.19	13.85	3	3	195	23.4893	9.30518		49.2867
Q94A28	Aconitate hydratase 2, mitochondrial OS=Arabidopsis thaliana OX=3702 GN=ACO2 PE=1 SV=3 - [ACO2M_ARATH]	13.87	1	10	10	19	79.86	4.22	3	3	74.7367	4.02	3	3	111.575	11.86	8	8	99.78	6.83	5	5	995	108.413	7.15186		91.488
Q94AL6	Excitatory amino acid transporter OS=Arabidopsis thaliana OX=3702 GN=At4g20150 PE=1 SV=1 - [Q94AL6_ARATH]	8.64	1	1	1	2	39.7	8.64	1	1									40.01	8.64	1	1	81	9.2017	8.51416		39.855
Q94AR8	3-isopropylmalate dehydratase large subunit, chloroplastic OS=Arabidopsis thaliana OX=3702 GN=IIL1 PE=1 SV=1 - [LEUC_ARATH]	2.16	1	1	1	1									21.23	2.16	1	1					509	54.9785	7.84033		21.23
Q94AU7	Gamma carbonic anhydrase 3, mitochondrial OS=Arabidopsis thaliana OX=3702 GN=GAMMACA3 PE=1 SV=1 - [GCA3_ARATH]	15.5	1	2	3	10	55.8533	15.5	3	3	72.1733	15.5	3	4	41.6	8.14	2	2	31.75	5.04	1	1	258	27.8201	7.26904		50.3441
Q94AZ5	Alanine-tRNA ligase OS=Arabidopsis thaliana OX=3702 GN=At2g45060 PE=1 SV=1 - [Q94AZ5_ARATH]	45.96	1	9	9	28	207.524	21.69	5	7	225.84	37.13	7	10	144.518	36.4	7	7	89.18	20.22	4	4	272	30.3189	9.39307		166.766
Q94B59	Pentatricopeptide repeat-containing protein At5g09450, mitochondrial OS=Arabidopsis thaliana OX=3702 GN=At5g09450 PE=1 SV=1 - [PP372_ARATH]	5.87	1	2	2	2	23.29	2.44	1	1	19.46	3.42	1	1		0							409	46.7798	6.27783		21.375
Q94B78	Glycine dehydrogenase (decarboxylating) 1, mitochondrial OS=Arabidopsis thaliana OX=3702 GN=GLDP1 PE=1 SV=2 - [GCSP1_ARATH]	8.58	2	5	8	20	91.5	4.05	4	4	146.135	5.98	6	6	145.251	7.52	7	7	75.3111	2.99	3	3	1037	112.853	6.97607		114.549
Q94BV7	External alternative NAD(P)H-ubiquinone oxidoreductase B2, mitochondrial OS=Arabidopsis thaliana OX=3702 GN=NDB2 PE=1 SV=1 - [NDB2_ARATH]	7.22	4	4	4	8	31.89	1.55	1	1	58.73	5.33	3	3	14.73	1.89	1	1	36.1326	5.67	3	3	582	65.0183	8.32373		35.3707
Q94C74	Serine hydroxymethyltransferase 2, mitochondrial OS=Arabidopsis thaliana OX=3702 GN=SHM2 PE=1 SV=2 - [GLYM2_ARATH]	22.63	1	6	11	32	82.26	9.86	4	4	259.682	18.57	9	10	282.252	19.34	9	11	98.38	13.35	6	7	517	57.3054	8.74854		180.644
Q94CE5	Gamma-aminobutyrate transaminase POP2, mitochondrial OS=Arabidopsis thaliana OX=3702 GN=POP2 PE=1 SV=1 - [GATP_ARATH]	14.48	1	6	6	15	125.65	10.12	4	4	103.83	4.96	2	2	115.94	12.1	5	5	144.19	10.91	4	4	504	55.1524	7.94287		122.403
Q94F48	AT5g03560/F12E4 OS=Arabidopsis thaliana OX=3702 GN=At5g03560 PE=1 SV=1 - [Q94F48_ARATH]	9.54	1	2	2	6	107.02	9.54	2	2	103.243	9.54	2	3					32.56	4.98	1	1	241	27.8142	9.0708		80.9411
Q94FB9	ABC transporter D family member 1 OS=Arabidopsis thaliana OX=3702 GN=ABCD1 PE=1 SV=1 - [AB1D_ARATH]	0.67	3	1	1	1					23.77	0.67	1	1									1337	149.482	8.92432		23.77
Q94JQ4	Reactive Intermediate Deaminase A, chloroplastic OS=Arabidopsis thaliana OX=3702 GN=RIDA PE=1 SV=1 - [RIDA_ARATH]	4.81	2	1	1	1					30.51	4.81	1	1									187	19.8034	8.39697		30.51
Q94JQ7	At1g07830/F24B9_7 OS=Arabidopsis thaliana OX=3702 GN=At1g07830 PE=1 SV=1 - [Q94JQ7_ARATH]	18.06	1	2	2	2	31.73	9.72	1	1	20.49	8.33	1	1									144	16.8756	10.0522		26.11
Q94JS0	Cytochrome b-c1 complex subunit Rieske-1, mitochondrial OS=Arabidopsis thaliana OX=3702 GN=UCR1-1 PE=1 SV=1 - [UCRI1_ARATH]	18.01	2	5	5	10	103.63	7.72	2	3	91.2616	11.03	2	3	74.3962	11.4	2	2	61.13	6.99	2	2	272	29.5892	8.42627		82.6045
Q94JV0	At1g69210/F4N2_11 OS=Arabidopsis thaliana OX=3702 GN=At1g69210 PE=1 SV=1 - [Q94JV0_ARATH]	7.87	2	3	3	4	41.99	5.25	2	2	26.13	2.62	1	1		0			36.09	2.3	1	1	305	34.1993	5.04639		34.7367
Q94K48	ARM repeat superfamily protein OS=Arabidopsis thaliana OX=3702 GN=At3g62530 PE=1 SV=1 - [Q94K48_ARATH]	50.23	1	11	11	31	200.065	38.01	8	8	176.63	38.91	7	10	210.7	38.46	8	8	129.07	24.43	5	5	221	24.4877	6.56592		179.116
Q94K73	Phenylalanine--tRNA ligase, chloroplastic/mitochondrial OS=Arabidopsis thaliana OX=3702 GN=At3g58140 PE=1 SV=1 - [SYFM_ARATH]	5.59	1	2	2	5	48.97	5.59	2	2	32.57	3.03	1	1					37.9	5.59	2	2	429	49.2206	6.40479		39.8133
Q96250	ATP synthase subunit gamma, mitochondrial OS=Arabidopsis thaliana OX=3702 GN=ATPC PE=1 SV=1 - [ATPG3_ARATH]	13.23	1	4	4	14	68.66	10.77	3	3	85.4767	10.15	3	3	129.17	13.23	4	4	116.18	13.23	4	4	325	35.4256	8.89502		99.8717
Q96251	ATP synthase subunit O, mitochondrial OS=Arabidopsis thaliana OX=3702 GN=At5g13450 PE=1 SV=2 - [ATPO_ARATH]	25.63	2	5	5	15	84.14	21.01	4	4	31.2867	10.5	2	3	126.203	25.63	5	6	29.34	10.5	2	2	238	26.305	9.23193		67.7425
Q96252	ATP synthase subunit delta', mitochondrial OS=Arabidopsis thaliana OX=3702 GN=At5g47030 PE=1 SV=1 - [ATP4_ARATH]	8.87	1	2	2	4	67.84	4.93	1	1	36.64	3.94	1	1	74.58	4.93	1	1	65.22	4.93	1	1	203	21.5342	6.69775		61.07
Q96262	Plasma membrane-associated cation-binding protein 1 OS=Arabidopsis thaliana OX=3702 GN=PCAP1 PE=1 SV=1 - [PCAP1_ARATH]	19.56	3	4	4	13	34.47	5.78	1	2	137.687	11.56	2	3	142.13	16	3	4	58.1416	19.56	4	4	225	24.5688	4.95752		93.1071
Q96292	Actin-2 OS=Arabidopsis thaliana OX=3702 GN=ACT2 PE=1 SV=1 - [ACT2_ARATH]	18.04	4	2	6	38	268.281	18.04	6	12	241.483	18.04	6	9	184.64	14.59	5	8	176.178	18.04	6	9	377	41.8499	5.57959		217.645
Q96329	Acyl-coenzyme A oxidase 4, peroxisomal OS=Arabidopsis thaliana OX=3702 GN=ACX4 PE=1 SV=1 - [ACOX4_ARATH]	5.28	1	2	2	2									33.41	5.28	2	2					436	47.5262	8.32373		33.41
Q96528	Catalase-1 OS=Arabidopsis thaliana OX=3702 GN=CAT1 PE=1 SV=3 - [CATA1_ARATH]	14.63	1	2	6	37	235.537	9.76	4	9	194.25	11.99	5	13	154.71	12.6	5	9	129.5	9.15	4	6	492	56.7263	7.41553		178.499
Q9ASV5	AT4g39690/T19P19_80 OS=Arabidopsis thaliana OX=3702 GN=At4g39690 PE=1 SV=1 - [Q9ASV5_ARATH]	38.46	1	18	18	54	296.871	28.31	14	15	337.931	32.77	16	18	165.39	23.08	10	12	158.599	18.92	9	9	650	70.5104	5.19873		239.698
Q9C504	At1g31760 OS=Arabidopsis thaliana OX=3702 GN=F27M3_4 PE=1 SV=1 - [Q9C504_ARATH]	12.5	1	1	1	3	50.49	12.5	1	1	66.71	12.5	1	1	51.38	12.5	1	1					112	12.2886	9.83252		56.1933
Q9C5E8	Succinate dehydrogenase subunit 7A, mitochondrial OS=Arabidopsis thaliana OX=3702 GN=SDH7A PE=1 SV=1 - [SDH7A_ARATH]	11.83	1	2	2	3	64.51	10.75	1	1	58.75	10.75	1	1					29.46	11.83	1	1	93	10.2915	10.272		50.9067
Q9C5M0	Mitochondrial dicarboxylate/tricarboxylate transporter DTC OS=Arabidopsis thaliana OX=3702 GN=DTC PE=1 SV=1 - [DTC_ARATH]	19.8	1	5	5	12	88.1519	15.77	4	6	70.99	17.11	4	4	75.97	9.06	2	2		0			298	31.8912	9.23193		78.3706
Q9C6B3	Gamma carbonic anhydrase 2, mitochondrial OS=Arabidopsis thaliana OX=3702 GN=GAMMACA2 PE=1 SV=1 - [GCA2_ARATH]	29.14	1	7	8	22	136.803	23.74	6	7	89.1833	12.95	3	3	151.21	25.18	6	6	134.237	21.22	6	6	278	30.0465	7.23975		127.858
Q9C6F5	Beta carbonic anhydrase 6, mitochondrial OS=Arabidopsis thaliana OX=3702 GN=BCA6 PE=2 SV=1 - [BCA6_ARATH]	9.31	2	3	3	5	25.69	2.76	1	1	85.4867	9.31	3	3	26	3.45	1	1					290	33.0507	8.71924		45.7256
Q9C7Y2	Multiple organellar RNA editing factor 5, chloroplastic/mitochondrial OS=Arabidopsis thaliana OX=3702 GN=MORF5 PE=1 SV=1 - [MORF5_ARATH]	40.61	2	3	7	23	76.3467	25.76	5	7	111.586	20.09	4	6	166.998	40.61	7	7	66.8959	10.92	3	3	229	26.0081	9.11475		105.457
Q9C820	Ras-related protein RABG3d OS=Arabidopsis thaliana OX=3702 GN=RABG3D PE=2 SV=1 - [RAG3D_ARATH]	4.85	2	1	1	1		0											0	4.85	1	1	206	23.0544	5.32568		0
Q9C8L9	At1g53640/F22G10.8 OS=Arabidopsis thaliana OX=3702 GN=F22G10.8 PE=1 SV=1 - [Q9C8L9_ARATH]	7.27	1	3	3	8	52.31	4.4	2	2	63.88	5.54	2	2	76.9967	7.27	3	3	29.54	2.87	1	1	523	56.884	6.50732		55.6817
Q9C8S9	Probable DEAD-box ATP-dependent RNA helicase 48 OS=Arabidopsis thaliana OX=3702 GN=RH48 PE=3 SV=1 - [RH48_ARATH]	2.13	1	1	1	3	25.95	2.13	1	1	29.78	2.13	1	1	29.29	2.13	1	1					798	89.5344	9.30518		28.34
Q9C8Y9	Beta-glucosidase 22 OS=Arabidopsis thaliana OX=3702 GN=BGLU22 PE=1 SV=1 - [BGL22_ARATH]	3.82	2	1	2	2	21.53	2.29	1	1	27.58	1.53	1	1		0							524	59.743	7.21045		24.555
Q9C909	Glycine-rich RNA-binding protein 5, mitochondrial OS=Arabidopsis thaliana OX=3702 GN=RBG5 PE=1 SV=1 - [RBG5_ARATH]	11.42	1	3	3	5	75.82	8.65	2	2	38.34	5.54	1	1	61.1	8.3	2	2					289	28.711	4.76709		58.42
Q9C920	3-deoxy-manno-octulosonate cytidylyltransferase, mitochondrial OS=Arabidopsis thaliana OX=3702 GN=KDSB PE=1 SV=1 - [KDSB_ARATH]	8.28	2	2	2	3		0			32.82	2.76	1	1	34.95	5.52	1	1	23.51	5.52	1	1	290	32.2245	6.56592		30.4267
Q9C977	Pentatricopeptide repeat-containing protein At1g80270, mitochondrial OS=Arabidopsis thaliana OX=3702 GN=At1g80270 PE=2 SV=1 - [PP135_ARATH]	18.62	1	7	9	23	111.146	10.07	5	5	116.169	12.25	6	6	161.116	15.1	7	7	94.93	9.23	5	5	596	67.2396	7.6499		120.84
Q9C9B5	At1g73940/F2P9_19 OS=Arabidopsis thaliana OX=3702 GN=At1g73940 PE=1 SV=1 - [Q9C9B5_ARATH]	7.95	1	1	1	3	45.1	7.95	1	1	62.63	7.95	1	1	37.85	7.95	1	1					151	17.0712	10.228		48.5267
Q9CA56	Pentatricopeptide repeat-containing protein At1g74600, chloroplastic OS=Arabidopsis thaliana OX=3702 GN=PCMP-E69 PE=3 SV=1 - [PP121_ARATH]	1.01	1	1	1	1									27.18	1.01	1	1					895	98.5879	6.26514		27.18
Q9CAF6	DNA gyrase subunit A, chloroplastic/mitochondrial OS=Arabidopsis thaliana OX=3702 GN=GYRA PE=1 SV=2 - [GYRA_ARATH]	7.58	1	6	6	16	138.496	6.84	5	5	64.1	5.37	4	4	97.7279	4.21	4	4	51.9367	3.16	3	3	950	104.472	6.90283		88.0652
Q9CAT7	Nascent polypeptide-associated complex subunit beta OS=Arabidopsis thaliana OX=3702 GN=At1g73230 PE=2 SV=1 - [BTF3L_ARATH]	6.67	2	1	1	2	27.07	6.67	1	1	23.93	6.67	1	1									165	17.9934	6.21436		25.5
Q9FE18	Peptidyl-prolyl cis-trans isomerase OS=Arabidopsis thaliana OX=3702 GN=At1g26550 PE=1 SV=1 - [Q9FE18_ARATH]	8.45	1	1	1	1					46.97	8.45	1	1									142	14.8475	9.5249		46.97
Q9FE58	60S ribosomal protein L22-3 OS=Arabidopsis thaliana OX=3702 GN=RPL22C PE=2 SV=1 - [RL223_ARATH]	28.23	2	3	3	9	65.58	16.13	2	2	90.6133	28.23	3	3	54.48	16.13	2	2	60.1489	16.13	2	2	124	14.0384	9.5542		67.7055
Q9FFD8	Protein METHYLENE BLUE SENSITIVITY 2 OS=Arabidopsis thaliana OX=3702 GN=MBS2 PE=1 SV=1 - [MBS2_ARATH]	6.73	1	1	1	2		0			41.53	6.73	1	1		0			40.98	6.73	1	1	104	11.232	9.83252		41.255
Q9FFE6	Probable acyl-activating enzyme 5, peroxisomal OS=Arabidopsis thaliana OX=3702 GN=AAE5 PE=1 SV=1 - [AAE5_ARATH]	11.41	3	6	6	19	147.867	6.34	3	4	200.291	8.33	4	6	63.47	4.89	2	2	184.324	11.41	6	7	552	60.731	6.97607		148.988
Q9FFG3	Outer membrane OMP85 family protein OS=Arabidopsis thaliana OX=3702 GN=MOP10.6 PE=1 SV=1 - [Q9FFG3_ARATH]	4.77	1	2	2	3	40.16	1.72	1	1	24	1.72	1	1		0			25.57	3.05	1	1	524	58.4835	6.49365		29.91
Q9FGM9	23.5 kDa heat shock protein, mitochondrial OS=Arabidopsis thaliana OX=3702 GN=HSP23.5 PE=1 SV=1 - [HS235_ARATH]	5.24	1	1	1	1		0				0			36	5.24	1	1					210	23.4541	8.99756		36
Q9FGT8	Temperature-induced lipocalin-1 OS=Arabidopsis thaliana OX=3702 GN=TIL PE=1 SV=1 - [TIL_ARATH]	5.38	1	1	1	2	37.16	5.38	1	1	32.26	5.38	1	1									186	21.4208	6.354		34.71
Q9FH98	Anthranilate N-hydroxycinnamoyl/benzoyltransferase-like protein OS=Arabidopsis thaliana OX=3702 GN=At5g67150 PE=1 SV=1 - [Q9FH98_ARATH]	1.34	1	1	1	1									41.36	1.34	1	1		0			448	49.9084	5.5415		41.36
Q9FHP2	At5g65880 OS=Arabidopsis thaliana OX=3702 GN=At5g65880 PE=1 SV=1 - [Q9FHP2_ARATH]	16.13	1	1	1	6	33.02	16.13	1	2					27.9544	16.13	1	2	34.57	16.13	1	2	62	6.92166	6.68311		31.8481
Q9FHR8	Delta(3,5)-Delta(2,4)-dienoyl-CoA isomerase, peroxisomal OS=Arabidopsis thaliana OX=3702 GN=DCI1 PE=1 SV=1 - [DCI1_ARATH]	3.24	1	1	1	1									24.37	3.24	1	1					278	29.9015	7.75244		24.37
Q9FHX0	Microsomal prostaglandin E synthase 2 OS=Arabidopsis thaliana OX=3702 GN=MJC20.26 PE=1 SV=1 - [Q9FHX0_ARATH]	2.54	1	2	2	2	47.02	2.54	2	2		0				0							315	35.5273	8.98291		47.02
Q9FI56	Chaperone protein ClpC1, chloroplastic OS=Arabidopsis thaliana OX=3702 GN=CLPC1 PE=1 SV=1 - [CLPC1_ARATH]	4.63	5	4	4	7	39.5089	2.37	2	2	28.43	1.4	1	1	56.34	2.58	2	2	74.6	2.26	2	2	929	103.388	6.771		49.7197
Q9FI73	Mitochondrial thiamine diphosphate carrier 2 OS=Arabidopsis thaliana OX=3702 GN=At5g48970 PE=2 SV=1 - [TDPC2_ARATH]	10.62	2	3	3	6	35.02	2.95	1	1	51.0333	10.62	3	3	35.61	2.95	1	1	39.27	2.95	1	1	339	37.4694	9.5249		40.2333
Q9FI87	AT5g05990/K18J17_19 OS=Arabidopsis thaliana OX=3702 GN=At5g05990 PE=1 SV=1 - [Q9FI87_ARATH]	4.25	1	1	1	3	22.32	4.25	1	1	42.63	4.25	1	1	29.61	4.25	1	1					259	30.0502	5.51611		31.52
Q9FIC2	Emb|CAB71880.1 OS=Arabidopsis thaliana OX=3702 GN=MYH9.5 PE=1 SV=1 - [Q9FIC2_ARATH]	4.76	3	4	4	8	36.39	2.16	2	2	108.568	4.76	4	4	32.57	1.73	1	1	27.37	1.19	1	1	924	102.304	7.48877		51.2244
Q9FJA6	40S ribosomal protein S3-3 OS=Arabidopsis thaliana OX=3702 GN=RPS3C PE=1 SV=1 - [RS33_ARATH]	5.24	3	1	1	4		0			92.89	5.24	1	2	59.09	5.24	1	1	42.85	5.24	1	1	248	27.4406	9.53955		64.9433
Q9FJB9	ABC transporter A family protein OS=Arabidopsis thaliana OX=3702 GN=MNC6.19 PE=1 SV=1 - [Q9FJB9_ARATH]	11.11	2	1	1	4	46.59	11.11	1	1	46.81	11.11	1	1	34.32	11.11	1	1	36.12	11.11	1	1	72	8.0241	7.41553		40.96
Q9FJW4	NADH dehydrogenase [ubiquinone] iron-sulfur protein 4, mitochondrial OS=Arabidopsis thaliana OX=3702 GN=FRO1 PE=1 SV=1 - [NDUS4_ARATH]	12.34	1	2	2	4	27.11	7.14	1	1	42.47	12.34	2	2					20.77	7.14	1	1	154	17.1238	9.64209		30.1167
Q9FJX3	Mitochondrial outer membrane protein porin 2 OS=Arabidopsis thaliana OX=3702 GN=VDAC2 PE=1 SV=1 - [VDAC2_ARATH]	50	3	15	15	82	502.382	33.7	10	19	877.652	42.03	12	32	407.134	29.71	9	15	427.172	34.06	12	16	276	29.5765	8.85107		553.585
Q9FK07	CLP protease regulatory subunit CLPX1, mitochondrial OS=Arabidopsis thaliana OX=3702 GN=CLPX1 PE=2 SV=1 - [CLPX1_ARATH]	7.43	1	2	4	11	90.3022	5.7	3	3	108.08	7.43	4	4	61.36	5.7	3	3	39.04	2.25	1	1	579	61.9256	7.78174		74.6955
Q9FK35	Adenylate kinase 3 OS=Arabidopsis thaliana OX=3702 GN=ADK2 PE=1 SV=1 - [KAD3_ARATH]	31.85	2	7	8	30	199.03	27.42	7	9	169	24.19	6	10	150.629	24.19	6	7	73.85	15.32	4	4	248	27.3181	7.37158		148.127
Q9FKI2	Eukaryotic translation initiation factor 4C OS=Arabidopsis thaliana OX=3702 GN=MXH1.2 PE=1 SV=1 - [Q9FKI2_ARATH]	7.59	3	1	1	1		0			29.21	7.59	1	1									145	16.5793	5.07178		29.21
Q9FKM2	Mitochondrial outer membrane protein porin 4 OS=Arabidopsis thaliana OX=3702 GN=VDAC4 PE=1 SV=1 - [VDAC4_ARATH]	24.45	1	7	7	19	108.77	17.15	4	5	114.52	24.09	6	8	96.31	13.14	4	4	40.33	10.22	2	2	274	29.4872	9.21729		89.9825
Q9FKS5	Cytochrome c1 2, heme protein, mitochondrial OS=Arabidopsis thaliana OX=3702 GN=CYC1-2 PE=1 SV=1 - [CYC1B_ARATH]	17.92	1	2	5	10	72.54	4.23	1	1	39.72	4.23	1	1	79.17	15.31	3	3	97.81	17.92	5	5	307	33.6689	6.17627		72.31
Q9FKZ4	Ribosomal protein L25/Gln-tRNA synthetase, anti-codon-binding domain-containing protein OS=Arabidopsis thaliana OX=3702 GN=MUD21.12 PE=1 SV=1 - [Q9FKZ4_ARATH]	8.43	1	2	2	3	28.95	3.21	1	1	29.26	3.21	1	1	30.98	5.22	1	1					249	27.3197	9.33447		29.73
Q9FLB7	Cytochrome b-c1 complex subunit 8-2, mitochondrial OS=Arabidopsis thaliana OX=3702 GN=UCRQ-2 PE=1 SV=1 - [UCRQ2_ARATH]	16.67	2	1	1	2									35.55	16.67	1	1	34.67	16.67	1	1	72	8.41252	9.48096		35.11
Q9FLH2	Oxoglutarate dehydrogenase (succinyl-transferring) OS=Arabidopsis thaliana OX=3702 GN=MPA24.10 PE=1 SV=1 - [Q9FLH2_ARATH]	47.32	1	32	46	340	1942.74	39.71	37	104	1771.08	42.54	37	97	1481.9	41.85	38	85	759.481	31.12	32	54	1025	116.326	7.29834		1488.8
Q9FLQ4	Dihydrolipoyllysine-residue succinyltransferase component of 2-oxoglutarate dehydrogenase complex 1, mitochondrial OS=Arabidopsis thaliana OX=3702 GN=At5g55070 PE=1 SV=1 - [ODO2A_ARATH]	37.93	1	10	19	203	1388.47	32.97	13	54	1306.15	35.13	14	53	1265.5	33.19	15	54	837.562	22.41	13	42	464	50.1021	9.14404		1199.42
Q9FLX6	Pentatricopeptide repeat-containing protein At5g52850, chloroplastic OS=Arabidopsis thaliana OX=3702 GN=PCMP-H31 PE=2 SV=1 - [PP430_ARATH]	1.23	1	1	1	2	20.71	1.23	1	1	16.17	1.23	1	1		0				0			893	98.7763	7.89893		18.44
Q9FLX7	Probable NADH dehydrogenase [ubiquinone] 1 alpha subcomplex subunit 5, mitochondrial OS=Arabidopsis thaliana OX=3702 GN=At5g52840 PE=1 SV=1 - [NDUA5_ARATH]	50.89	2	8	8	32	182.252	33.73	6	7	159.641	33.73	6	8	144.43	50.89	8	10	141.656	42.6	6	7	169	19.1669	4.76709		156.995
Q9FMC7	Nuclear transport factor 2 (NTF2) family protein OS=Arabidopsis thaliana OX=3702 GN=MUK11.15 PE=1 SV=1 - [Q9FMC7_ARATH]	5.62	1	1	1	3	21.82	5.62	1	1	23.71	5.62	1	1	23.94	5.62	1	1		0			178	20.2812	8.36768		23.1567
Q9FME9	CHCH domain protein OS=Arabidopsis thaliana OX=3702 GN=MSJ1.24 PE=1 SV=1 - [Q9FME9_ARATH]	16.67	3	2	2	5	74.64	16.67	2	2	89.01	16.67	2	3									144	14.3949	9.21729		81.825
Q9FMN0	Sterol carrier protein 2 OS=Arabidopsis thaliana OX=3702 GN=SCP2 PE=2 SV=1 - [SCP2_ARATH]	34.15	1	5	5	10	57.86	13.82	2	2	37.4	26.83	3	4	74.7767	26.02	3	3	33.48	6.5	1	1	123	13.5591	9.20264		50.8792
Q9FMQ1	Pentatricopeptide repeat-containing protein At5g12100, mitochondrial OS=Arabidopsis thaliana OX=3702 GN=At5g12100 PE=2 SV=1 - [PP376_ARATH]	0.86	1	1	1	1		0			36.36	0.86	1	1		0							816	91.8588	6.27783		36.36
Q9FMU6	Mitochondrial phosphate carrier protein 3, mitochondrial OS=Arabidopsis thaliana OX=3702 GN=MPT3 PE=1 SV=1 - [MPCP3_ARATH]	10.4	2	4	4	9	35.84	2.4	1	1	37.45	5.87	2	2	57.46	5.87	2	2	73.4433	10.4	4	4	375	40.0635	9.20264		51.0483
Q9FN42	ATP-dependent Clp protease proteolytic subunit 2, mitochondrial OS=Arabidopsis thaliana OX=3702 GN=CLPP2 PE=1 SV=1 - [CLPP2_ARATH]	9.13	1	2	2	5	52.86	9.13	2	2	27.05	6.22	1	1	55.71	9.13	2	2		0			241	26.2663	7.23975		45.2067
Q9FNC9	Mitochondrial import receptor subunit TOM9-2 OS=Arabidopsis thaliana OX=3702 GN=TOM9-2 PE=1 SV=3 - [TOM92_ARATH]	22.22	1	2	2	6	71.64	11.11	1	1	109.27	22.22	2	2	43.84	11.11	1	1	61.78	22.22	2	2	99	10.3716	9.81787		71.6325
Q9FNK4	Ornithine aminotransferase, mitochondrial OS=Arabidopsis thaliana OX=3702 GN=DELTA-OAT PE=1 SV=1 - [OAT_ARATH]	4.21	1	2	2	4	65.14	4.21	2	2					49.51	2.32	1	1	30.11	2.32	1	1	475	52.1448	7.44482		48.2533
Q9FNN5	NADH dehydrogenase [ubiquinone] flavoprotein 1, mitochondrial OS=Arabidopsis thaliana OX=3702 GN=At5g08530 PE=1 SV=1 - [NDUV1_ARATH]	16.26	1	6	6	10	37.05	2.06	1	1	79.5567	8.64	3	3	46.9367	7.82	3	3	64.5667	5.97	3	3	486	53.4152	8.1626		57.0275
Q9FNR1	Glycine-rich RNA-binding protein 3, mitochondrial OS=Arabidopsis thaliana OX=3702 GN=RBG3 PE=1 SV=1 - [RBG3_ARATH]	4.85	1	1	1	3	31.89	4.85	1	1					49.18	4.85	1	1	19.2	4.85	1	1	309	29.9665	5.021		33.4233
Q9FT52	ATP synthase subunit d, mitochondrial OS=Arabidopsis thaliana OX=3702 GN=At3g52300 PE=1 SV=3 - [ATP5H_ARATH]	67.86	2	15	15	44	288.577	38.69	8	11	323.01	52.98	9	12	211.785	54.17	10	12	236.39	41.07	9	9	168	19.5739	5.18604		264.94
Q9FV81	Glutamyl-tRNA(Gln) amidotransferase subunit B, chloroplastic/mitochondrial OS=Arabidopsis thaliana OX=3702 GN=GATB PE=2 SV=1 - [GATB_ARATH]	8.55	2	4	4	5									51.87	5.09	2	2	35.01	5.82	3	3	550	60.9025	7.62061		43.44
Q9FWR5	Gamma carbonic anhydrase 1, mitochondrial OS=Arabidopsis thaliana OX=3702 GN=GAMMACA1 PE=1 SV=1 - [GCA1_ARATH]	4.36	1	1	1	1	58.33	4.36	1	1													275	29.9524	7.59131		58.33
Q9FX83	NADH dehydrogenase [ubiquinone] iron-sulfur protein 8-B, mitochondrial OS=Arabidopsis thaliana OX=3702 GN=At1g16700 PE=1 SV=1 - [NDS8B_ARATH]	16.67	2	4	4	12	61.2864	13.06	3	3	71.3776	8.56	2	2	78.26	16.67	4	5	79.9634	8.56	2	2	222	25.3614	5.2876		72.7219
Q9FX95	ARP protein OS=Arabidopsis thaliana OX=3702 GN=NQR PE=1 SV=1 - [Q9FX95_ARATH]	16.53	2	10	10	21	70.13	7.79	4	4	165.146	10.65	7	7	211.824	9.06	6	6	135.57	6.52	4	4	629	67.9008	9.02686		145.667
Q9FXA8	Alkaline/neutral invertase A, mitochondrial OS=Arabidopsis thaliana OX=3702 GN=INVA PE=1 SV=1 - [INVA_ARATH]	2.27	1	1	1	4	75.26	2.27	1	1	34.8	2.27	1	1	45.5	2.27	1	1	28.1	2.27	1	1	616	70.3918	6.56592		45.915
Q9FZ84	Glycine-rich RNA-binding protein 6, mitochondrial OS=Arabidopsis thaliana OX=3702 GN=RBG6 PE=2 SV=1 - [RBG6_ARATH]	12.9	1	1	1	1	28.64	12.9	1	1		0											155	15.95	9.89111		28.64
Q9GCB9	Ribosomal protein S2, mitochondrial OS=Arabidopsis thaliana OX=3702 GN=RPS2 PE=1 SV=1 - [RT02_ARATH]	8.68	1	2	2	3					39.38	8.68	2	2					24.76	4.11	1	1	219	24.7567	9.18799		32.07
Q9LD28	Histone H2A.6 OS=Arabidopsis thaliana OX=3702 GN=RAT5 PE=1 SV=1 - [H2A6_ARATH]	6.92	11	1	1	1					30.19	6.92	1	1		0				0			130	13.6495	10.1548		30.19
Q9LD43	Acetyl-coenzyme A carboxylase carboxyl transferase subunit alpha, chloroplastic OS=Arabidopsis thaliana OX=3702 GN=CAC3 PE=1 SV=1 - [ACCA_ARATH]	3.38	1	2	2	3	26.91	1.95	1	1					37.36	3.38	2	2					769	85.253	5.8208		32.135
Q9LDF5	3-hydroxyacyl-CoA dehydrogenase family protein OS=Arabidopsis thaliana OX=3702 GN=At3g15290 PE=1 SV=1 - [Q9LDF5_ARATH]	7.82	2	2	2	3									45.49	4.42	1	1	41.02	7.82	2	2	294	31.6694	7.09326		43.255
Q9LDZ0	Heat shock 70 kDa protein 10, mitochondrial OS=Arabidopsis thaliana OX=3702 GN=HSP70-10 PE=1 SV=1 - [HSP7J_ARATH]	31.67	2	14	20	90	592.832	31.52	19	25	543.689	24.63	16	23	592.413	24.05	16	23	418.924	25.22	15	19	682	72.9457	5.78271		536.965
Q9LEV3	CBS domain-containing protein CBSX3, mitochondrial OS=Arabidopsis thaliana OX=3702 GN=CBSX3 PE=1 SV=1 - [CBSX3_ARATH]	37.38	1	8	8	21	143.077	22.82	4	5	107.08	20.87	5	5	141.534	20.87	5	6	131.99	19.42	5	5	206	22.7147	9.01221		130.92
Q9LF30	40S ribosomal protein S19-2 OS=Arabidopsis thaliana OX=3702 GN=RPS19B PE=2 SV=1 - [RS192_ARATH]	6.29	2	1	1	2	0	6.29	1	1		0				0			21.62	6.29	1	1	143	15.8074	10.1401		10.81
Q9LFG2	Diaminopimelate epimerase, chloroplastic OS=Arabidopsis thaliana OX=3702 GN=DAPF PE=1 SV=1 - [DAPF_ARATH]	3.31	1	1	1	2	26.6	3.31	1	1									32.79	3.31	1	1	362	38.9593	5.68115		29.695
Q9LFR9	COX assembly mitochondrial protein OS=Arabidopsis thaliana OX=3702 GN=At5g16060 PE=1 SV=1 - [Q9LFR9_ARATH]	29.47	1	3	3	4		0			58.2333	29.47	3	4						0			95	10.9334	8.71924		58.2333
Q9LG23	Pentatricopeptide repeat-containing protein At1g55890, mitochondrial OS=Arabidopsis thaliana OX=3702 GN=At1g55890 PE=1 SV=1 - [PPR82_ARATH]	22.36	1	10	10	21	155.88	16.33	6	8	212.038	17.84	8	10	42.45	5.03	2	2	39.69	2.51	1	1	398	44.9657	8.77783		112.515
Q9LHA8	Heat shock 70 kDa protein 4 OS=Arabidopsis thaliana OX=3702 GN=HSP70-4 PE=1 SV=1 - [HS704_ARATH]	14	3	1	8	27	100.913	10	5	6	108.3	8.92	4	5	192.399	11.23	5	8	160.63	9.38	6	8	650	71.057	5.24951		140.56
Q9LHE5	Mitochondrial import receptor subunit TOM40-1 OS=Arabidopsis thaliana OX=3702 GN=TOM40-1 PE=1 SV=3 - [TO401_ARATH]	15.53	2	4	4	10	21.46	10.36	2	2	67.0577	10.03	3	3	92.321	10.68	3	3	26.18	10.36	2	2	309	34.2283	6.81494		51.7547
Q9LHE8	AT3g19970/MZE19_2 OS=Arabidopsis thaliana OX=3702 GN=At3g19970 PE=1 SV=1 - [Q9LHE8_ARATH]	3.46	1	1	1	1					43.93	3.46	1	1									434	47.0661	7.72314		43.93
Q9LHH1	50S ribosomal protein L10 OS=Arabidopsis thaliana OX=3702 GN=T2E22.37 PE=1 SV=1 - [Q9LHH1_ARATH]	17.54	1	3	3	4	40.46	8.19	1	1	110.667	17.54	3	3		0				0			171	19.091	8.68994		75.5635
Q9LHI0	NADH dehydrogenase [ubiquinone] 1 alpha subcomplex subunit 6 OS=Arabidopsis thaliana OX=3702 GN=At3g12260 PE=1 SV=1 - [NDUA6_ARATH]	9.77	1	1	1	1						0							42.3	9.77	1	1	133	15.0728	9.08545		42.3
Q9LIF6	Dynein beta chain, ciliary protein OS=Arabidopsis thaliana OX=3702 GN=At3g21400 PE=1 SV=1 - [Q9LIF6_ARATH]	62.77	1	11	11	34	175.72	57.98	8	10	341.95	61.17	10	13	181.92	43.62	6	6	127.85	36.7	5	5	188	21.0569	9.39307		206.86
Q9LII1	Nucleic acid-binding, OB-fold-like protein OS=Arabidopsis thaliana OX=3702 GN=At3g18580 PE=1 SV=1 - [Q9LII1_ARATH]	40.55	1	7	7	42	303.913	21.66	4	11	253.172	40.55	7	11	213.543	29.49	5	10	151.385	29.49	5	10	217	24.1986	9.26123		230.503
Q9LIK9	ATP sulfurylase 1, chloroplastic OS=Arabidopsis thaliana OX=3702 GN=APS1 PE=1 SV=1 - [APS1_ARATH]	2.16	1	1	1	1	31.31	2.16	1	1													463	51.4266	6.81494		31.31
Q9LJE4	Chaperonin 60 subunit beta 2, chloroplastic OS=Arabidopsis thaliana OX=3702 GN=CPN60B2 PE=1 SV=1 - [CPNB2_ARATH]	9.06	3	5	5	8	45.99	3.52	2	2	59.74	3.02	2	2	26.55	2.01	1	1	55.4733	5.54	3	3	596	63.3024	5.73193		46.9383
Q9LJQ6	AT3G18240 protein OS=Arabidopsis thaliana OX=3702 GN=At3g18240 PE=1 SV=1 - [Q9LJQ6_ARATH]	26.73	3	12	12	29	180.389	18.14	9	9	179.989	21.48	10	11	67.79	10.98	4	4	108.262	10.5	5	5	419	48.023	5.07178		134.107
Q9LK29	Cytochrome c1 1, heme protein, mitochondrial OS=Arabidopsis thaliana OX=3702 GN=CYC1-1 PE=1 SV=1 - [CYC1A_ARATH]	23.78	1	2	5	10	76.84	8.14	2	2	41.38	11.4	2	2	70.71	10.1	2	2	90.31	16.61	4	4	307	33.6289	6.12549		69.81
Q9LK57	Pentatricopeptide repeat-containing protein At3g13160, mitochondrial OS=Arabidopsis thaliana OX=3702 GN=At3g13160 PE=1 SV=1 - [PP226_ARATH]	5.58	1	2	2	5	48.47	5.58	2	2	33.94	2.54	1	1	67.76	3.05	1	1	42.47	3.05	1	1	394	44.8993	8.03076		48.16
Q9LK58	Pentatricopeptide repeat-containing protein At3g13150 OS=Arabidopsis thaliana OX=3702 GN=At3g13150 PE=2 SV=1 - [PP225_ARATH]	10.16	1	6	6	18	137.957	7.99	5	5	68.78	4.9	3	3	138.607	10.16	6	6	109.41	6.9	4	4	551	60.5921	7.91357		113.688
Q9LKA5	Multiple organellar RNA editing factor 8, chloroplastic/mitochondrial OS=Arabidopsis thaliana OX=3702 GN=MORF8 PE=1 SV=1 - [MORF8_ARATH]	15.44	3	7	7	39	339.013	13.16	5	9	373.5	12.66	5	11	320.595	14.94	6	10	320.891	10.89	5	9	395	42.8429	9.33447		338.5
Q9LKV3	F21B23.6 protein OS=Arabidopsis thaliana OX=3702 GN=At5g28370 PE=4 SV=1 - [Q9LKV3_ARATH]	1.1	3	1	1	1					35.87	1.1	1	1									727	82.7995	7.38623		35.87
Q9LML3	F10K1.8 protein OS=Arabidopsis thaliana OX=3702 GN=At1g07210 PE=1 SV=1 - [Q9LML3_ARATH]	27.2	1	5	5	15	70.73	13.03	3	3	108.019	27.2	5	7	63.9803	13.03	3	3	37.1703	9.2	2	2	261	29.6012	5.49072		69.9748
Q9LMQ3	30S ribosomal protein S15, chloroplastic OS=Arabidopsis thaliana OX=3702 GN=At1g15810 PE=1 SV=1 - [Q9LMQ3_ARATH]	10.74	1	3	4	9	58.72	7.4	3	3	110.819	10.74	4	4	53.37	2.15	1	1	17.11	2.63	1	1	419	47.3	9.5249		60.0047
Q9LPG2	At1g53460/T3F20_21 OS=Arabidopsis thaliana OX=3702 GN=At1g53460 PE=1 SV=1 - [Q9LPG2_ARATH]	7.64	1	2	2	5	29.16	3.5	1	1	28.47	3.5	1	1	16.3	7.64	2	2	34.48	3.5	1	1	314	36.4875	8.82178		27.1025
Q9LQ11	F16P17.10 protein OS=Arabidopsis thaliana OX=3702 GN=LRR-RLK PE=1 SV=1 - [Q9LQ11_ARATH]	0.9	1	1	1	1													30.78	0.9	1	1	890	98.0111	6.41748		30.78
Q9LQI7	Probable complex I intermediate-associated protein 30 OS=Arabidopsis thaliana OX=3702 GN=At1g17350 PE=1 SV=2 - [CIA30_ARATH]	3.08	1	1	1	1		0				0			37.15	3.08	1	1					227	25.2325	6.3667		37.15
Q9LR30	Glutamate--glyoxylate aminotransferase 1 OS=Arabidopsis thaliana OX=3702 GN=GGAT1 PE=1 SV=1 - [GGT1_ARATH]	14.97	1	6	7	15	37.53	2.49	1	1	79.9383	6.44	3	3	55.2914	8.73	4	4	121.458	11.23	6	7	481	53.267	6.88818		73.5545
Q9LRP6	Pentatricopeptide repeat-containing protein At3g15590, mitochondrial OS=Arabidopsis thaliana OX=3702 GN=At3g15590 PE=1 SV=1 - [PP234_ARATH]	12.3	1	8	8	14	111.744	7.7	5	5	77.1467	5.25	3	3	97.04	7.7	5	5	38.94	1.8	1	1	610	69.35	8.36768		81.2176
Q9LRR9	Glycolate oxidase 1 OS=Arabidopsis thaliana OX=3702 GN=GLO1 PE=1 SV=1 - [GLO1_ARATH]	24.25	6	3	8	17	142.804	9.54	4	4	98.02	11.99	4	4	122.9	13.08	4	4	145.357	13.35	5	5	367	40.3162	9.12939		127.27
Q9LRS0	Glycolate oxidase 2 OS=Arabidopsis thaliana OX=3702 GN=GLO2 PE=1 SV=1 - [GLO2_ARATH]	21.25	2	2	7	15	114.8	7.63	3	3	93.4267	8.99	3	3	129.355	12.26	4	4	133.169	14.17	5	5	367	40.2812	8.96826		117.688
Q9LS01	Allene oxide cyclase 3, chloroplastic OS=Arabidopsis thaliana OX=3702 GN=AOC3 PE=2 SV=1 - [AOC3_ARATH]	10.47	1	2	2	2					26.76	10.47	2	2									258	28.3804	9.14404		26.76
Q9LSG5	At2g45250 OS=Arabidopsis thaliana OX=3702 GN=At3g25120 PE=1 SV=1 - [Q9LSG5_ARATH]	12.17	1	3	3	9	72.06	8.99	2	2	87.26	8.99	2	2	84.98	12.17	3	3	80.79	8.99	2	2	189	20.3588	9.45166		81.2725
Q9LSW8	Electron transfer flavoprotein subunit beta, mitochondrial OS=Arabidopsis thaliana OX=3702 GN=ETFB PE=1 SV=1 - [ETFB_ARATH]	5.18	2	1	1	1									26.22	5.18	1	1					251	27.3827	7.23975		26.22
Q9LT09	50S ribosomal protein L24 OS=Arabidopsis thaliana OX=3702 GN=At5g23535 PE=1 SV=1 - [Q9LT09_ARATH]	10.06	1	1	1	1									28.89	10.06	1	1					159	17.4874	10.0376		28.89
Q9LTV6	Peroxisomal 2,4-dienoyl-CoA reductase [(3E)-enoyl-CoA-producing] OS=Arabidopsis thaliana OX=3702 GN=At3g12800 PE=2 SV=1 - [DECR2_ARATH]	28.52	2	7	7	26	146.661	17.11	4	7	206.455	25.17	6	10	82.34	10.4	3	4	93.98	17.45	4	5	298	31.7766	9.14404		132.359
Q9LTX0	AT3g12650/T2E22_103 OS=Arabidopsis thaliana OX=3702 GN=T2E22.4 PE=1 SV=1 - [Q9LTX0_ARATH]	4.2	1	1	1	1													28.07	4.2	1	1	238	26.8692	9.77393		28.07
Q9LTX9	Heat shock 70 kDa protein 7, chloroplastic OS=Arabidopsis thaliana OX=3702 GN=HSP70-7 PE=2 SV=1 - [HSP7G_ARATH]	1.67	2	1	1	2	24.39	1.67	1	1					32.03	1.67	1	1					718	76.9497	5.30029		28.21
Q9LU05	Plasma membrane-associated cation-binding protein 2 OS=Arabidopsis thaliana OX=3702 GN=PCAP2 PE=1 SV=1 - [PCAP2_ARATH]	21.43	1	3	3	3	29.15	7.14	1	1					15.63	9.52	1	1	26.26	4.76	1	1	168	18.5379	4.86865		23.68
Q9LUW5	DEAD-box ATP-dependent RNA helicase 53, mitochondrial OS=Arabidopsis thaliana OX=3702 GN=RH53 PE=1 SV=1 - [RH53_ARATH]	36.69	1	14	19	69	616.267	35.39	17	25	552.743	27.6	14	23	200.645	25.81	11	11	190.269	22.4	10	10	616	65.3191	9.29053		389.981
Q9LUW6	DEAD-box ATP-dependent RNA helicase 9, mitochondrial OS=Arabidopsis thaliana OX=3702 GN=RH9 PE=1 SV=1 - [RH9_ARATH]	33.77	2	12	17	39	275.043	22.46	11	14	299.531	21.8	12	15	118.23	12.46	6	6	91.84	7.38	4	4	610	63.5702	9.40771		196.161
Q9LVA9	Protein GAMETE CELL DEFECTIVE 1, mitochondrial OS=Arabidopsis thaliana OX=3702 GN=GCD1 PE=1 SV=1 - [GCD1_ARATH]	10.71	1	4	4	12	37.17	2.62	1	2	122.133	10.71	4	6	40.56	8.33	3	3	22.5	2.62	1	1	420	48.2832	9.14404		55.5908
Q9LVM1	ABC transporter B family member 25, mitochondrial OS=Arabidopsis thaliana OX=3702 GN=ABCB25 PE=1 SV=1 - [AB25B_ARATH]	1.37	1	1	1	3		0			36.31	1.37	1	1	26.2	1.37	1	1	26.29	1.37	1	1	728	80.3698	9.23193		29.6
Q9LVT8	RGG repeats nuclear RNA binding protein C OS=Arabidopsis thaliana OX=3702 GN=RGGC PE=1 SV=1 - [RGGC_ARATH]	9.52	1	2	3	3	68.8167	9.52	3	3													357	37.9768	8.77783		68.8167
Q9LVU5	50S ribosomal protein L9, chloroplastic OS=Arabidopsis thaliana OX=3702 GN=MNB8.13 PE=1 SV=1 - [Q9LVU5_ARATH]	13.57	1	3	3	9	47.58	13.57	3	3	37.76	4.07	1	1	43.19	9.5	2	2	53.3333	9.5	2	3	221	25.3357	9.59814		45.4658
Q9LVW0	At5g54100 OS=Arabidopsis thaliana OX=3702 GN=MJP23.8 PE=1 SV=1 - [Q9LVW0_ARATH]	16.96	1	3	7	21	161.038	11.97	5	5	181.678	14.46	6	6	186.976	14.46	6	6	82.8267	9.48	4	4	401	43.5796	9.05615		153.13
Q9LW34	Alcohol dehydrogenase-like protein OS=Arabidopsis thaliana OX=3702 GN=At3g26770 PE=1 SV=1 - [Q9LW34_ARATH]	14.38	2	4	4	6	27.04	4.25	1	1	53.15	11.76	3	3	34.16	6.86	2	2					306	31.7632	7.88428		38.1167
Q9LX13	3-hydroxyacyl-[acyl-carrier-protein] dehydratase OS=Arabidopsis thaliana OX=3702 GN=At5g10160 PE=1 SV=1 - [Q9LX13_ARATH]	7.76	1	2	2	2					29.64	3.2	1	1	28.04	4.57	1	1					219	24.1076	9.26123		28.84
Q9LXJ2	Cytochrome b-c1 complex subunit 9, mitochondrial OS=Arabidopsis thaliana OX=3702 GN=QCR9 PE=1 SV=1 - [QCR9_ARATH]	20.83	1	1	1	3					20.77	20.83	1	1	43.77	20.83	1	1	25.41	20.83	1	1	72	8.44332	9.46631		29.9833
Q9LXR8	Peroxisomal and mitochondrial division factor 1 OS=Arabidopsis thaliana OX=3702 GN=PMD1 PE=1 SV=1 - [PMD1_ARATH]	5.66	1	2	2	3					31.33	2.2	1	1	71.2348	5.66	2	2					318	36.5728	4.89404		51.2824
Q9LXZ4	GroES-like zinc-binding alcohol dehydrogenase family protein OS=Arabidopsis thaliana OX=3702 GN=T5P19_110 PE=1 SV=1 - [Q9LXZ4_ARATH]	15.8	1	5	5	9		0			25.12	4.02	1	1	136.7	15.8	5	6	56.78	9.2	2	2	348	37.2421	9.24658		72.8667
Q9LXZ7	At3g56430 OS=Arabidopsis thaliana OX=3702 GN=T5P19_80 PE=1 SV=1 - [Q9LXZ7_ARATH]	9.91	2	4	4	4		0			24.44	5.76	2	2	59.35	4.15	2	2					434	48.5036	9.62744		41.895
Q9LY28	Calcium-dependent mitochondrial ATP-magnesium/phosphate carrier protein 3 OS=Arabidopsis thaliana OX=3702 GN=APC3 PE=1 SV=1 - [MAPC3_ARATH]	2.51	1	1	1	1					0	2.51	1	1									479	53.9349	7.1665		0
Q9LZC3	Malate synthase OS=Arabidopsis thaliana OX=3702 GN=MLS PE=1 SV=1 - [MASY_ARATH]	18.86	1	9	9	18	24.36	2.31	1	1	54.44	2.31	1	1	268.686	18.86	9	10	145.767	13.17	6	6	562	63.8464	7.94287		123.313
Q9LZI4	At3g62810 OS=Arabidopsis thaliana OX=3702 GN=F26K9_240 PE=1 SV=1 - [Q9LZI4_ARATH]	9.43	1	1	1	3	37.7	9.43	1	1	57.43	9.43	1	1	26.14	9.43	1	1					106	11.8151	8.42627		40.4233
Q9LZM6	At5g02050 OS=Arabidopsis thaliana OX=3702 GN=At5g02050 PE=1 SV=1 - [Q9LZM6_ARATH]	3.37	1	1	1	1	24.67	3.37	1	1		0				0							267	29.7455	4.44971		24.67
Q9LZP5	DNA mismatch repair protein OS=Arabidopsis thaliana OX=3702 GN=T12C14_150 PE=1 SV=1 - [Q9LZP5_ARATH]	36.49	1	3	3	8	101.17	36.49	3	3	101.26	36.49	3	3	74.21	16.22	1	1	24.64	16.22	1	1	74	8.44933	8.49951		75.32
Q9M065	Pentatricopeptide repeat-containing protein At4g36680, mitochondrial OS=Arabidopsis thaliana OX=3702 GN=At4g36680 PE=1 SV=1 - [PP352_ARATH]	10.92	1	4	4	5					36.88	1.94	1	1	55.7933	8.98	3	3	20.11	2.43	1	1	412	46.5177	9.08545		37.5944
Q9M0D5	AT4g29480/F17A13_300 OS=Arabidopsis thaliana OX=3702 GN=At4g29480 PE=1 SV=1 - [Q9M0D5_ARATH]	9.02	1	1	1	3	53.35	9.02	1	1		0			26.66	9.02	1	1	34.3	9.02	1	1	122	13.9311	8.85107		38.1033
Q9M0V5	At4g05400 OS=Arabidopsis thaliana OX=3702 GN=At4g05400 PE=1 SV=1 - [Q9M0V5_ARATH]	45.2	1	11	11	35	143.552	26.8	7	9	196.313	45.2	9	12	80.8867	23.2	6	7	159.543	24.8	6	7	250	27.6097	9.43701		145.074
Q9M0X9	4-coumarate--CoA ligase-like 7 OS=Arabidopsis thaliana OX=3702 GN=4CLL7 PE=1 SV=1 - [4CLL7_ARATH]	9.93	1	4	4	8	34.3	4.6	2	2	46.16	2.39	1	1	43.0533	7.72	3	3	68.84	4.41	2	2	544	59.8123	8.45557		48.0883
Q9M1A3	At3g59650 OS=Arabidopsis thaliana OX=3702 GN=T16L24.200 PE=1 SV=1 - [Q9M1A3_ARATH]	22.69	2	2	2	3									34.48	11.76	1	1	44.56	10.92	1	2	119	13.6924	10.4624		39.52
Q9M1G8	DJ-1 protein homolog F OS=Arabidopsis thaliana OX=3702 GN=DJ1F PE=1 SV=1 - [DJ1F_ARATH]	2.26	1	1	1	2					33.43	2.26	1	1	33.36	2.26	1	1					399	43.1139	5.85889		33.395
Q9M1X3	AT3g63160/F16M2_10 OS=Arabidopsis thaliana OX=3702 GN=F16M2_10 PE=1 SV=1 - [Q9M1X3_ARATH]	33.33	1	2	2	7	58.94	13.04	1	1	70.5354	33.33	2	3	58.34	13.04	1	1	64.54	33.33	2	2	69	7.25192	9.08545		63.0888
Q9M1Z2	Leucine zipper-EF-hand-containing transmembrane protein 1 OS=Arabidopsis thaliana OX=3702 GN=F24G16.90 PE=1 SV=1 - [Q9M1Z2_ARATH]	11.26	2	7	7	12	68.2433	4.37	3	3	69.77	8.21	5	5	51.27	4.64	3	3	39.7	1.06	1	1	755	85.6815	6.7124		57.2458
Q9M3A8	Pentatricopeptide repeat-containing protein At3g49240, mitochondrial OS=Arabidopsis thaliana OX=3702 GN=EMB1796 PE=1 SV=1 - [PP273_ARATH]	8.74	1	5	5	12	110.8	7.15	4	4	70.31	3.5	2	2	63.8033	5.25	3	3	68.0033	5.25	3	3	629	71.247	5.52881		78.2292
Q9M5K2	Dihydrolipoyl dehydrogenase 2, mitochondrial OS=Arabidopsis thaliana OX=3702 GN=LPD2 PE=1 SV=1 - [DLDH2_ARATH]	29.78	1	7	13	39	267.58	18.34	8	11	269.825	13.81	8	9	319.193	22.88	10	11	205.421	15.58	8	8	507	53.9519	7.03467		265.505
Q9M5K3	Dihydrolipoyl dehydrogenase 1, mitochondrial OS=Arabidopsis thaliana OX=3702 GN=LPD1 PE=1 SV=2 - [DLDH1_ARATH]	31.16	1	6	12	41	264.871	23.47	9	12	311.14	16.77	8	9	344.298	26.23	11	12	197.076	17.36	8	8	507	53.9541	7.40088		279.346
Q9M7T0	Peroxiredoxin-2F, mitochondrial OS=Arabidopsis thaliana OX=3702 GN=PRXIIF PE=1 SV=2 - [PRX2F_ARATH]	45.77	2	8	8	39	334.408	34.83	6	12	368.956	35.82	6	11	192.017	41.29	7	8	147.927	35.82	6	8	201	21.4321	8.89502		260.827
Q9M7T1	Ribosomal protein L12/ ATP-dependent Clp protease adaptor protein ClpS family protein OS=Arabidopsis thaliana OX=3702 GN=At3g06040 PE=1 SV=1 - [Q9M7T1_ARATH]	22.04	1	4	4	11	98.6433	15.59	3	3	136.99	22.04	4	5	52.29	10.75	2	2	42.84	4.84	1	1	186	20.7863	9.5835		82.6908
Q9M7Z1	Lipoamide acyltransferase component of branched-chain alpha-keto acid dehydrogenase complex, mitochondrial OS=Arabidopsis thaliana OX=3702 GN=BCE2 PE=1 SV=1 - [ODB2_ARATH]	32.92	1	10	10	45	220.11	24.43	8	14	209.19	27.12	8	15	177.343	20.08	6	8	131.067	14.29	5	8	483	52.6731	6.75635		184.427
Q9M8L6	At1g80480 OS=Arabidopsis thaliana OX=3702 GN=PTAC17 PE=1 SV=1 - [Q9M8L6_ARATH]	2.48	2	1	1	2	34.87	2.48	1	1					52.78	2.48	1	1					444	49.4568	6.1001		43.825
Q9M8M9	30S ribosomal protein S15, chloroplastic OS=Arabidopsis thaliana OX=3702 GN=T21F11.5 PE=1 SV=1 - [Q9M8M9_ARATH]	27.05	1	8	9	21	161.194	20.05	7	7	84.3954	15.46	5	5	99.0878	13.04	4	4	93.57	14.73	5	5	414	47.3712	9.5835		109.562
Q9M907	Pentatricopeptide repeat-containing protein At3g06920 OS=Arabidopsis thaliana OX=3702 GN=At3g06920 PE=2 SV=1 - [PP217_ARATH]	0.92	2	1	1	1									29.4	0.92	1	1					871	98.2741	6.88818		29.4
Q9M9E9	Serine/threonine-protein kinase SRK2C OS=Arabidopsis thaliana OX=3702 GN=SRK2C PE=1 SV=1 - [SRK2C_ARATH]	2.04	1	1	1	1						0							33.82	2.04	1	1	343	38.2254	5.59229		33.82
Q9M9M9	Probable NADH dehydrogenase [ubiquinone] 1 alpha subcomplex subunit 12 OS=Arabidopsis thaliana OX=3702 GN=At3g03100 PE=1 SV=1 - [NDUAC_ARATH]	27.67	2	4	4	10	74.18	19.5	3	3	81.33	22.64	3	4	87.99	22.64	3	3					159	18.3052	9.23193		81.1667
Q9S726	Probable ribose-5-phosphate isomerase 3, chloroplastic OS=Arabidopsis thaliana OX=3702 GN=RPI3 PE=1 SV=1 - [RPI3_ARATH]	2.9	1	1	1	1		0											22.35	2.9	1	1	276	29.2874	6.02393		22.35
Q9S757	Bifunctional L-3-cyanoalanine synthase/cysteine synthase C1, mitochondrial OS=Arabidopsis thaliana OX=3702 GN=CYSC1 PE=1 SV=1 - [CYSC1_ARATH]	24.18	2	9	9	26	330.148	15.22	5	7	313.453	20.92	7	9	201.362	12.23	5	7	130.191	8.7	3	3	368	39.9016	8.54346		243.788
Q9S799	F28J7.7 protein OS=Arabidopsis thaliana OX=3702 GN=F28J7.7 PE=1 SV=1 - [Q9S799_ARATH]	18.25	1	3	3	8					65.26	18.25	3	4	32.61	17.46	2	2	61.02	9.52	2	2	126	13.7564	10.0815		52.9633
Q9S7E9	Glutamate--glyoxylate aminotransferase 2 OS=Arabidopsis thaliana OX=3702 GN=GGAT2 PE=1 SV=1 - [GGT2_ARATH]	6.24	1	1	2	3	0	2.49	1	1	0	2.49	1	1	21.03	3.74	1	1		0			481	53.41	6.58057		7.01
Q9S7G6	Polyribonucleotide nucleotidyltransferase 2, mitochondrial OS=Arabidopsis thaliana OX=3702 GN=PNP2 PE=1 SV=1 - [PNP2_ARATH]	4.54	1	4	4	8	88.28	3.33	3	3	96.56	3.33	3	3	57.46	2.32	2	2		0			991	107.704	6.63916		80.7667
Q9S7L9	Cytochrome c oxidase subunit 6b-1 OS=Arabidopsis thaliana OX=3702 GN=COX6B-1 PE=1 SV=1 - [CX6B1_ARATH]	45.03	1	7	7	28	168.357	35.6	5	8	199.929	29.84	4	8	157.897	39.27	5	7	63.08	34.03	4	5	191	21.1819	4.33545		147.316
Q9S831	Photosystem I reaction center subunit IV A, chloroplastic OS=Arabidopsis thaliana OX=3702 GN=PSAE1 PE=1 SV=1 - [PSAE1_ARATH]	9.09	2	1	1	1													20.38	9.09	1	1	143	14.9578	9.92041		20.38
Q9S841	Oxygen-evolving enhancer protein 1-2, chloroplastic OS=Arabidopsis thaliana OX=3702 GN=PSBO2 PE=1 SV=1 - [PSBO2_ARATH]	2.72	2	1	1	1					26.92	2.72	1	1									331	34.9977	6.16357		26.92
Q9S850	Sulfite oxidase OS=Arabidopsis thaliana OX=3702 GN=SOX PE=1 SV=1 - [SUOX_ARATH]	4.83	3	2	2	2	32.56	2.54	1	1					20.58	2.29	1	1					393	43.3022	8.67529		26.57
Q9S9N1	Heat shock 70 kDa protein 5 OS=Arabidopsis thaliana OX=3702 GN=HSP70-5 PE=2 SV=1 - [HSP7E_ARATH]	9.44	1	1	5	17	60.6211	6.97	3	3	67.8833	6.97	3	3	124.84	9.29	4	5	134.547	7.12	4	6	646	70.8704	5.41455		96.9728
Q9S9W2	Short-chain dehydrogenase/reductase SDRA OS=Arabidopsis thaliana OX=3702 GN=SDRA PE=1 SV=1 - [SDRA_ARATH]	14.96	1	4	4	7	14.43	5.12	1	1	32.75	5.12	1	1	110.21	14.96	4	4	28.13	3.94	1	1	254	26.748	8.38232		46.38
Q9SA52	Chloroplast stem-loop binding protein of 41 kDa b, chloroplastic OS=Arabidopsis thaliana OX=3702 GN=CSP41B PE=1 SV=1 - [CP41B_ARATH]	5.03	2	2	2	2	20.94	2.38	1	1	23.88	2.65	1	1									378	42.593	8.1626		22.41
Q9SAJ6	Glyceraldehyde-3-phosphate dehydrogenase GAPCP1, chloroplastic OS=Arabidopsis thaliana OX=3702 GN=GAPCP1 PE=1 SV=1 - [G3PP1_ARATH]	17.06	1	2	6	15	43.64	5.69	2	2	92.9333	10.43	3	3	177.59	15.17	5	6	89.56	12.09	3	4	422	44.8029	8.63135		100.931
Q9SAK4	Succinate-semialdehyde dehydrogenase, mitochondrial OS=Arabidopsis thaliana OX=3702 GN=ALDH5F1 PE=1 SV=2 - [SSDH_ARATH]	12.69	1	6	6	15	59.46	6.82	3	4	63.8933	6.25	3	3	120.88	9.09	4	4	67.2081	9.28	4	4	528	56.5234	6.91748		77.8603
Q9SAK9	At1g79390 OS=Arabidopsis thaliana OX=3702 GN=T8K14.19 PE=1 SV=1 - [Q9SAK9_ARATH]	7.14	1	1	1	2	37.34	7.14	1	1	46.33	7.14	1	1									126	14.5514	9.74463		41.835
Q9SBB2	Protein ABC transporter 1, mitochondrial OS=Arabidopsis thaliana OX=3702 GN=ABC1 PE=2 SV=1 - [ABC1_ARATH]	3.69	1	2	2	3	67.68	3.69	2	2									21.18	1.61	1	1	623	68.5843	5.85889		44.43
Q9SCN8	Cell division control protein 48 homolog D OS=Arabidopsis thaliana OX=3702 GN=CDC48D PE=1 SV=1 - [CD48D_ARATH]	5.4	3	4	4	9	27.23	2.82	2	2	30.3451	2.33	2	2	81.44	4.54	3	4	43.41	0.86	1	1	815	90.2838	5.16064		45.6063
Q9SD36	Altered inheritance of mitochondria protein OS=Arabidopsis thaliana OX=3702 GN=F24M12.140 PE=1 SV=1 - [Q9SD36_ARATH]	23.22	3	5	5	16	137.29	23.22	5	5	62.49	18.01	4	4	53.92	13.27	3	3	68.69	18.48	4	4	211	23.4348	9.5542		80.5975
Q9SD78	Furry OS=Arabidopsis thaliana OX=3702 GN=F13G24.260 PE=1 SV=1 - [Q9SD78_ARATH]	28.24	1	3	3	7	39.55	17.56	2	2	61.7467	17.56	2	3	25.33	6.87	1	1	17.85	10.69	1	1	131	15.0286	8.39697		36.1192
Q9SEI2	26S proteasome regulatory subunit 6A homolog A OS=Arabidopsis thaliana OX=3702 GN=RPT5A PE=1 SV=1 - [PS6AA_ARATH]	2.83	1	1	1	1									14.91	2.83	1	1					424	47.4503	5.03369		14.91
Q9SF21	Protein RISC-INTERACTING CLEARING 3'-5' EXORIBONUCLEASE 1 OS=Arabidopsis thaliana OX=3702 GN=RICE1 PE=1 SV=1 - [RICE1_ARATH]	5.5	1	1	1	1													31.14	5.5	1	1	200	22.9416	5.43994		31.14
Q9SH60	Pentatricopeptide repeat-containing protein At1g64100 OS=Arabidopsis thaliana OX=3702 GN=At1g64100 PE=2 SV=2 - [PP103_ARATH]	1.35	2	1	1	1					31.07	1.35	1	1									666	74.9694	6.03662		31.07
Q9SHJ6	Peroxisomal and mitochondrial division factor 2 OS=Arabidopsis thaliana OX=3702 GN=PMD2 PE=1 SV=1 - [PMD2_ARATH]	13.93	1	4	4	9	75.03	6.81	2	2	105.725	9.91	3	3	78.1	11.15	3	3	50.12	3.1	1	1	323	36.0973	4.80518		77.2437
Q9SI77	At1g62730 OS=Arabidopsis thaliana OX=3702 GN=At1g62730 PE=1 SV=1 - [Q9SI77_ARATH]	23.68	2	7	7	18	131.52	17.76	5	6	111.957	23.68	7	8	47.02	7.89	2	2	52.43	6.25	2	2	304	34.0109	8.70459		85.7316
Q9SIB9	Aconitate hydratase 3, mitochondrial OS=Arabidopsis thaliana OX=3702 GN=ACO3 PE=1 SV=2 - [ACO3M_ARATH]	14.55	2	11	11	20	76.93	4.95	4	4	42.56	5.15	4	4	130.456	13.74	10	10	33.4	2.22	2	2	990	108.133	7.1665		70.8364
Q9SIF2	Heat shock protein 90-5, chloroplastic OS=Arabidopsis thaliana OX=3702 GN=HSP90-5 PE=1 SV=1 - [HS905_ARATH]	1.79	1	1	1	3	47.42	1.79	1	1	41.96	1.79	1	1		0			53.12	1.79	1	1	780	88.6078	5.0083		47.5
Q9SIL6	Prohibitin-6, mitochondrial OS=Arabidopsis thaliana OX=3702 GN=PHB6 PE=1 SV=1 - [PHB6_ARATH]	15.03	1	2	3	12	54.4833	9.79	2	3	57.8	9.79	2	2	59.51	15.03	3	4	53.9133	9.79	2	3	286	31.6171	9.64209		56.4267
Q9SIM4	60S ribosomal protein L14-1 OS=Arabidopsis thaliana OX=3702 GN=RPL14A PE=2 SV=1 - [RL141_ARATH]	8.96	1	1	1	2	27.41	8.96	1	1	24.45	8.96	1	1						0			134	15.4967	10.1255		25.93
Q9SIQ8	AT2G31490 protein OS=Arabidopsis thaliana OX=3702 GN=At2g31490 PE=1 SV=1 - [Q9SIQ8_ARATH]	23.94	1	2	2	6	34.76	12.68	1	1	39.17	11.27	1	2	34.94	11.27	1	2	34.93	12.68	1	1	71	8.28623	9.31982		35.95
Q9SIU0	NAD-dependent malic enzyme 1, mitochondrial OS=Arabidopsis thaliana OX=3702 GN=NAD-ME1 PE=1 SV=1 - [MAO1_ARATH]	7.38	1	5	5	8	74.04	3.53	2	2	49.17	3.37	2	2	43.11	3.37	2	2	31.55	3.85	2	2	623	69.6111	5.45264		49.4675
Q9SIV6	Coiled-coil 90B-like protein (DUF1640) OS=Arabidopsis thaliana OX=3702 GN=At2g16460 PE=1 SV=2 - [Q9SIV6_ARATH]	15.22	2	3	3	4					30.11	12.17	2	2	61.86	3.04	1	1	38.24	3.04	1	1	230	25.7737	9.12939		43.4033
Q9SJ12	Probable ATP synthase 24 kDa subunit, mitochondrial OS=Arabidopsis thaliana OX=3702 GN=At2g21870 PE=1 SV=1 - [ATP7_ARATH]	49.17	2	13	13	47	191.979	40.42	9	10	226.868	40.42	9	12	271.809	41.67	12	15	157.646	29.58	8	10	240	27.5794	6.66846		212.075
Q9SJ60	Mal d 1-associated protein OS=Arabidopsis thaliana OX=3702 GN=At2g35900 PE=1 SV=1 - [Q9SJ60_ARATH]	20.31	1	2	2	2		0							26.23	20.31	2	2		0			192	21.2252	5.07178		26.23
Q9SJD5	At2g04340 OS=Arabidopsis thaliana OX=3702 GN=At2g04340 PE=1 SV=2 - [Q9SJD5_ARATH]	11.56	1	2	2	3					51.27	11.56	2	2					56.6	6.36	1	1	173	20.1356	10.0962		53.935
Q9SJH7	Citrate synthase 3, peroxisomal OS=Arabidopsis thaliana OX=3702 GN=CSY3 PE=2 SV=1 - [CISY3_ARATH]	7.27	3	3	3	7	30.31	1.96	1	1					82.5867	7.27	3	3	58.99	7.27	3	3	509	56.1399	7.66455		57.2956
Q9SJY5	Mitochondrial uncoupling protein 5 OS=Arabidopsis thaliana OX=3702 GN=PUMP5 PE=2 SV=1 - [PUMP5_ARATH]	14.38	2	5	5	10	82.8823	7.99	3	3	70.8514	5.43	2	2	52.42	2.88	1	1	88.467	11.82	4	4	313	33.3357	9.72998		73.6552
Q9SK63	Cytochrome oxidase complex assembly protein OS=Arabidopsis thaliana OX=3702 GN=At2g20390 PE=1 SV=2 - [Q9SK63_ARATH]	33.33	2	5	5	11	56.39	26.23	3	3	30.91	19.13	2	2	80.24	12.57	2	2	85.6	32.79	4	4	183	19.808	7.03467		63.285
Q9SK66	NADH dehydrogenase [ubiquinone] 1 alpha subcomplex subunit 9, mitochondrial OS=Arabidopsis thaliana OX=3702 GN=At2g20360 PE=1 SV=2 - [NDUA9_ARATH]	2.49	1	1	1	1		0				0			19.22	2.49	1	1		0			402	43.9078	9.23193		19.22
Q9SK84	Phospho-2-dehydro-3-deoxyheptonate aldolase OS=Arabidopsis thaliana OX=3702 GN=At1g22410 PE=1 SV=1 - [Q9SK84_ARATH]	1.9	1	1	1	1		0			41.57	1.9	1	1									527	58.2896	8.32373		41.57
Q9SKM7	At2g28430/T1B3.5 OS=Arabidopsis thaliana OX=3702 GN=At2g28430 PE=1 SV=1 - [Q9SKM7_ARATH]	14.12	1	1	1	1	57.8	14.12	1	1													85	9.78007	8.47021		57.8
Q9SKR7	At2g20940 OS=Arabidopsis thaliana OX=3702 GN=At2g20940 PE=1 SV=1 - [Q9SKR7_ARATH]	7.75	1	1	1	2					40.02	7.75	1	1	25.19	7.75	1	1					129	14.1338	9.94971		32.605
Q9SMN1	Gamma carbonic anhydrase-like 2, mitochondrial OS=Arabidopsis thaliana OX=3702 GN=GAMMACAL2 PE=1 SV=1 - [GCAL2_ARATH]	9.77	3	2	2	5	37.02	4.69	1	1	57.76	4.69	1	1	74.73	9.77	2	2	27.22	4.69	1	1	256	27.9387	8.67529		49.1825
Q9SMX3	Mitochondrial outer membrane protein porin 3 OS=Arabidopsis thaliana OX=3702 GN=VDAC3 PE=1 SV=3 - [VDAC3_ARATH]	55.11	1	10	14	128	968.349	51.46	13	42	1388.92	50.73	13	49	421.981	46.72	11	18	449.826	32.85	10	19	274	29.193	8.20654		807.269
Q9SMZ9	Uncharacterized protein At4g33100 OS=Arabidopsis thaliana OX=3702 GN=At4g33100 PE=3 SV=1 - [Y4331_ARATH]	13.04	1	1	1	2	25.17	13.04	1	1	29.42	13.04	1	1									92	10.5331	7.75244		27.295
Q9SN35	Ras-related protein RABA1d OS=Arabidopsis thaliana OX=3702 GN=RABA1D PE=1 SV=1 - [RAA1D_ARATH]	14.95	27	3	3	7	95.3487	10.28	2	2	52.39	5.14	1	1	52.72	5.14	1	1	71.9956	14.95	3	3	214	23.8549	5.35107		68.1136
Q9SP35	Mitochondrial import inner membrane translocase subunit TIM17-2 OS=Arabidopsis thaliana OX=3702 GN=TIM17-2 PE=1 SV=2 - [TI172_ARATH]	13.17	1	2	2	5	45.09	5.76	1	1	35.3	13.17	2	2	43.16	5.76	1	1	30.01	5.76	1	1	243	25.554	5.33838		38.39
Q9SQI8	Dihydrolipoyllysine-residue acetyltransferase component 4 of pyruvate dehydrogenase complex, chloroplastic OS=Arabidopsis thaliana OX=3702 GN=LTA2 PE=2 SV=1 - [ODP24_ARATH]	9.58	1	3	3	6					46.82	6.25	2	2	41.77	6.67	2	2	39.72	6.25	2	2	480	50.0491	8.36768		42.77
Q9SQT5	At3g06320 OS=Arabidopsis thaliana OX=3702 GN=At3g06320 PE=1 SV=1 - [Q9SQT5_ARATH]	13.79	1	1	1	1									35.29	13.79	1	1					58	6.95381	10.6382		35.29
Q9SR37	Beta-glucosidase 23 OS=Arabidopsis thaliana OX=3702 GN=BGLU23 PE=1 SV=1 - [BGL23_ARATH]	6.49	2	2	3	4		0			27.58	4.01	2	2	21.75	4.96	2	2					524	59.6827	6.91748		24.665
Q9SRH5	Mitochondrial outer membrane protein porin 1 OS=Arabidopsis thaliana OX=3702 GN=VDAC1 PE=1 SV=3 - [VDAC1_ARATH]	55.43	1	11	15	139	1017.36	52.9	13	41	1567.45	46.38	13	58	373.856	38.41	10	16	462.446	41.3	13	24	276	29.4073	8.73389		855.278
Q9SRL6	Outer membrane OMP85 family protein OS=Arabidopsis thaliana OX=3702 GN=F9F8.12 PE=1 SV=1 - [Q9SRL6_ARATH]	8.65	1	4	4	8		0			53.6933	7.31	3	3	62.1033	5.96	3	3	37.08	4.62	2	2	520	57.1736	5.52881		50.9589
Q9SRR8	2Fe-2S ferredoxin-like superfamily protein OS=Arabidopsis thaliana OX=3702 GN=F21O3.19 PE=1 SV=1 - [Q9SRR8_ARATH]	20.13	1	3	3	9	48.6	11.95	2	2	28.54	6.29	1	1	31.98	20.13	3	3	46.8967	20.13	3	3	159	17.5913	7.91357		39.0042
Q9SS38	DNA gyrase subunit B, chloroplastic OS=Arabidopsis thaliana OX=3702 GN=GYRBC PE=2 SV=3 - [GYRBP_ARATH]	2.88	3	2	2	2	52.0708	2.88	2	2										0			730	80.9979	8.47021		52.0708
Q9SS48	Glycerol-3-phosphate dehydrogenase SDP6, mitochondrial OS=Arabidopsis thaliana OX=3702 GN=SDP6 PE=1 SV=1 - [SDP6_ARATH]	14.15	1	7	7	13	62.54	3.34	2	2	41.14	7.63	4	4	24.05	3.66	2	2	85.63	10.02	5	5	629	68.408	8.00146		53.34
Q9SS61	At3g03590 OS=Arabidopsis thaliana OX=3702 GN=At3g03590 PE=1 SV=1 - [Q9SS61_ARATH]	33.57	1	4	4	8	53.54	27.27	3	4	66.5233	20.28	3	3	28.53	8.39	1	1					143	15.3034	10.1987		49.5311
Q9SSB8	Cytochrome c oxidase subunit 5b-2, mitochondrial OS=Arabidopsis thaliana OX=3702 GN=COX5B-2 PE=1 SV=1 - [CX5B2_ARATH]	32.16	1	2	4	10	65.46	5.85	1	1	48.6	24.56	3	4	46.36	14.04	2	2	79.1316	21.64	3	3	171	18.5711	5.73193		59.8879
Q9STH7	AT4g12340/T4C9_180 OS=Arabidopsis thaliana OX=3702 GN=At4g12340 PE=1 SV=1 - [Q9STH7_ARATH]	18.24	1	3	3	10	96.7754	18.24	3	3	91.4933	18.24	3	3	65.3765	12.35	2	2	65.16	12.35	2	2	170	19.426	8.96826		79.7013
Q9STS1	Aminoaldehyde dehydrogenase ALDH10A9, peroxisomal OS=Arabidopsis thaliana OX=3702 GN=ALDH10A9 PE=1 SV=1 - [BADH2_ARATH]	8.75	3	4	4	7	49.45	2.58	1	1	66.46	4.17	2	2	22.45	1.59	1	1	66.6981	7.16	3	3	503	54.8831	5.51611		51.2645
Q9STS9	Putative pentatricopeptide repeat-containing protein At3g47840 OS=Arabidopsis thaliana OX=3702 GN=PCMP-E43 PE=3 SV=1 - [PP268_ARATH]	1.13	1	1	1	3	24.48	1.13	1	1	37.41	1.13	1	1	40.19	1.13	1	1		0			706	78.003	8.00146		34.0267
Q9SU63	Aldehyde dehydrogenase family 2 member B4, mitochondrial OS=Arabidopsis thaliana OX=3702 GN=ALDH2B4 PE=1 SV=1 - [AL2B4_ARATH]	27.51	1	12	13	35	178.899	17.1	7	7	197.033	20.63	10	11	325.6	19.33	8	10	155.388	10.97	6	7	538	58.5521	7.45947		214.23
Q9SUH6	Pentatricopeptide repeat-containing protein At4g30700 OS=Arabidopsis thaliana OX=3702 GN=DYW9 PE=2 SV=1 - [PP341_ARATH]	1.01	1	1	1	4	35.11	1.01	1	1	41.7	1.01	1	1	59.4	1.01	1	1	65.43	1.01	1	1	792	88.7202	7.37158		50.41
Q9SUK9	Probable protein phosphatase 2C 55 OS=Arabidopsis thaliana OX=3702 GN=At4g16580 PE=2 SV=2 - [P2C55_ARATH]	5.35	1	2	2	3	16.46	3	1	1	32.8	2.36	1	1					20.06	3	1	1	467	50.2654	8.104		23.1067
Q9SUR4	Ribosomal protein L25/Gln-tRNA synthetase, anti-codon-binding domain-containing protein OS=Arabidopsis thaliana OX=3702 GN=At4g23620 PE=1 SV=1 - [Q9SUR4_ARATH]	17.05	2	3	3	6	65	17.05	3	3	55.99	4.17	1	1	57.02	10.61	2	2					264	29	9.83252		59.3367
Q9SUU5	Cytochrome b-c1 complex subunit 7-1, mitochondrial OS=Arabidopsis thaliana OX=3702 GN=QCR7-1 PE=1 SV=1 - [QCR71_ARATH]	40.16	4	5	5	11	41.26	17.21	2	3	33.52	9.02	1	1	51.28	30.33	3	3	84.39	31.97	4	4	122	14.5176	9.72998		52.6125
Q9SUU7	Pentatricopeptide repeat-containing protein At4g32450, mitochondrial OS=Arabidopsis thaliana OX=3702 GN=PCMP-H63 PE=2 SV=1 - [PP346_ARATH]	1.86	1	1	1	1									24.02	1.86	1	1					537	60.4983	5.98584		24.02
Q9SV23	AT4g31460/F3L17_30 OS=Arabidopsis thaliana OX=3702 GN=At4g31460 PE=1 SV=1 - [Q9SV23_ARATH]	9.91	1	2	2	5	74.28	9.91	2	2	59.37	4.72	1	1					58.34	9.91	2	2	212	24.0503	9.34912		63.9967
Q9SVW2	Uncharacterized protein AT4g18090 OS=Arabidopsis thaliana OX=3702 GN=At4g18090 PE=1 SV=1 - [Q9SVW2_ARATH]	3.24	1	1	1	25	116.758	3.24	1	16	93.209	3.24	1	9		0				0			278	31.9517	4.53857		104.983
Q9SVW7	At4g35490 OS=Arabidopsis thaliana OX=3702 GN=MRPL11 PE=1 SV=1 - [Q9SVW7_ARATH]	13.55	1	2	2	5	38.84	5.81	1	1	43.67	13.55	2	2	30.93	5.81	1	1	21.21	5.81	1	1	155	16.8769	9.71533		33.6625
Q9SX77	Succinate dehydrogenase subunit 5, mitochondrial OS=Arabidopsis thaliana OX=3702 GN=SDH5 PE=1 SV=1 - [SDH5_ARATH]	25.29	1	4	4	9	46.89	18.68	3	3	38.16	19.07	3	4	34.64	12.84	2	2					257	28.0882	6.65381		39.8967
Q9SXH3	FtsJ OS=Arabidopsis thaliana OX=3702 GN=ftsJ PE=1 SV=1 - [Q9SXH3_ARATH]	5.36	1	1	1	1					38.7	5.36	1	1									224	24.3177	9.17334		38.7
Q9SY07	Pentatricopeptide repeat-containing protein At4g02820, mitochondrial OS=Arabidopsis thaliana OX=3702 GN=At4g02820 PE=2 SV=1 - [PP302_ARATH]	1.5	1	1	1	1					31.46	1.5	1	1									532	60.0944	9.08545		31.46
Q9SY57	Protein PHLOEM PROTEIN 2-LIKE A10 OS=Arabidopsis thaliana OX=3702 GN=PP2A10 PE=2 SV=1 - [P2A10_ARATH]	2.9	1	1	1	2					27.5	2.9	1	1	25.13	2.9	1	1					414	45.4893	7.7085		26.315
Q9SY69	Pentatricopeptide repeat-containing protein At1g10270 OS=Arabidopsis thaliana OX=3702 GN=GRP23 PE=1 SV=1 - [PPR29_ARATH]	15.88	1	13	13	45	334.322	11.83	10	11	362.899	13.58	11	12	372.149	11.83	10	12	245.164	10.41	8	10	913	102.03	7.62061		328.634
Q9SZ30	Imidazole glycerol phosphate synthase hisHF, chloroplastic OS=Arabidopsis thaliana OX=3702 GN=HISN4 PE=2 SV=1 - [HIS4_ARATH]	1.86	1	1	1	1					22.97	1.86	1	1									592	64.1529	6.75635		22.97
Q9SZF8	AT4g37660/F19F18_150 OS=Arabidopsis thaliana OX=3702 GN=At4g37660 PE=1 SV=1 - [Q9SZF8_ARATH]	25.15	1	4	4	6	54.201	8.98	2	2	69.5869	20.36	3	3	35.01	4.19	1	1		0			167	18.208	9.45166		52.9326
Q9SZJ5	Serine hydroxymethyltransferase 1, mitochondrial OS=Arabidopsis thaliana OX=3702 GN=SHM1 PE=1 SV=1 - [GLYM1_ARATH]	33.27	1	11	16	60	268.25	19.92	9	10	376.374	26.5	13	16	504.96	31.91	15	22	251.78	19.34	10	12	517	57.3643	8.1333		350.341
Q9SZV3	Folate synthesis bifunctional protein, mitochondrial OS=Arabidopsis thaliana OX=3702 GN=MitHPPK/DHPS PE=2 SV=1 - [FOLM_ARATH]	4.15	2	2	2	3					21.05	1.62	1	1	25.89	4.15	2	2					554	60.6992	7.43018		23.47
Q9SZV4	AT4g30010/F6G3_40 OS=Arabidopsis thaliana OX=3702 GN=At4g30010 PE=1 SV=1 - [Q9SZV4_ARATH]	31.11	1	4	4	6	27.3048	21.11	2	2		0			59.9633	21.11	3	3	26.83	11.11	1	1	90	10.4323	9.30518		38.0327
Q9T043	60S ribosomal protein L14-2 OS=Arabidopsis thaliana OX=3702 GN=RPL14B PE=1 SV=1 - [RL142_ARATH]	14.93	1	2	2	9	81.65	8.96	1	2	79.9	8.96	1	2	39.82	14.93	2	2	93.6	14.93	2	3	134	15.4956	10.0376		73.7425
Q9T0G2	Cytochrome c-2 OS=Arabidopsis thaliana OX=3702 GN=CYTC-2 PE=1 SV=1 - [CYC2_ARATH]	7.14	2	1	1	2	36.27	7.14	1	1		0			58.79	7.14	1	1		0			112	12.2312	9.31982		47.53
Q9XF89	Chlorophyll a-b binding protein CP26, chloroplastic OS=Arabidopsis thaliana OX=3702 GN=LHCB5 PE=1 SV=1 - [CB5_ARATH]	7.14	1	2	2	3	52.1	3.93	1	1	59.9	7.14	2	2									280	30.1377	6.3667		56
Q9XI21	Pentatricopeptide repeat-containing protein At1g15480, mitochondrial OS=Arabidopsis thaliana OX=3702 GN=At1g15480 PE=2 SV=2 - [PPR44_ARATH]	4.55	1	1	3	11	79.48	3.2	2	2	110.063	4.55	3	3	90.3833	4.55	3	3	87.9067	4.55	3	3	594	67.4895	6.87354		91.9583
Q9ZNT1	NADH--cytochrome b5 reductase 1 OS=Arabidopsis thaliana OX=3702 GN=CBR1 PE=1 SV=1 - [NB5R1_ARATH]	7.83	1	1	1	1		0				0			0	7.83	1	1					281	31.4701	8.38232		0
Q9ZNT7	Prohibitin-2, mitochondrial OS=Arabidopsis thaliana OX=3702 GN=PHB2 PE=1 SV=1 - [PHB2_ARATH]	12.59	1	1	3	13	102.943	12.59	3	3	75.94	9.44	2	2	113.07	12.59	3	4	104.29	12.59	3	4	286	31.791	9.39307		99.0608
Q9ZP06	Malate dehydrogenase 1, mitochondrial OS=Arabidopsis thaliana OX=3702 GN=At1g53240 PE=1 SV=1 - [MDHM1_ARATH]	27.57	4	8	8	27	88.1	15.54	4	4	149.76	24.34	7	8	210.796	22.58	7	9	100.14	22.58	6	6	341	35.7819	8.35303		137.199
Q9ZPI5	Peroxisomal fatty acid beta-oxidation multifunctional protein MFP2 OS=Arabidopsis thaliana OX=3702 GN=MFP2 PE=1 SV=1 - [MFP2_ARATH]	27.31	1	20	20	72	302.304	21.66	16	19	309.426	18.34	12	16	324.376	17.38	12	19	357.244	21.66	15	18	725	78.7897	9.17334		323.338
Q9ZPI6	Peroxisomal fatty acid beta-oxidation multifunctional protein AIM1 OS=Arabidopsis thaliana OX=3702 GN=AIM1 PE=1 SV=1 - [AIM1_ARATH]	19.83	1	13	13	27	98.3941	6.1	5	5	113.422	8.74	6	6	309.958	14.84	10	12	89.63	6.1	4	4	721	77.8086	9.31982		152.851
Q9ZPW5	AAA-type ATPase family protein OS=Arabidopsis thaliana OX=3702 GN=At2g18330 PE=1 SV=2 - [Q9ZPW5_ARATH]	25.79	2	10	14	34	209.25	12.89	7	10	198.042	13.52	7	9	159.35	15.09	8	8	156.323	10.85	6	7	636	71.1505	8.93896		180.741
Q9ZPX2	Putative ribosomal protein L6 OS=Arabidopsis thaliana OX=3702 GN=At2g18400 PE=1 SV=2 - [Q9ZPX2_ARATH]	34.31	1	4	4	6	35.49	8.82	1	1	76.8867	25.49	3	4		0			60.16	9.8	1	1	102	11.5822	9.74463		57.5122
Q9ZQE5	Pentatricopeptide repeat-containing protein At2g15690, mitochondrial OS=Arabidopsis thaliana OX=3702 GN=PCMP-H66 PE=1 SV=2 - [PP153_ARATH]	8.81	1	7	7	24	144.284	7.08	6	6	131.663	7.94	6	7	146.588	7.43	6	7	74.65	3.63	3	4	579	65.572	7.47412		124.296
Q9ZRT5	Glutathione S-transferase T1 OS=Arabidopsis thaliana OX=3702 GN=GSTT1 PE=2 SV=1 - [GSTT1_ARATH]	11.43	5	3	3	9	78.57	7.76	2	2	80.91	7.76	2	2	105.17	7.76	2	2	73.0333	11.43	3	3	245	27.6358	9.48096		84.4208
Q9ZT91	Elongation factor Tu, mitochondrial OS=Arabidopsis thaliana OX=3702 GN=TUFA PE=1 SV=1 - [EFTM_ARATH]	49.56	1	18	18	86	771.491	43.17	14	29	597.843	25.77	10	19	639.774	42.07	15	24	260.17	25.55	10	14	454	49.3786	6.69775		567.32
Q9ZU25	Probable mitochondrial-processing peptidase subunit alpha-1, mitochondrial OS=Arabidopsis thaliana OX=3702 GN=MPPalpha1 PE=1 SV=1 - [MPPA1_ARATH]	37.57	3	16	16	39	130.524	24.45	9	9	158.791	22.27	9	12	233.213	21.67	10	10	173.15	17.5	7	8	503	54.3677	6.32861		173.92
Q9ZUN9	Transmembrane protein OS=Arabidopsis thaliana OX=3702 GN=At2g19530 PE=1 SV=1 - [Q9ZUN9_ARATH]	10.4	1	2	2	4	39.85	10.4	2	2	53.9914	10.4	2	2									202	23.2593	8.1333		46.9207
Q9ZUP2	DNA repair protein recA homolog 3, mitochondrial OS=Arabidopsis thaliana OX=3702 GN=At2g19490 PE=2 SV=2 - [RECA3_ARATH]	6.98	1	2	2	5	49.42	6.98	2	2	74.26	2.79	1	1	38	2.79	1	1	41.72	2.79	1	1	430	46.1311	8.08936		50.85
Q9ZUU1	Adenylate kinase 1, chloroplastic OS=Arabidopsis thaliana OX=3702 GN=ADK PE=1 SV=1 - [KAD1_ARATH]	14.79	1	4	4	7	76.97	6.34	2	2	88.93	10.56	3	3	25.73	4.23	1	1	32.27	4.23	1	1	284	31.019	6.69775		55.975
Q9ZUU3	Pentatricopeptide repeat-containing protein At2g37230 OS=Arabidopsis thaliana OX=3702 GN=At2g37230 PE=2 SV=1 - [PP190_ARATH]	10.83	1	8	8	17	179.516	8.06	6	6	152.983	8.59	6	6	78.0818	3.83	3	3	45.97	3.04	2	2	757	85.65	8.77783		114.138
Q9ZUX4	Uncharacterized protein At2g27730, mitochondrial OS=Arabidopsis thaliana OX=3702 GN=At2g27730 PE=1 SV=1 - [UMP2_ARATH]	26.55	1	2	2	5	70.7749	26.55	2	2	47.66	13.27	1	1	51.7	13.27	1	1	58.17	13.27	1	1	113	11.9403	9.64209		57.0762
Q9ZV24	Outer envelope pore protein 16-1, chloroplastic OS=Arabidopsis thaliana OX=3702 GN=OEP161 PE=1 SV=1 - [OP161_ARATH]	14.19	1	2	2	6	48.31	8.78	1	1	63.9877	14.19	2	2	38.98	8.78	1	1	51.34	14.19	2	2	148	15.4721	9.12939		50.6544
Q9ZVI9	Ethanolamine-phosphate cytidylyltransferase OS=Arabidopsis thaliana OX=3702 GN=PECT1 PE=1 SV=1 - [PECT1_ARATH]	5.23	1	2	2	4	48.92	5.23	2	2	50.16	5.23	2	2									421	46.948	7.60596		49.54
Q9ZVU4	At1g55450/T5A14_14 OS=Arabidopsis thaliana OX=3702 GN=At1g55450 PE=1 SV=1 - [Q9ZVU4_ARATH]	7.72	2	2	2	2					22.29	3.86	1	1	35.34	3.86	1	1					311	34.4536	7.28369		28.815
Q9ZWT1	Lipoyl synthase, mitochondrial OS=Arabidopsis thaliana OX=3702 GN=LIP1 PE=1 SV=1 - [LIAS_ARATH]	4.55	1	2	2	5	67.7828	4.55	2	2	74.372	4.55	2	2		0			40.46	1.87	1	1	374	41.3178	8.33838		60.8716

## Sheet: TESTs
Accession	Description	ΣCoverage	Σ# Proteins	Σ# Unique Peptides	Σ# Peptides	Σ# PSMs	Score A2	Coverage A2	# Peptides A2	# PSM A2	Score B2	Coverage B2	# Peptides B2	# PSM B2	Score C2	Coverage C2	# Peptides C2	# PSM C2	Score D2	Coverage D2	# Peptides D2	# PSM D2	# AAs	MW [kDa]	calc. pI
A0A178UT56	Proton pump interactor 1 OS=Arabidopsis thaliana OX=3702 GN=PPI1 PE=1 SV=1 - [A0A178UT56_ARATH]	26.92	2	10	10	20	104.34	15.89	6	8	69.4712	7.66	4	4	68.78	2.06	1	1	105.567	20.19	7	7	535	60.0304	8.82178
A0A1I9LT07	Putative mitochondrial RNA helicase 1 OS=Arabidopsis thaliana OX=3702 GN=PMH1 PE=1 SV=1 - [A0A1I9LT07_ARATH]	23.03	2	8	12	27	88.41	10.59	5	5	147.607	12.94	7	7	159.17	15.13	7	7	149.345	13.95	8	8	595	62.2837	9.37842
A0A1P8APZ8	DNAJ heat shock family protein OS=Arabidopsis thaliana OX=3702 GN=ATJ1 PE=1 SV=1 - [A0A1P8APZ8_ARATH]	16.75	3	8	8	12	75.5367	6.75	3	3	83.9967	7	3	3	34.92	5	2	2	100.799	10.25	4	4	400	44.7594	7.85498
A0A1P8AU33	Class I peptide chain release factor OS=Arabidopsis thaliana OX=3702 GN=At1g62850 PE=1 SV=1 - [A0A1P8AU33_ARATH]	30.1	2	4	4	11	60.92	20.39	3	3	41.9	15.53	2	2	34.99	9.22	2	2	47.6233	30.1	4	4	206	22.6959	9.74463
A0A1P8AU34	Translation initiation factor 3 (IF-3) family protein OS=Arabidopsis thaliana OX=3702 GN=At1g34360 PE=1 SV=1 - [A0A1P8AU34_ARATH]	24.45	3	10	10	24	167.8	14.76	5	5	109.43	14.32	5	5	56.71	10.35	4	5	172.199	22.91	9	9	454	51.0453	9.72998
A0A1P8AUX7	Chaperonin 10 OS=Arabidopsis thaliana OX=3702 GN=CPN10 PE=1 SV=1 - [A0A1P8AUX7_ARATH]	42.68	2	3	3	7	31.64	23.17	2	2	31.3	10.98	1	1	33.1	10.98	1	1	55.7745	42.68	3	3	82	8.85188	9.62744
A0A1P8B527	Adenylyl cyclase OS=Arabidopsis thaliana OX=3702 GN=At4g15640 PE=1 SV=1 - [A0A1P8B527_ARATH]	13.68	2	4	4	9	85.4541	6.08	2	2	70.87	6.08	2	2	43.5	5.78	2	2	86.32	10.94	3	3	329	37.1251	7.75244
A0A1P8B564	Catalase OS=Arabidopsis thaliana OX=3702 GN=CAT2 PE=1 SV=1 - [A0A1P8B564_ARATH]	27.03	3	5	12	51	170.775	14.23	7	8	231.908	16.06	7	19	310.677	10.98	5	12	249.043	17.07	8	12	492	56.9133	7.12256
A0A1P8B9N1	Formate dehydrogenase, mitochondrial OS=Arabidopsis thaliana OX=3702 GN=FDH PE=1 SV=1 - [A0A1P8B9N1_ARATH]	18.16	3	8	8	29	107.689	11.73	5	7	98.34	8.38	4	5	129.954	11.45	4	7	145.605	15.64	7	10	358	39.6053	6.62451
A0A2P2CLF0	Cytochrome c oxidase subunit 2 OS=Arabidopsis thaliana OX=3702 GN=cox2 PE=1 SV=2 - [A0A2P2CLF0_ARATH]	14.23	2	3	3	9	21.65	3.85	1	1	80.3	14.23	3	5	28.1685	11.54	2	2	71.64	3.85	1	1	260	29.6653	5.23682
A0A2P2CLF6	NADH dehydrogenase subunit 9 OS=Arabidopsis thaliana OX=3702 GN=nad9 PE=1 SV=1 - [A0A2P2CLF6_ARATH]	55.79	2	12	12	54	256.03	42.63	7	10	285.715	47.89	8	16	362.91	40	7	15	307.002	46.84	10	13	190	22.8664	6.93213
A0A2P2CLF9	ATP synthase subunit alpha OS=Arabidopsis thaliana OX=3702 GN=atp1 PE=3 SV=1 - [A0A2P2CLF9_ARATH]	48.13	2	6	26	194	1372.66	38.86	18	49	1001.08	34.71	15	44	1249.34	34.12	15	49	1073.19	39.45	22	52	507	55.0688	6.32861
A0A2P2CLG2	Cytochrome b OS=Arabidopsis thaliana OX=3702 GN=cob PE=1 SV=2 - [A0A2P2CLG2_ARATH]	5.6	2	2	2	15	143.569	5.6	2	4	104.223	5.6	2	3	189.252	3.31	1	5	116.737	5.6	2	3	393	44.2518	7.15186
A0A2P2CLG4	NADH-ubiquinone oxidoreductase chain 4 OS=Arabidopsis thaliana OX=3702 GN=nad4 PE=3 SV=2 - [A0A2P2CLG4_ARATH]	1.62	2	1	1	13	63.2867	1.62	1	3	134.08	1.62	1	5	78.55	1.62	1	3	46.33	1.62	1	2	495	55.9049	8.54346
A0A2P2CLH2	NADH dehydrogenase subunit 7 OS=Arabidopsis thaliana OX=3702 GN=nad7 PE=1 SV=1 - [A0A2P2CLH2_ARATH]	29.7	2	9	9	49	311.062	21.57	7	12	427.932	22.84	7	17	354.67	19.04	6	10	324.95	24.87	8	10	394	44.9748	7.12256
A0JPW4	At4g14145 OS=Arabidopsis thaliana OX=3702 GN=At4g14145 PE=1 SV=1 - [A0JPW4_ARATH]	32.84	1	4	4	12	143.16	32.84	4	4	84.6533	24.63	3	3	40.42	17.91	2	2	94.3433	26.12	3	3	134	14.8858	9.62744
A8MR92	Iron-sulfur cluster biosynthesis family protein OS=Arabidopsis thaliana OX=3702 GN=At2g16710 PE=1 SV=1 - [A8MR92_ARATH]	18.18	3	2	2	5	65.4	18.18	2	2	32.52	7.27	1	1	21.39	7.27	1	1	27.35	10.91	1	1	110	12.2566	9.51025
Q9FYF8	At1g67350 OS=Arabidopsis thaliana OX=3702 GN=At1g67350 PE=1 SV=1 - [Q9FYF8_ARATH]	56.12	1	4	4	6	71.3567	32.65	3	3	21.67	23.47	1	1					42.6449	34.69	2	2	98	11.7837	5.51611
A8MRD7	Rubredoxin-like superfamily protein OS=Arabidopsis thaliana OX=3702 GN=At3g15640 PE=1 SV=1 - [A8MRD7_ARATH]	22.29	2	3	5	38	182.255	22.29	5	8	183.39	22.29	5	12	190.496	22.29	3	10	123.53	22.29	5	8	175	19.3045	5.021
A8MSD8	Mitochondrial glycoprotein family protein OS=Arabidopsis thaliana OX=3702 GN=At2g41600 PE=1 SV=1 - [A8MSD8_ARATH]	22.22	6	3	3	8	83.7767	16.91	2	3	38.44	6.28	1	1	72.99	16.91	2	2	30.69	11.59	2	2	207	23.4951	6.80029
B3H4C4	WAS/WASL-interacting family protein OS=Arabidopsis thaliana OX=3702 GN=At1g55160 PE=1 SV=1 - [B3H4C4_ARATH]	34.31	3	5	5	15	79.5067	18.25	3	3	73.66	34.31	4	4	133.61	27.74	3	4	95.09	27.74	3	4	137	15.4134	9.70068
B3H4G2	DNA topoisomerase 2 OS=Arabidopsis thaliana OX=3702 GN=TOPII PE=1 SV=1 - [B3H4G2_ARATH]	0.7	2	1	1	11	72.1413	0.7	1	3	52.9854	0.7	1	4	39.3447	0.7	1	3	41.54	0.7	1	1	1438	160.31	7.50342
B9DFQ9	AT5G37510 protein OS=Arabidopsis thaliana OX=3702 GN=EMB1467 PE=1 SV=1 - [B9DFQ9_ARATH]	31.81	2	20	20	65	255.176	19.19	11	14	260.395	18.39	11	16	334.819	17.72	9	18	441.016	21.88	15	17	745	81.1302	6.63916
B9DGT7	Tubulin alpha-2 chain OS=Arabidopsis thaliana OX=3702 GN=TUBA2 PE=2 SV=2 - [TBA2_ARATH]	4.89	4	2	2	11	105.833	3.33	1	3	54.4808	4.89	2	3	45.09	3.33	1	2	36.4406	4.89	2	3	450	49.5093	5.05908
F4HU51	Acyl-CoA hydrolase 2 OS=Arabidopsis thaliana OX=3702 GN=ACH2 PE=1 SV=1 - [ACH2_ARATH]	12.88	1	5	5	18	148.838	10.07	4	6	135.48	10.07	4	5	58.0022	6.32	2	2	122.18	8.67	4	5	427	48.1249	7.56201
F4HUA0	GTP binding Elongation factor Tu family protein OS=Arabidopsis thaliana OX=3702 GN=At1g07930 PE=1 SV=1 - [F4HUA0_ARATH]	17.74	2	6	6	16	106.92	7.8	3	3	90.4967	7.8	3	3	69.8233	5.65	2	4	136.263	17.74	6	6	372	41.3476	9.23193
F4HUK6	Butanoate--CoA ligase AAE1 OS=Arabidopsis thaliana OX=3702 GN=AAE1 PE=1 SV=1 - [AAE1_ARATH]	19.42	2	9	9	13	55.23	5.04	3	3	47.72	1.44	1	1	22.12	4.32	2	2	80.0871	13.31	6	7	556	61.0342	7.82568
F4I1C1	General regulatory factor 10 OS=Arabidopsis thaliana OX=3702 GN=GRF10 PE=1 SV=1 - [F4I1C1_ARATH]	11.16	4	2	4	73	499.447	7.57	2	20	487.239	10.76	3	21	503.384	11.16	4	24	153.484	7.17	2	8	251	28.5504	4.91943
F4I577	Monodehydroascorbate reductase 6 OS=Arabidopsis thaliana OX=3702 GN=MDAR6 PE=1 SV=1 - [F4I577_ARATH]	12.74	3	4	4	7	55.08	3.37	1	1	60.33	3.37	1	1	48.88	3.37	1	1	84.7767	12.74	4	4	416	44.9952	8.5874
F4IMB5	ATP synthase subunit alpha, mitochondrial OS=Arabidopsis thaliana OX=3702 GN=At2g07698 PE=1 SV=1 - [F4IMB5_ARATH]	29.73	2	2	22	168	1169.23	23.29	16	42	836.428	18.92	12	36	1167.24	19.31	13	45	990.468	24.84	19	45	777	85.8793	5.56689
F4IP53	General regulatory factor 9 OS=Arabidopsis thaliana OX=3702 GN=GRF9 PE=1 SV=1 - [F4IP53_ARATH]	6.87	4	1	2	54	471.453	3.82	1	19	436.36	3.82	1	17	334.563	3.82	1	12	130.91	6.87	2	6	262	29.4446	4.90674
Q8W482	Fanconi anemia group D2 protein OS=Arabidopsis thaliana OX=3702 GN=MLP3.2 PE=1 SV=1 - [Q8W482_ARATH]	50	1	3	3	4	18.8	27.94	1	1		0			40.86	10.29	1	1	66.6	22.06	2	2	68	7.57581	5.94775
F4IPW4	Elongation factor family protein OS=Arabidopsis thaliana OX=3702 GN=EMB2785 PE=1 SV=1 - [F4IPW4_ARATH]	11.24	3	6	6	10	58.14	8.25	4	4	49.48	4.8	3	3	21.49	1.65	1	1	44.86	2.85	2	2	667	72.4593	6.72705
F4IVR2	Heat shock protein 60-2 OS=Arabidopsis thaliana OX=3702 GN=HSP60-2 PE=1 SV=1 - [F4IVR2_ARATH]	56.9	2	15	28	159	1353.78	46.9	24	45	1101.64	41.38	20	38	1250.33	42.24	19	40	935.055	46.9	23	36	580	61.4392	6.32861
F4IVZ7	Rubisco activase OS=Arabidopsis thaliana OX=3702 GN=RCA PE=1 SV=1 - [F4IVZ7_ARATH]	18.37	2	7	7	17	115.89	12.7	4	4	180.552	10.66	3	4	95.4633	3.4	1	3	212.142	13.15	5	6	441	48.4694	7.69385
F4IWV2	Oxoglutarate dehydrogenase (succinyl-transferring) OS=Arabidopsis thaliana OX=3702 GN=At3g55410 PE=1 SV=1 - [F4IWV2_ARATH]	47.98	1	30	46	490	3094.19	40.22	36	146	3798.84	44.74	39	162	2729.86	40.71	36	116	1264.66	33.24	34	66	1017	115.091	6.93213
F4J0W4	Mitochondrial Rho GTPase 2 OS=Arabidopsis thaliana OX=3702 GN=MIRO2 PE=2 SV=1 - [MIRO2_ARATH]	9.18	1	5	5	11	94.2567	7.93	4	4	14.22	2.02	1	1	23.2	2.02	1	1	109.112	9.18	5	5	643	71.3626	5.65576
O22912	Probable cytochrome c oxidase subunit 5C-1 OS=Arabidopsis thaliana OX=3702 GN=At2g47380 PE=1 SV=1 - [CX5C1_ARATH]	48.44	1	1	3	15	161.843	28.13	2	7	126.89	12.5	1	4					80.15	32.81	2	4	64	7.06574	8.60205
Q9LZQ0	Cytochrome c oxidase subunit 5C-2 OS=Arabidopsis thaliana OX=3702 GN=At3g62400 PE=3 SV=1 - [CX5C2_ARATH]	48.44	1	1	3	15	157.987	12.5	1	6	126.89	12.5	1	4					82.32	48.44	3	5	64	7.04775	8.60205
F4J504	Superoxide dismutase OS=Arabidopsis thaliana OX=3702 GN=MSD1 PE=1 SV=1 - [F4J504_ARATH]	19.57	2	4	4	9	49.2233	13.04	3	3	38.82	9.57	2	2	54.4633	12.61	2	3	34.14	3.48	1	1	230	25.3291	8.48486
F4JFN3	Heat shock protein 90-6, mitochondrial OS=Arabidopsis thaliana OX=3702 GN=HSP90-6 PE=1 SV=1 - [HS906_ARATH]	15.89	3	11	12	20	138.87	8.89	6	7	145.837	8.39	6	7	28.27	1.5	1	1	123.8	5.63	5	5	799	90.5105	5.38916
F4JGB9	Malonyl-CoA decarboxylase family protein OS=Arabidopsis thaliana OX=3702 GN=At4g04320 PE=1 SV=1 - [F4JGB9_ARATH]	43.91	1	1	20	67	480.678	26.11	13	19	302.866	24.56	11	15	453.175	29.01	11	17	387.689	31.33	14	16	517	58.2872	7.18115
F4JKN4	Alpha/beta-Hydrolases superfamily protein OS=Arabidopsis thaliana OX=3702 GN=At4g34310 PE=1 SV=1 - [F4JKN4_ARATH]	10.99	10	11	11	15	70.8967	2.61	3	3	27.03	0.81	1	1	32.56	0.73	1	1	212.45	10.1	10	10	1228	133.371	8.03076
F4JNE3	Pleckstrin homology (PH) domain-containing protein OS=Arabidopsis thaliana OX=3702 GN=At4g17140 PE=1 SV=1 - [F4JNE3_ARATH]	4.95	3	18	18	29	173.38	2.49	9	9	84.5	1.23	5	5	61.0667	0.97	3	3	241.78	3.49	12	12	4218	470.96	6.18896
F4JU04	Glutathione S-transferase family protein OS=Arabidopsis thaliana OX=3702 GN=At4g19880 PE=1 SV=1 - [F4JU04_ARATH]	8.63	3	2	2	6	61.52	8.63	2	2	78.5	4.47	1	1	30.03	4.47	1	1	46.46	8.63	2	2	313	35.5474	5.97314
F4JWS9	Cytochrome b-c1 complex subunit 7 OS=Arabidopsis thaliana OX=3702 GN=At5g25450 PE=1 SV=1 - [F4JWS9_ARATH]	16.04	2	1	2	14	117.98	10.38	1	5	38.49	10.38	1	3	53.36	10.38	1	2	63.01	16.04	2	4	106	12.7527	9.90576
F4K007	Heat shock protein 70 (Hsp 70) family protein OS=Arabidopsis thaliana OX=3702 GN=BIP2 PE=1 SV=1 - [F4K007_ARATH]	6.69	4	1	4	20	55.28	4.08	2	3	125.717	4.08	2	4	152.05	4.08	2	7	210.12	6.69	4	6	613	67.3588	5.2876
F4K4X9	Isopentenyl-diphosphate delta-isomerase OS=Arabidopsis thaliana OX=3702 GN=MDF20.5 PE=1 SV=1 - [F4K4X9_ARATH]	21.71	2	7	7	15	90.8826	18.86	5	5	43.5189	6.41	2	2	86.5407	15.66	4	4	85.07	9.61	4	4	281	31.4675	9.70068
F4KDZ4	Malate dehydrogenase OS=Arabidopsis thaliana OX=3702 GN=PMDH2 PE=1 SV=1 - [F4KDZ4_ARATH]	6.91	5	1	2	5	44.24	3.6	1	1	46.99	3.6	1	1	62.71	3.6	1	1	98.583	6.91	2	2	333	34.9534	7.66455
F4KGV2	G-box regulating factor 6 OS=Arabidopsis thaliana OX=3702 GN=GRF6 PE=1 SV=1 - [F4KGV2_ARATH]	10.57	6	1	3	63	513.835	10.57	3	23	505.826	7.32	2	21	334.563	4.07	1	12	148.732	7.32	2	7	246	27.7007	4.89404
O03986	Heat shock protein 90-4 OS=Arabidopsis thaliana OX=3702 GN=HSP90-4 PE=1 SV=1 - [HS904_ARATH]	3.15	5	2	2	6	52.98	1.72	1	1	61.3	3.15	2	2	35.78	1.72	1	1	76.58	3.15	2	2	699	80.0909	5.04639
O04308	Probable mitochondrial-processing peptidase subunit alpha-2, chloroplastic/mitochondrial OS=Arabidopsis thaliana OX=3702 GN=MPPalpha2 PE=1 SV=1 - [MPPA2_ARATH]	30.06	1	5	14	88	502.029	24.85	11	21	398.75	17.43	8	15	808.013	17.84	9	34	388.192	23.85	10	18	499	54.0193	6.48096
O04331	Prohibitin-3, mitochondrial OS=Arabidopsis thaliana OX=3702 GN=PHB3 PE=1 SV=1 - [PHB3_ARATH]	58.12	2	6	13	65	373.271	37.55	8	16	473.041	54.15	11	22	511.951	41.16	8	16	324.524	38.63	9	11	277	30.381	7.63525
O04527	F20P5.9 protein OS=Arabidopsis thaliana OX=3702 GN=At1g70190 PE=1 SV=1 - [O04527_ARATH]	22.12	1	5	5	10	102.589	9.62	2	2	97.4251	9.62	2	2	55.6979	10.1	2	2	72.59	12.02	3	4	208	22.7081	6.12549
O04619	Mitochondrial adenine nucleotide transporter ADNT1 OS=Arabidopsis thaliana OX=3702 GN=ADNT1 PE=1 SV=1 - [ADNT1_ARATH]	45.17	7	15	15	67	384.673	29.83	10	15	505.123	36.65	12	23	404.603	25.28	8	15	299.037	35.23	12	14	352	38.301	9.53955
O22714	Pentatricopeptide repeat-containing protein At1g60770 OS=Arabidopsis thaliana OX=3702 GN=At1g60770 PE=1 SV=1 - [PPR86_ARATH]	13.03	1	5	5	11	75.62	4.89	2	2	61.66	4.89	2	2	29.38	4.89	2	2	135.24	13.03	5	5	491	55.8698	8.85107
O22769	NADH dehydrogenase [ubiquinone] flavoprotein 2, mitochondrial OS=Arabidopsis thaliana OX=3702 GN=At4g02580 PE=1 SV=3 - [NDUV2_ARATH]	22.35	1	5	5	27	109.6	17.25	4	7	128.115	12.94	3	8	107.563	14.12	3	6	69.5	19.22	4	6	255	28.3704	7.91357
O48528	Outer envelope pore protein 16-3, chloroplastic/mitochondrial OS=Arabidopsis thaliana OX=3702 GN=OEP163 PE=1 SV=1 - [OP163_ARATH]	50.94	1	6	6	39	198.293	47.8	5	12	193.628	42.14	4	9	250.127	29.56	3	11	157.499	21.38	4	7	159	16.9887	8.36768
O48582	Multiple organellar RNA editing factor 4, mitochondrial OS=Arabidopsis thaliana OX=3702 GN=MORF4 PE=1 SV=1 - [MORF4_ARATH]	27.94	2	17	17	54	356.448	16.46	9	13	304.487	21.72	12	19	119.06	7.61	4	5	425.305	22.27	14	17	723	78.9856	8.14795
O49203	Nucleoside diphosphate kinase III, chloroplastic/mitochondrial OS=Arabidopsis thaliana OX=3702 GN=NDPK3 PE=1 SV=1 - [NDK3_ARATH]	38.66	3	9	9	49	293.742	27.31	6	12	245.17	27.31	6	10	364.419	30.67	6	15	258.128	29.83	7	12	238	25.7183	9.23193
O49313	NADH dehydrogenase [ubiquinone] 1 alpha subcomplex subunit 13-B OS=Arabidopsis thaliana OX=3702 GN=At2g33220 PE=2 SV=1 - [NDADB_ARATH]	35.66	3	4	4	17	87.73	23.08	3	3	125.12	28.67	3	4	109.86	35.66	4	4	156.36	35.66	4	6	143	16.1112	9.36377
P0DH96	Calmodulin-4 OS=Arabidopsis thaliana OX=3702 GN=CAM4 PE=1 SV=1 - [CALM4_ARATH]	42.28	7	1	5	9	92.52	30.87	4	4	39.08	5.37	1	1					53.79	34.23	4	4	149	16.8509	4.27197
P0DH98	Calmodulin-3 OS=Arabidopsis thaliana OX=3702 GN=CAM3 PE=1 SV=1 - [CALM3_ARATH]	42.28	9	1	5	9	90.5733	22.15	3	3	60.8993	14.09	2	2					77.57	34.23	4	4	149	16.8089	4.27197
O49460	Prohibitin-1, mitochondrial OS=Arabidopsis thaliana OX=3702 GN=PHB1 PE=1 SV=1 - [PHB1_ARATH]	47.57	2	7	10	29	165.143	16.32	4	5	201.221	33.68	7	9	216.608	30.56	7	8	160.179	28.82	7	7	288	31.6869	9.26123
Q9SK63	Cytochrome oxidase complex assembly protein OS=Arabidopsis thaliana OX=3702 GN=At2g20390 PE=1 SV=2 - [Q9SK63_ARATH]	40.98	2	5	5	9	65.68	12.02	2	2	45.46	12.02	2	2					145.15	40.98	5	5	183	19.808	7.03467
O49543	Cysteine desulfurase, mitochondrial OS=Arabidopsis thaliana OX=3702 GN=NIFS1 PE=1 SV=1 - [MNIF1_ARATH]	36.2	2	13	13	42	214.675	16.34	6	11	178.27	21.19	7	10	221.306	18.54	6	8	210.751	31.35	11	13	453	50.2635	6.99072
O64471	Mitochondrial outer membrane import complex protein METAXIN OS=Arabidopsis thaliana OX=3702 GN=MTX1 PE=1 SV=1 - [MTX_ARATH]	22.54	2	5	5	14	101.01	8.57	2	2	128.67	22.22	4	5	79.64	18.73	3	3	114.48	8.57	3	4	315	35.8314	5.30029
O64530	Thiosulfate/3-mercaptopyruvate sulfurtransferase 1, mitochondrial OS=Arabidopsis thaliana OX=3702 GN=STR1 PE=1 SV=1 - [STR1_ARATH]	33.77	2	12	12	40	193.124	17.94	6	7	143.871	17.68	5	7	194.407	22.69	7	10	330.678	33.77	12	16	379	41.8669	6.39209
O65396	Aminomethyltransferase, mitochondrial OS=Arabidopsis thaliana OX=3702 GN=GDCST PE=2 SV=1 - [GCST_ARATH]	29.17	2	11	11	42	221.977	23.77	7	10	130.49	18.38	6	8	332.118	20.83	6	15	155.576	20.83	8	9	408	44.4168	8.36768
O80452	AMP deaminase OS=Arabidopsis thaliana OX=3702 GN=AMPD PE=1 SV=2 - [AMPD_ARATH]	6.2	1	5	5	9	47.09	3.1	2	2	34.85	2.86	2	2	41.14	0.95	1	1	82.58	5.24	4	4	839	95.0698	6.32861
O80983	ATP-dependent zinc metalloprotease FTSH 4, mitochondrial OS=Arabidopsis thaliana OX=3702 GN=FTSH4 PE=1 SV=2 - [FTSH4_ARATH]	72.66	4	52	54	2002	17020.8	66.25	45	576	18617.2	63.32	41	636	13612	67.22	46	449	9511.08	63.74	48	341	717	77.2263	8.6167
O80988	Glycine dehydrogenase (decarboxylating) 2, mitochondrial OS=Arabidopsis thaliana OX=3702 GN=GLDP2 PE=1 SV=1 - [GCSP2_ARATH]	8.05	1	4	10	26	169.888	4.98	5	5	179.333	6.7	7	7	172.845	4.12	4	8	127.244	4.89	6	6	1044	113.703	6.65381
O81493	F9D12.8 protein OS=Arabidopsis thaliana OX=3702 GN=F9D12.8 PE=1 SV=1 - [O81493_ARATH]	32.48	2	10	11	31	220.943	23.36	8	14	110.091	14.53	5	6	137.157	8.83	3	4	175.437	16.81	6	7	351	39.8016	9.21729
O81845	Mitochondrial uncoupling protein 1 OS=Arabidopsis thaliana OX=3702 GN=PUMP1 PE=1 SV=1 - [PUMP1_ARATH]	27.45	1	9	9	24	141.258	16.99	6	6	113.226	16.01	5	7	68.4867	11.11	3	4	205.41	22.22	7	7	306	32.6414	9.56885
O82399	Malate dehydrogenase 1, peroxisomal OS=Arabidopsis thaliana OX=3702 GN=PMDH1 PE=1 SV=1 - [MDHX1_ARATH]	29.1	1	6	7	17	72.4267	7.91	3	3	100.257	16.38	4	5	83.4732	5.65	2	2	122.168	19.49	5	7	354	37.4415	7.95752
O82514	Adenylate kinase 4 OS=Arabidopsis thaliana OX=3702 GN=ADK1 PE=1 SV=2 - [KAD4_ARATH]	50	2	9	11	59	354.357	42.28	8	15	380.261	37.8	7	15	366.156	49.59	9	19	258.08	32.11	8	10	246	26.915	7.35693
O82662	Succinate--CoA ligase [ADP-forming] subunit beta, mitochondrial OS=Arabidopsis thaliana OX=3702 GN=At2g20420 PE=1 SV=1 - [SUCB_ARATH]	26.37	1	11	11	16	177.723	9.26	3	3	48	1.9	1	1	69.66	9.74	3	3	187.72	22.09	8	9	421	45.3169	6.7124
O82663	Succinate dehydrogenase [ubiquinone] flavoprotein subunit 1, mitochondrial OS=Arabidopsis thaliana OX=3702 GN=SDH1-1 PE=1 SV=1 - [SDHA1_ARATH]	31.23	2	14	14	56	359.31	24.13	11	17	298.192	20.98	9	16	230.516	15.93	7	14	234.491	16.72	8	9	634	69.6123	6.29053
P0C896	Pentatricopeptide repeat-containing protein At3g02650, mitochondrial OS=Arabidopsis thaliana OX=3702 GN=At3g02650 PE=1 SV=1 - [PP209_ARATH]	16.67	1	9	9	19	69.0117	7.12	4	4	59.4759	5.03	3	4	47.78	4.69	2	2	262.24	16.67	9	9	576	63.7974	5.14795
Q94C12	NADH dehydrogenase [ubiquinone] 1 beta subcomplex subunit 10-B OS=Arabidopsis thaliana OX=3702 GN=At3g18410 PE=3 SV=1 - [NDBAB_ARATH]	37.74	1	1	2	6		0			47.63	10.38	1	2	47.38	37.74	2	3	62.36	10.38	1	1	106	12.4303	8.01611
Q9M9B4	NADH dehydrogenase [ubiquinone] 1 beta subcomplex subunit 10-A OS=Arabidopsis thaliana OX=3702 GN=At1g49140 PE=1 SV=1 - [NDBAA_ARATH]	37.38	1	1	2	3									49.65	37.38	2	3					107	12.5224	8.03076
P17745	Elongation factor Tu, chloroplastic OS=Arabidopsis thaliana OX=3702 GN=TUFA PE=1 SV=1 - [EFTU_ARATH]	19.75	1	8	8	19	73.93	9.66	4	4	115.53	8.19	3	6	78.38	5.67	2	2	264.789	15.97	7	7	476	51.5976	6.18896
P19366	ATP synthase subunit beta, chloroplastic OS=Arabidopsis thaliana OX=3702 GN=atpB PE=1 SV=2 - [ATPB_ARATH]	4.82	1	1	2	7	28.18	2.21	1	2	22.85	2.21	1	1	49.09	2.21	1	1	61.7404	4.82	2	3	498	53.9001	5.50342
P20115	Citrate synthase 4, mitochondrial OS=Arabidopsis thaliana OX=3702 GN=CSY4 PE=1 SV=3 - [CISY4_ARATH]	20.89	4	8	8	20	64.95	10.13	4	4	50.6	8.44	3	3	81.61	13.08	5	7	116.329	12.66	5	6	474	52.7491	6.88818
P21238	Chaperonin 60 subunit alpha 1, chloroplastic OS=Arabidopsis thaliana OX=3702 GN=CPN60A1 PE=1 SV=2 - [CPNA1_ARATH]	15.53	1	7	8	13	57.4	2.05	1	1	43.94	4.95	2	2	73.1362	3.58	2	3	149.099	13.99	7	7	586	62.0338	5.18604
P22953	Heat shock 70 kDa protein 1 OS=Arabidopsis thaliana OX=3702 GN=HSP70-1 PE=1 SV=3 - [HS701_ARATH]	11.21	5	1	7	21	85.36	6.61	3	4	139.33	7.68	4	6	73.04	5.22	3	4	203.017	10.14	6	7	651	71.3131	5.12256
P25858	Glyceraldehyde-3-phosphate dehydrogenase GAPC1, cytosolic OS=Arabidopsis thaliana OX=3702 GN=GAPC1 PE=1 SV=2 - [G3PC1_ARATH]	32.25	3	11	11	26	130.17	18.05	6	7	125.694	15.38	5	7	17.61	5.92	1	1	187.54	29.59	10	11	338	36.8911	7.12256
F4JVC0	Cold, circadian rhythm, and RNA binding 1 OS=Arabidopsis thaliana OX=3702 GN=CCR1 PE=1 SV=1 - [F4JVC0_ARATH]	35.87	4	2	4	7					34.94	22.83	2	2	44.38	10.87	1	2	70.9333	32.61	3	3	92	10.2239	4.79248
P29197	Chaperonin CPN60, mitochondrial OS=Arabidopsis thaliana OX=3702 GN=CPN60 PE=1 SV=2 - [CH60A_ARATH]	64.64	1	20	33	188	1725.97	57.02	27	57	1304.62	47.66	23	44	1397.56	43.85	22	48	1070.57	50.61	27	39	577	61.2422	5.78271
P29514	Tubulin beta-6 chain OS=Arabidopsis thaliana OX=3702 GN=TUBB6 PE=2 SV=1 - [TBB6_ARATH]	2.67	4	1	1	6	55.89	2.67	1	1	85.65	2.67	1	2	30.9	2.67	1	1	60.02	2.67	1	2	449	50.553	4.81787
P31167	ADP,ATP carrier protein 1, mitochondrial OS=Arabidopsis thaliana OX=3702 GN=AAC1 PE=1 SV=2 - [ADT1_ARATH]	39.9	1	11	20	194	1142.63	28.61	11	45	1494.82	36.75	16	56	1740.88	39.11	17	56	830.002	31.76	15	37	381	41.4494	9.83252
P32746	Dihydroorotate dehydrogenase (quinone), mitochondrial OS=Arabidopsis thaliana OX=3702 GN=PYRD PE=1 SV=2 - [PYRD_ARATH]	24.57	1	10	10	22	161.205	14.78	5	5	126.655	15.65	6	7	84.858	3.91	2	2	216.342	20	8	8	460	48.5163	9.20264
P40941	ADP,ATP carrier protein 2, mitochondrial OS=Arabidopsis thaliana OX=3702 GN=AAC2 PE=1 SV=2 - [ADT2_ARATH]	31.17	2	5	14	104	786.474	20.78	8	32	789.059	15.84	7	25	743.491	16.88	7	21	592.858	26.75	11	26	385	41.7196	9.78857
P42644	14-3-3-like protein GF14 psi OS=Arabidopsis thaliana OX=3702 GN=GRF3 PE=1 SV=2 - [14333_ARATH]	14.51	9	1	4	72	511.482	7.06	2	22	544.699	14.51	4	24	362.237	7.06	2	16	178.193	10.2	3	10	255	28.5883	4.79248
P46643	Aspartate aminotransferase, mitochondrial OS=Arabidopsis thaliana OX=3702 GN=ASP1 PE=1 SV=1 - [AAT1_ARATH]	15.81	1	6	6	21	85.9457	13.26	5	7	118.26	9.07	3	4	79.13	6.98	2	4	123.283	14.19	5	6	430	47.727	8.19189
P52901	Pyruvate dehydrogenase E1 component subunit alpha-1, mitochondrial OS=Arabidopsis thaliana OX=3702 GN=E1 ALPHA PE=1 SV=2 - [ODPA1_ARATH]	28.02	2	8	12	41	233.354	25.45	11	14	60.46	16.2	6	7	134.53	11.57	4	8	306.897	21.85	9	12	389	43.0316	7.48877
P53492	Actin-7 OS=Arabidopsis thaliana OX=3702 GN=ACT7 PE=1 SV=1 - [ACT7_ARATH]	42.44	4	4	12	75	518.832	33.42	9	23	546.064	36.87	11	23	369.417	32.63	9	17	293.53	23.61	7	12	377	41.709	5.49072
P53494	Actin-4 OS=Arabidopsis thaliana OX=3702 GN=ACT4 PE=1 SV=1 - [ACT4_ARATH]	20.69	6	1	7	49	317.825	15.92	5	16	274.747	20.69	7	14	224.28	17.77	6	12	181.733	13.26	4	7	377	41.7519	5.57959
P56757	ATP synthase subunit alpha, chloroplastic OS=Arabidopsis thaliana OX=3702 GN=atpA PE=1 SV=1 - [ATPA_ARATH]	3.94	1	1	2	9	47.86	1.38	1	1	48.6075	1.38	1	2	101.02	3.94	2	5	49.05	1.38	1	1	507	55.294	5.24951
Q9ZPX2	Putative ribosomal protein L6 OS=Arabidopsis thaliana OX=3702 GN=At2g18400 PE=1 SV=2 - [Q9ZPX2_ARATH]	34.31	1	3	3	4	26.02	8.82	1	1	33.89	9.8	1	2	16.24	15.69	1	1		0			102	11.5822	9.74463
P82873	Mitochondrial import receptor subunit TOM20-2 OS=Arabidopsis thaliana OX=3702 GN=TOM20-2 PE=1 SV=2 - [TO202_ARATH]	13.33	2	3	3	8	97.6237	13.33	3	3	49.2103	10	2	2	39.64	3.33	1	1	92.8503	10	2	2	210	23.1553	5.80811
P83291	NADH-cytochrome b5 reductase-like protein OS=Arabidopsis thaliana OX=3702 GN=CBR2 PE=1 SV=2 - [NB5R2_ARATH]	34.45	1	9	9	19	85.62	13.72	4	4	54.75	16.16	4	4	64.4533	7.93	3	3	111.687	25	7	8	328	35.9645	8.68994
P83483	ATP synthase subunit beta-1, mitochondrial OS=Arabidopsis thaliana OX=3702 GN=At5g08670 PE=1 SV=1 - [ATPBM_ARATH]	65.29	3	27	28	264	1855.09	51.08	19	77	1655.13	49.1	18	64	1968.75	57.37	22	64	1435.07	53.96	23	59	556	59.634	6.62451
P93033	Fumarate hydratase 1, mitochondrial OS=Arabidopsis thaliana OX=3702 GN=FUM1 PE=1 SV=2 - [FUM1_ARATH]	38.41	4	13	13	52	252.22	31.5	11	14	276.436	17.48	7	12	177.573	28.05	9	12	371.835	21.34	7	14	492	52.9661	7.88428
P93834	Hexokinase-2 OS=Arabidopsis thaliana OX=3702 GN=HXK2 PE=1 SV=1 - [HXK2_ARATH]	21.71	4	6	10	27	170.293	15.54	6	7	154.59	15.54	6	8	144.499	10.16	4	5	148.018	13.94	7	7	502	54.4552	6.07471
Q0WQF7	Dihydrolipoyllysine-residue acetyltransferase component 1 of pyruvate dehydrogenase complex, mitochondrial OS=Arabidopsis thaliana OX=3702 GN=LTA3 PE=1 SV=2 - [ODP21_ARATH]	28.26	2	15	15	61	401.169	25.75	12	15	331.436	24.8	12	18	293.258	23.08	10	16	260.209	20.25	11	12	637	68.8198	5.5415
Q0WVF7	P-loop containing nucleoside triphosphate hydrolases superfamily protein OS=Arabidopsis thaliana OX=3702 GN=At3g03060 PE=1 SV=1 - [Q0WVF7_ARATH]	28.03	1	10	16	45	218.555	12.74	7	8	242.021	17.83	10	16	193.15	17.99	9	10	215.951	23.25	11	11	628	69.5241	9.08545
Q1JPL4	External alternative NAD(P)H-ubiquinone oxidoreductase B1, mitochondrial OS=Arabidopsis thaliana OX=3702 GN=NDB1 PE=1 SV=1 - [NDB1_ARATH]	20.14	2	9	10	21	141.781	11.73	6	7	142.705	13.84	6	7	47.96	6.13	2	2	149.49	8.06	5	5	571	63.2745	6.72705
Q2V3E2	Protein yippee-like At4g27740 OS=Arabidopsis thaliana OX=3702 GN=At4g27740 PE=3 SV=1 - [YIPL5_ARATH]	37.14	1	4	4	13	102.74	21.9	2	4	81.38	29.52	3	6	24.8	7.62	1	1	37.92	21.9	2	2	105	11.773	9.26123
Q38799	Pyruvate dehydrogenase E1 component subunit beta-1, mitochondrial OS=Arabidopsis thaliana OX=3702 GN=PDH2 PE=1 SV=2 - [ODPB1_ARATH]	30.03	1	8	8	47	247.145	25.62	7	10	161.617	16.8	5	7	504.306	27.55	7	16	311.856	30.03	8	14	363	39.1511	5.8335
Q38946	Glutamate dehydrogenase 2 OS=Arabidopsis thaliana OX=3702 GN=GDH2 PE=1 SV=1 - [DHE2_ARATH]	35.28	2	8	12	29	236.425	24.82	8	13	65.6295	6.81	3	3	165.922	19.46	6	7	183.723	15.57	6	6	411	44.6707	6.53662
F4IHK9	Cold, circadian rhythm, and rna binding 2 OS=Arabidopsis thaliana OX=3702 GN=GRP7 PE=1 SV=1 - [F4IHK9_ARATH]	32.08	2	3	5	6					26.09	15.72	2	2					72.41	30.19	4	4	159	15.5391	5.60498
Q39141	Chlorophyll a-b binding protein, chloroplastic OS=Arabidopsis thaliana OX=3702 GN=Lhb1B2 PE=1 SV=1 - [Q39141_ARATH]	11.32	9	4	4	14	26.6915	3.02	1	2	44.9917	6.04	2	3	146.146	7.55	2	8	40.38	3.77	1	1	265	28.0361	5.43994
Q42191	Mitochondrial inner membrane protein OXA1 OS=Arabidopsis thaliana OX=3702 GN=OXA1 PE=2 SV=2 - [OXA1_ARATH]	12.35	1	3	3	10	55.5933	12.35	3	3	38.5	2.56	1	1	73.88	9.79	2	4	23.1	4.66	1	2	429	47.8286	9.51025
Q42290	Probable mitochondrial-processing peptidase subunit beta, mitochondrial OS=Arabidopsis thaliana OX=3702 GN=MPPbeta PE=1 SV=2 - [MPPB_ARATH]	53.67	1	24	24	245	1681.66	53.67	23	64	1294.47	48.02	20	57	2083.2	49.53	21	88	773.863	38.04	18	36	531	59.1233	6.78564
Q42338	AT3G48140 protein OS=Arabidopsis thaliana OX=3702 GN=T24C20_20 PE=1 SV=1 - [Q42338_ARATH]	46.59	1	6	6	63	174.615	28.41	3	8	279.077	46.59	5	18	518.14	46.59	5	27	264.13	46.59	6	10	88	10.0132	9.45166
Q42525	Hexokinase-1 OS=Arabidopsis thaliana OX=3702 GN=HXK1 PE=1 SV=2 - [HXK1_ARATH]	39.92	3	11	15	55	334.053	24.6	9	14	415.387	24.6	8	12	545.521	29.23	10	17	270.069	26.21	11	12	496	53.6727	6.1001
Q42547	Catalase-3 OS=Arabidopsis thaliana OX=3702 GN=CAT3 PE=1 SV=3 - [CATA3_ARATH]	47.76	6	16	22	168	840.043	33.94	15	35	1033.8	39.23	18	54	1102.59	36.79	17	52	664.739	38.82	17	27	492	56.6596	7.63525
Q8H159	Polyubiquitin 10 OS=Arabidopsis thaliana OX=3702 GN=UBQ10 PE=2 SV=2 - [UBQ10_ARATH]	31.51	17	2	2	3	21.52	11.82	1	1		0				0			16.24	31.51	2	2	457	51.1745	7.60596
Q42564	L-ascorbate peroxidase 3 OS=Arabidopsis thaliana OX=3702 GN=APX3 PE=1 SV=1 - [APX3_ARATH]	18.82	1	5	5	7	48.66	3.83	1	1	50.42	3.83	1	1	44.77	2.44	1	1	135.27	16.38	4	4	287	31.5522	6.94678
Q42577	NADH dehydrogenase [ubiquinone] iron-sulfur protein 7, mitochondrial OS=Arabidopsis thaliana OX=3702 GN=At5g11770 PE=1 SV=1 - [NDUS7_ARATH]	16.51	1	4	4	9	51.37	7.8	2	2	104.067	11.93	3	3	52.27	4.13	1	1	64.13	12.39	3	3	218	24.0281	9.43701
Q42599	NADH dehydrogenase [ubiquinone] iron-sulfur protein 8-A, mitochondrial OS=Arabidopsis thaliana OX=3702 GN=At1g79010 PE=1 SV=1 - [NDS8A_ARATH]	13.96	1	1	3	7	36.93	4.05	1	1	31.12	4.05	1	1	29.17	8.56	2	2	57.8233	13.96	3	3	222	25.4866	5.41455
Q56WD9	3-ketoacyl-CoA thiolase 2, peroxisomal OS=Arabidopsis thaliana OX=3702 GN=PED1 PE=1 SV=2 - [THIK2_ARATH]	30.09	1	9	9	37	267.663	20.35	6	12	175.327	16.88	6	9	64.79	15.37	5	5	267.194	30.09	9	11	462	48.548	8.33838
Q5M729	Dihydrolipoyllysine-residue acetyltransferase component 3 of pyruvate dehydrogenase complex, mitochondrial OS=Arabidopsis thaliana OX=3702 GN=At1g54220 PE=1 SV=1 - [ODP23_ARATH]	31.73	1	11	16	61	395.173	26.35	12	16	296.7	24.68	11	13	294.433	21.52	9	16	420.633	26.35	14	16	539	58.4309	7.84033
Q5XF06	Mitochondrial import inner membrane translocase subunit TIM44-2 OS=Arabidopsis thaliana OX=3702 GN=TIM44-2 PE=1 SV=1 - [TI442_ARATH]	49.25	4	24	24	164	463.987	37.95	16	30	759.443	41.15	20	41	1259.06	42.22	18	58	698.261	42.22	18	35	469	53.6125	8.76318
Q67XF2	Peptidase S24/S26A/S26B/S26C family protein OS=Arabidopsis thaliana OX=3702 GN=AGAMOUS-like 64 PE=1 SV=1 - [Q67XF2_ARATH]	18.34	3	3	3	8	103.537	18.34	3	4	82.0051	10.65	2	2	65.13	6.51	1	1	36.29	4.14	1	1	169	18.8246	9.5835
Q6GKU7	At1g64880 OS=Arabidopsis thaliana OX=3702 GN=At1g64880 PE=1 SV=1 - [Q6GKU7_ARATH]	20.58	1	12	12	25	54.64	9.32	4	5	160.925	13.2	6	7	131.336	11.46	5	5	207.74	15.53	8	8	515	60.1989	7.51807
Q8GWC7	MICOS complex subunit, putative (DUF543) OS=Arabidopsis thaliana OX=3702 GN=At1g72165/T9N14_2 PE=1 SV=1 - [Q8GWC7_ARATH]	30.39	1	2	2	3					44.47	15.69	1	1	56.56	14.71	1	1	32.62	14.71	1	1	102	10.7453	5.05908
Q6NNI1	ARM repeat superfamily protein OS=Arabidopsis thaliana OX=3702 GN=At3g56210 PE=1 SV=1 - [Q6NNI1_ARATH]	15.18	2	3	3	7	55.82	11.52	2	2	27.51	11.52	2	2	30.53	3.66	1	1	50.7123	11.52	2	2	191	21.2731	9.51025
Q70E96	Aldehyde dehydrogenase family 3 member F1 OS=Arabidopsis thaliana OX=3702 GN=ALDH3F1 PE=2 SV=2 - [AL3F1_ARATH]	7.64	1	3	3	5	22.82	3.1	1	1	52.49	1.65	1	1	37.18	1.65	1	1	39.88	4.55	2	2	484	53.5811	8.07471
Q7Y1Z8	Malonyl-CoA decarboxylase family protein OS=Arabidopsis thaliana OX=3702 GN=At4g04320 PE=1 SV=1 - [Q7Y1Z8_ARATH]	41.7	1	1	20	68	506.298	27.61	14	20	302.866	24.52	11	15	438.377	25.29	10	16	402.302	32.82	15	17	518	58.4153	7.38623
Q84J78	Single-stranded DNA-binding protein, mitochondrial OS=Arabidopsis thaliana OX=3702 GN=At4g11060 PE=2 SV=1 - [SSBP_ARATH]	34.83	1	6	6	35	115.295	30.85	5	6	214.345	30.85	5	13	257.14	23.38	4	10	160.571	30.85	5	6	201	22.2236	9.01221
Q84JZ6	Multiple organellar RNA editing factor 3, mitochondrial OS=Arabidopsis thaliana OX=3702 GN=MORF3 PE=1 SV=1 - [MORF3_ARATH]	17.62	1	3	3	7	45.61	12.3	2	2	51.46	4.51	1	1	46.46	4.51	1	2	64.66	9.84	2	2	244	27.5409	8.83643
Q84P17	Probable acyl-activating enzyme 18, peroxisomal OS=Arabidopsis thaliana OX=3702 GN=AAE18 PE=2 SV=1 - [AEE18_ARATH]	11.28	2	8	8	12	58.75	1.1	1	1	109.006	3.85	3	3	30.87	1.24	1	1	138.696	10.04	7	7	727	81.0834	6.59521
F4HPB7	Uncharacterized protein OS=Arabidopsis thaliana OX=3702 GN=At1g26750 PE=1 SV=1 - [F4HPB7_ARATH]	29.74	1	5	5	7	72.3479	9.23	2	2		0			74.5	5.13	1	2	60.86	20.51	3	3	195	22.0326	9.67139
Q84W12	At4g16450 OS=Arabidopsis thaliana OX=3702 GN=At4g16450 PE=1 SV=1 - [Q84W12_ARATH]	49.06	1	5	5	11	91.6544	22.64	2	3	52.17	9.43	1	1	95.6403	43.4	4	4	134.25	35.85	3	3	106	11.3377	9.5249
Q84WU8	ATP-dependent zinc metalloprotease FTSH 3, mitochondrial OS=Arabidopsis thaliana OX=3702 GN=FTSH3 PE=1 SV=1 - [FTSH3_ARATH]	24.72	1	14	18	39	390.444	15.95	12	15	208.714	9.15	7	8	169.675	8.41	6	6	193.859	12.86	9	10	809	89.2971	7.26904
Q9LFR9	COX assembly mitochondrial protein OS=Arabidopsis thaliana OX=3702 GN=At5g16060 PE=1 SV=1 - [Q9LFR9_ARATH]	29.47	1	3	3	3					35.46	9.47	1	1	64.89	20	2	2					95	10.9334	8.71924
Q8GUM2	Heat shock 70 kDa protein 9, mitochondrial OS=Arabidopsis thaliana OX=3702 GN=HSP70-9 PE=1 SV=1 - [HSP7I_ARATH]	45.45	3	25	31	183	995.987	40.76	22	43	1200.49	34.75	20	44	1585.84	37.83	20	62	855.156	39.59	25	34	682	73.0296	5.61768
Q8LAJ9	At1g22520 OS=Arabidopsis thaliana OX=3702 GN=At1g22520 PE=1 SV=1 - [Q8LAJ9_ARATH]	29.29	2	2	2	3									40.55	29.29	2	2	40.87	17.17	1	1	99	10.351	5.0083
Q8GWW8	Chaperone protein dnaJ GFA2, mitochondrial OS=Arabidopsis thaliana OX=3702 GN=GFA2 PE=2 SV=1 - [GFA2_ARATH]	11.62	1	5	5	11	102.853	7.02	3	3	29.16	1.75	1	1	30.88	5.92	2	2	113.5	11.62	5	5	456	49.4067	8.89502
A0A1I9LRM7	B12D protein OS=Arabidopsis thaliana OX=3702 GN=At3g29970 PE=1 SV=1 - [A0A1I9LRM7_ARATH]	29.17	2	3	3	5	37.3	16.67	1	1	41.6076	16.67	2	2					31.55	29.17	2	2	72	8.6463	9.62744
Q8H107	Dihydrolipoyllysine-residue succinyltransferase component of 2-oxoglutarate dehydrogenase complex 2, mitochondrial OS=Arabidopsis thaliana OX=3702 GN=At4g26910 PE=1 SV=2 - [ODO2B_ARATH]	37.93	1	9	20	188	1383.86	37.93	17	57	1021.74	29.53	11	47	1174.44	32.54	13	53	549.813	31.47	13	31	464	50.0281	9.08545
Q8H1Y0	Pyruvate dehydrogenase E1 component subunit alpha-2, mitochondrial OS=Arabidopsis thaliana OX=3702 GN=IAR4 PE=1 SV=2 - [ODPA2_ARATH]	34.86	1	9	13	45	249.519	31.81	11	15	219.396	22.14	9	13	164.611	19.34	7	9	154.135	16.03	6	8	393	43.3308	7.91357
A0A2P2CLH9	ATP synthase protein MI25 OS=Arabidopsis thaliana OX=3702 GN=atp4 PE=1 SV=1 - [A0A2P2CLH9_ARATH]	28.65	2	4	4	7	65.7233	23.96	3	3	66.69	9.9	2	2		0			93.4948	10.42	2	2	192	21.6936	9.53955
Q8L7K9	NAD-dependent malic enzyme 2, mitochondrial OS=Arabidopsis thaliana OX=3702 GN=NAD-ME2 PE=1 SV=1 - [MAO2_ARATH]	20.1	1	11	11	20	174.603	11.2	6	7	84.55	5.44	4	4	55.77	2.97	2	2	202.253	13.84	7	7	607	66.598	7.06396
Q8L7U3	At1g14620/T5E21_15 OS=Arabidopsis thaliana OX=3702 GN=DECOY PE=1 SV=1 - [Q8L7U3_ARATH]	27.9	2	6	6	17	75.47	16.31	3	5	59.93	12.02	2	3	82.18	15.02	3	4	127.02	21.03	5	5	233	27.1228	8.57275
Q8L814	Chaperone DnaJ-domain superfamily protein OS=Arabidopsis thaliana OX=3702 GN=At4g07990 PE=1 SV=1 - [Q8L814_ARATH]	9.26	3	2	2	4	36.47	4.63	1	1	26.36	4.63	1	1	23.55	4.63	1	1	23.13	4.63	1	1	216	25.9219	9.30518
Q43725	Cysteine synthase, mitochondrial OS=Arabidopsis thaliana OX=3702 GN=OASC PE=1 SV=3 - [CYSKM_ARATH]	28.14	4	8	8	11	25.67	5.81	2	2	38.36	10.93	3	3					119.5	19.77	6	6	430	45.7856	8.17725
Q8L6Z4	30S ribosomal protein S9, mitochondrial OS=Arabidopsis thaliana OX=3702 GN=RPS9M PE=1 SV=1 - [RPS9M_ARATH]	28.14	1	10	10	17	129.34	21.86	7	7					84.47	14.42	4	4	171.497	18.6	6	6	430	47.9583	5.73193
Q8L866	Amine oxidase OS=Arabidopsis thaliana OX=3702 GN=MHK10.21 PE=1 SV=1 - [Q8L866_ARATH]	10.05	1	6	6	12	32.3467	5.41	3	3	32.62	3.99	2	2	54.42	2.96	2	2	109.85	8.63	5	5	776	86.6358	7.12256
Q8LB02	Succinate dehydrogenase [ubiquinone] iron-sulfur subunit 2, mitochondrial OS=Arabidopsis thaliana OX=3702 GN=SDH2-2 PE=1 SV=2 - [SDHB2_ARATH]	17.86	3	5	5	15	40.03	8.57	2	2	86.29	6.79	2	3	122.749	11.79	3	6	113.692	8.93	3	4	280	31.1206	8.6167
Q8LDU0	50S ribosomal protein L22, chloroplastic OS=Arabidopsis thaliana OX=3702 GN=At4g28355 PE=1 SV=1 - [Q8LDU0_ARATH]	4.43	1	1	1	4	41.26	4.43	1	1	34.64	4.43	1	1	27.78	4.43	1	1	20.96	4.43	1	1	271	30.4377	10.9165
Q8LEZ4	Protein NUCLEAR FUSION DEFECTIVE 5, mitochondrial OS=Arabidopsis thaliana OX=3702 GN=NFD5 PE=2 SV=1 - [NFD5_ARATH]	10.48	1	4	4	6	25.6	2.69	1	1	53.93	1.88	1	1	34.72	2.15	1	1	103.347	8.33	3	3	372	43.0834	4.95752
Q8LFC0	Isocitrate dehydrogenase [NAD] regulatory subunit 1, mitochondrial OS=Arabidopsis thaliana OX=3702 GN=IDH1 PE=1 SV=2 - [IDH1_ARATH]	20.98	3	2	5	15	154.744	16.89	4	6	50.33	11.17	2	2	58.24	4.9	1	2	86	18.26	4	5	367	39.6015	8.1333
Q38842	AT0ZI1 protein OS=Arabidopsis thaliana OX=3702 GN=ATOZI1 PE=1 SV=1 - [Q38842_ARATH]	27.5	1	2	2	6	96.2755	27.5	2	2	0	16.25	1	1	15.54	16.25	1	1	60.8665	27.5	2	2	80	8.60046	8.86572
Q8LG56	At1g05205 OS=Arabidopsis thaliana OX=3702 GN=At1g05205 PE=1 SV=1 - [Q8LG56_ARATH]	39.56	1	4	4	24	139.697	39.56	4	7	75.76	38.46	3	5	159.79	39.56	4	8	106.38	21.98	2	4	91	10.6694	7.29834
Q8LG60	Hypoxia-responsive family protein OS=Arabidopsis thaliana OX=3702 GN=At5g27760 PE=1 SV=1 - [Q8LG60_ARATH]	27.08	1	3	3	4	52.22	27.08	3	4													96	10.6487	9.53955
Q8LG77	Isocitrate dehydrogenase [NAD] catalytic subunit 6, mitochondrial OS=Arabidopsis thaliana OX=3702 GN=IDH6 PE=1 SV=2 - [IDH6_ARATH]	23.53	1	4	8	18	127.65	5.61	3	4	135.49	9.63	4	4	83.35	5.88	3	3	130.451	18.45	6	7	374	40.5498	7.1665
Q8LKS5	Long chain acyl-CoA synthetase 7, peroxisomal OS=Arabidopsis thaliana OX=3702 GN=LACS7 PE=1 SV=2 - [LACS7_ARATH]	19.57	1	12	13	32	150.713	9.86	6	6	119.81	6	4	4	290.631	5.71	4	10	341.053	15.57	11	12	700	77.3042	6.59521
Q8LPF1	Pentatricopeptide repeat-containing protein At5g15980, mitochondrial OS=Arabidopsis thaliana OX=3702 GN=At5g15980 PE=2 SV=1 - [PP387_ARATH]	19.31	1	14	14	26	78.15	8.98	6	6	75.8613	9.13	6	6	58.5655	4.79	4	4	160.856	15.27	10	10	668	75.2502	7.37158
Q9FWR5	Gamma carbonic anhydrase 1, mitochondrial OS=Arabidopsis thaliana OX=3702 GN=GAMMACA1 PE=1 SV=1 - [GCA1_ARATH]	26.55	2	4	5	8	49.3	7.64	2	2		0			22.94	2.91	1	1	117.32	26.55	5	5	275	29.9524	7.59131
Q2HIQ2	At1g01170 OS=Arabidopsis thaliana OX=3702 GN=At1g01170 PE=1 SV=1 - [Q2HIQ2_ARATH]	26.51	1	2	2	2	33.04	10.84	1	1		0							26.41	15.66	1	1	83	9.05669	9.70068
Q8LPS1	Long chain acyl-CoA synthetase 6, peroxisomal OS=Arabidopsis thaliana OX=3702 GN=LACS6 PE=1 SV=1 - [LACS6_ARATH]	33.1	1	18	19	90	364.889	20.11	12	18	426.437	24.68	13	21	765.574	21.54	12	29	538.999	27.82	15	22	701	76.555	7.92822
Q8RUI8	C5orf35 OS=Arabidopsis thaliana OX=3702 GN=MKD15.6 PE=1 SV=1 - [Q8RUI8_ARATH]	57.64	1	17	17	97	485.44	27.07	9	16	702.584	42.61	13	27	828.957	45.36	13	33	546.821	45.36	14	21	399	44.8237	8.77783
P49209	60S ribosomal protein L9-1 OS=Arabidopsis thaliana OX=3702 GN=RPL9B PE=1 SV=3 - [RL91_ARATH]	26.29	3	4	4	6	33.97	4.12	1	1	51.86	4.12	1	1					80.0377	26.29	4	4	194	22.0039	9.45166
Q38820	Mitochondrial import inner membrane translocase subunit TIM23-2 OS=Arabidopsis thaliana OX=3702 GN=TIM23-2 PE=1 SV=1 - [TI232_ARATH]	26.06	1	3	3	10					41.69	7.98	1	2	74.11	15.43	2	4	88.22	26.06	3	4	188	19.8663	9.53955
Q8RWN9	Dihydrolipoyllysine-residue acetyltransferase component 2 of pyruvate dehydrogenase complex, mitochondrial OS=Arabidopsis thaliana OX=3702 GN=At3g13930 PE=1 SV=2 - [ODP22_ARATH]	36.92	1	15	20	124	800.921	36.36	16	31	1031.03	32.1	16	31	1310.1	32.1	15	38	634.734	28.94	17	24	539	58.431	7.6499
Q8RWZ3	Probable acyl-CoA dehydrogenase IBR3 OS=Arabidopsis thaliana OX=3702 GN=IBR3 PE=1 SV=1 - [IBR3_ARATH]	48.06	1	35	35	264	1252.39	40.05	26	71	1405.33	39.68	27	76	1478.08	38.11	26	69	1034.98	39.68	30	48	824	91.6548	8.32373
Q9LSG5	At2g45250 OS=Arabidopsis thaliana OX=3702 GN=At3g25120 PE=1 SV=1 - [Q9LSG5_ARATH]	25.4	1	4	4	7	102.19	25.4	4	4	43.83	16.4	2	2		0			55.2	4.76	1	1	189	20.3588	9.45166
Q8RXF8	Mitochondrial Rho GTPase 1 OS=Arabidopsis thaliana OX=3702 GN=MIRO1 PE=1 SV=1 - [MIRO1_ARATH]	19.91	1	11	11	20	95.9533	12.81	6	6	81.0967	11.42	6	6	33.52	1.54	1	1	138.091	12.96	7	7	648	72.2767	5.30029
Q9SIM4	60S ribosomal protein L14-1 OS=Arabidopsis thaliana OX=3702 GN=RPL14A PE=2 SV=1 - [RL141_ARATH]	25.37	1	1	3	5		0			58.63	8.96	1	1	60.1595	7.46	1	2	102.45	16.42	2	2	134	15.4967	10.1255
P56779	Cytochrome b559 subunit alpha OS=Arabidopsis thaliana OX=3702 GN=psbE PE=1 SV=4 - [PSBE_ARATH]	25.3	1	2	2	2													34.2486	25.3	2	2	83	9.3807	4.94482
Q8RXI0	AAA-type ATPase family protein OS=Arabidopsis thaliana OX=3702 GN=At5g16930 PE=1 SV=1 - [Q8RXI0_ARATH]	29.81	1	11	18	56	198.143	16.77	10	11	257.549	18.32	11	17	260.463	20.03	11	15	297.165	25.16	13	13	644	70.949	9.5249
Q8RXY1	NADH dehydrogenase [ubiquinone] 1 alpha subcomplex subunit 12 OS=Arabidopsis thaliana OX=3702 GN=At4g26965 PE=1 SV=1 - [Q8RXY1_ARATH]	34.78	2	7	7	18	199.181	21.74	4	5	83.16	20.11	4	4	99.05	26.09	4	5	143.447	21.74	4	4	184	20.9217	8.07471
Q8S528	Aldehyde dehydrogenase family 2 member B7, mitochondrial OS=Arabidopsis thaliana OX=3702 GN=ALDH2B7 PE=1 SV=2 - [AL2B7_ARATH]	15.36	2	6	8	15	76.93	8.24	5	5	39.9	7.3	4	4	33.4867	1.5	1	3	57.27	7.3	3	3	534	58.1159	7.32764
Q8VYP0	Protein SCO1 homolog 1, mitochondrial OS=Arabidopsis thaliana OX=3702 GN=HCC1 PE=1 SV=1 - [SCO11_ARATH]	18.26	1	5	5	17	68.7304	14.37	4	5	53.4197	18.26	5	6	31.35	11.08	3	3	90.9933	7.49	2	3	334	37.1716	7.48877
Q8VZC3	Delta-1-pyrroline-5-carboxylate dehydrogenase 12A1, mitochondrial OS=Arabidopsis thaliana OX=3702 GN=ALDH12A1 PE=1 SV=1 - [AL121_ARATH]	19.78	2	10	10	21	169.776	14.93	8	8	74.8837	5.76	3	4	46.15	4.68	2	2	91.9876	14.75	7	7	556	61.7336	6.72705
Q8LCR1	Succinate dehydrogenase assembly factor 4, mitochondrial OS=Arabidopsis thaliana OX=3702 GN=At5g67490 PE=1 SV=1 - [Q8LCR1_ARATH]	24.07	1	1	1	1	38.92	24.07	1	1													108	11.8627	4.60205
Q9LRR9	Glycolate oxidase 1 OS=Arabidopsis thaliana OX=3702 GN=GLO1 PE=1 SV=1 - [GLO1_ARATH]	23.98	6	2	8	15	149.534	10.9	4	4	103.89	11.44	4	4					111.806	19.62	6	7	367	40.3162	9.12939
Q8VZI8	ATP-dependent zinc metalloprotease FTSH 10, mitochondrial OS=Arabidopsis thaliana OX=3702 GN=FTSH10 PE=1 SV=1 - [FTSHA_ARATH]	12.79	1	5	9	22	165.415	9.47	7	8	43.09	6.89	5	5	102.312	2.46	2	2	161.831	8.49	6	7	813	89.4992	8.35303
Q84K90	RGS1-HXK1-interacting protein 1 OS=Arabidopsis thaliana OX=3702 GN=RHIP1 PE=1 SV=1 - [RHIP1_ARATH]	23.95	1	6	6	10	121.017	10.27	3	3	55.67	14.45	3	3					85.7	16.35	4	4	263	29.183	7.13721
Q8VZT8	Probable ribosomal protein S11, mitochondrial OS=Arabidopsis thaliana OX=3702 GN=NFD3 PE=1 SV=1 - [RT11_ARATH]	15.61	1	5	5	11	81.4	6.05	2	2	81.9371	10.83	3	3	41.71	2.55	1	1	108.98	15.61	5	5	314	33.9053	10.4771
Q8W4K2	Mitochondrial 28S ribosomal protein S29-like protein OS=Arabidopsis thaliana OX=3702 GN=F6I1.13 PE=1 SV=1 - [Q8W4K2_ARATH]	23.96	1	9	9	15	98.4494	11.25	4	5	43.8114	4.17	2	2	33.97	1.46	1	1	163.084	20.21	7	7	480	53.7495	8.89502
P68209	Succinate--CoA ligase [ADP-forming] subunit alpha-1, mitochondrial OS=Arabidopsis thaliana OX=3702 GN=At5g08300 PE=1 SV=1 - [SUCA1_ARATH]	23.34	3	4	7	10	28.17	11.82	3	3		0			53.29	8.65	2	2	85.4025	21.04	5	5	347	36.1286	8.26514
Q93VP9	SPFH/Band 7/PHB domain-containing membrane-associated protein family OS=Arabidopsis thaliana OX=3702 GN=AtSLP1 PE=1 SV=1 - [Q93VP9_ARATH]	76.64	1	25	34	1009	7222.52	70.32	28	252	8058.69	71.29	28	300	8296.68	68.13	27	291	4403.41	70.56	29	166	411	44.9922	6.81494
Q9FME9	CHCH domain protein OS=Arabidopsis thaliana OX=3702 GN=MSJ1.24 PE=1 SV=1 - [Q9FME9_ARATH]	22.92	3	3	3	9	29.74	10.42	1	1	77.34	6.25	1	2	126.76	22.92	3	6					144	14.3949	9.21729
Q93W05	At1g10590/F20B24_1 OS=Arabidopsis thaliana OX=3702 GN=At1g10590 PE=1 SV=1 - [Q93W05_ARATH]	20.86	2	3	3	7	77.1827	15.11	2	2	60.5	5.76	1	1	49.3167	20.86	3	3	44.86	5.76	1	1	139	15.4449	7.1958
Q93W30	Expressed protein OS=Arabidopsis thaliana OX=3702 GN=At2g35605 PE=1 SV=1 - [Q93W30_ARATH]	57.8	1	7	7	23	111.98	31.19	4	5	92.75	35.78	3	5	147.905	43.12	4	8	88.72	44.95	5	5	109	11.9434	9.93506
Q93XM7	Mitochondrial carnitine/acylcarnitine carrier-like protein OS=Arabidopsis thaliana OX=3702 GN=BOU PE=1 SV=1 - [MCAT_ARATH]	21.33	1	5	5	23	144.41	13.67	4	5	121.583	18.33	4	6	121.792	10.67	3	6	158.143	21.33	5	6	300	31.003	9.5249
Q93Z74	AT3g27570/MMJ24_12 OS=Arabidopsis thaliana OX=3702 GN=At3g27570 PE=1 SV=1 - [Q93Z74_ARATH]	24.12	2	6	6	19	202.036	24.12	6	9	95.58	14.12	3	4	50.32	8.82	2	2	75.6211	12.65	4	4	340	37.1232	5.31299
Q93ZM7	Chaperonin CPN60-like 2, mitochondrial OS=Arabidopsis thaliana OX=3702 GN=At3g13860 PE=1 SV=2 - [CH60C_ARATH]	32.87	1	16	16	38	325.388	25.17	12	14	260.334	11.19	6	7	168.393	14.51	6	6	245.937	21.5	11	11	572	60.4288	6.1001
Q940G3	39S ribosomal protein OS=Arabidopsis thaliana OX=3702 GN=MIJ24.9 PE=1 SV=1 - [Q940G3_ARATH]	48.82	1	4	4	8	47.16	15.75	2	2	50.78	33.07	2	2	60.6633	8.66	1	3	62.45	8.66	1	1	127	14.4284	5.68115
Q941A6	Succinate dehydrogenase subunit 6, mitochondrial OS=Arabidopsis thaliana OX=3702 GN=SDH6 PE=1 SV=1 - [SDH6_ARATH]	42.96	1	5	5	14	58.91	12.68	2	2	130.233	38.03	4	6	113.357	19.01	3	3	69.8533	17.61	3	3	142	15.8027	6.80029
Q945K7	Isocitrate dehydrogenase [NAD] catalytic subunit 5, mitochondrial OS=Arabidopsis thaliana OX=3702 GN=IDH5 PE=1 SV=1 - [IDH5_ARATH]	22.19	1	4	8	23	175.857	17.65	6	7	101.14	9.63	4	4	100.356	17.91	6	7	117.667	9.09	4	5	374	40.5988	6.78564
Q945M1	NADH dehydrogenase [ubiquinone] 1 beta subcomplex subunit 9 OS=Arabidopsis thaliana OX=3702 GN=CIB22 PE=1 SV=1 - [NDUB9_ARATH]	65.81	2	7	7	22	109.14	46.15	4	4	177.723	23.08	2	6	189.3	41.88	4	7	132.41	35.9	5	5	117	13.6079	8.67529
Q94A28	Aconitate hydratase 2, mitochondrial OS=Arabidopsis thaliana OX=3702 GN=ACO2 PE=1 SV=3 - [ACO2M_ARATH]	17.29	1	14	14	36	218.447	12.86	10	11	64.1833	3.42	3	3	103.79	8.54	6	7	356.671	15.58	12	15	995	108.413	7.15186
Q94AU7	Gamma carbonic anhydrase 3, mitochondrial OS=Arabidopsis thaliana OX=3702 GN=GAMMACA3 PE=1 SV=1 - [GCA3_ARATH]	48.45	1	7	9	21	115.05	15.5	3	5	59.74	8.14	2	4	61.32	10.47	2	2	199.726	48.45	9	10	258	27.8201	7.26904
Q9LRS0	Glycolate oxidase 2 OS=Arabidopsis thaliana OX=3702 GN=GLO2 PE=1 SV=1 - [GLO2_ARATH]	22.07	2	1	7	14	134.427	8.99	3	3	103.89	11.44	4	4					110.321	19.62	6	7	367	40.2812	8.96826
Q94AZ5	Alanine-tRNA ligase OS=Arabidopsis thaliana OX=3702 GN=At2g45060 PE=1 SV=1 - [Q94AZ5_ARATH]	37.87	1	8	8	24	151.767	25	5	6	261.706	23.16	5	9	54.14	5.51	1	2	173.757	23.9	5	7	272	30.3189	9.39307
Q93Z83	AT5g26280/T19G15_130 OS=Arabidopsis thaliana OX=3702 GN=At5g26280 PE=1 SV=1 - [Q93Z83_ARATH]	22	10	5	6	19	197.96	22	6	10	91.2293	14.29	4	5		0			112.004	14	4	4	350	39.4212	8.54346
O04922	Probable glutathione peroxidase 2 OS=Arabidopsis thaliana OX=3702 GN=GPX2 PE=1 SV=1 - [GPX2_ARATH]	21.89	4	3	4	8	64.3587	17.16	3	3	65.973	12.43	2	3					89.53	12.43	2	2	169	18.9327	5.71924
Q94B78	Glycine dehydrogenase (decarboxylating) 1, mitochondrial OS=Arabidopsis thaliana OX=3702 GN=GLDP1 PE=1 SV=2 - [GCSP1_ARATH]	8.97	2	6	12	33	173.02	4.92	5	6	208.092	6.65	7	7	190.378	5.21	5	10	234.51	7.91	10	10	1037	112.853	6.97607
Q94BV7	External alternative NAD(P)H-ubiquinone oxidoreductase B2, mitochondrial OS=Arabidopsis thaliana OX=3702 GN=NDB2 PE=1 SV=1 - [NDB2_ARATH]	18.38	4	9	10	20	166.202	7.9	5	5	51.4877	3.44	2	2	63.392	6.01	4	4	248.186	17.01	9	9	582	65.0183	8.32373
Q94C74	Serine hydroxymethyltransferase 2, mitochondrial OS=Arabidopsis thaliana OX=3702 GN=SHM2 PE=1 SV=2 - [GLYM2_ARATH]	17.21	1	3	8	31	175.904	15.09	7	10	166.005	10.44	5	8	119.945	10.44	5	7	158.37	10.44	5	6	517	57.3054	8.74854
Q94CE5	Gamma-aminobutyrate transaminase POP2, mitochondrial OS=Arabidopsis thaliana OX=3702 GN=POP2 PE=1 SV=1 - [GATP_ARATH]	17.46	1	8	8	19	103.26	7.94	4	4	89.65	8.13	3	3	148.46	10.52	4	5	267.766	17.26	7	7	504	55.1524	7.94287
Q9SZF8	AT4g37660/F19F18_150 OS=Arabidopsis thaliana OX=3702 GN=At4g37660 PE=1 SV=1 - [Q9SZF8_ARATH]	21.56	1	3	3	3	14.72	12.57	1	1	52.04	8.98	2	2		0				0			167	18.208	9.45166
Q94JQ7	At1g07830/F24B9_7 OS=Arabidopsis thaliana OX=3702 GN=At1g07830 PE=1 SV=1 - [Q94JQ7_ARATH]	18.06	1	2	2	8	26.46	8.33	1	2	29.4067	18.06	2	3	28.73	9.72	1	1	31.66	8.33	1	2	144	16.8756	10.0522
Q94JS0	Cytochrome b-c1 complex subunit Rieske-1, mitochondrial OS=Arabidopsis thaliana OX=3702 GN=UCR1-1 PE=1 SV=1 - [UCRI1_ARATH]	26.84	2	6	6	64	546.947	26.84	6	22	645.632	26.84	6	20	367.836	26.84	6	16	123.4	14.34	3	6	272	29.5892	8.42627
Q8RWT4	Ribosomal protein L1p/L10e family OS=Arabidopsis thaliana OX=3702 GN=At2g42710 PE=1 SV=1 - [Q8RWT4_ARATH]	21.2	1	6	6	8	96.9833	15.9	5	5	21.97	3.13	1	1					72.6	8.67	2	2	415	45.752	9.5249
Q94JV0	At1g69210/F4N2_11 OS=Arabidopsis thaliana OX=3702 GN=At1g69210 PE=1 SV=1 - [Q94JV0_ARATH]	7.87	2	3	3	7	45.28	5.25	2	2	45.05	4.92	2	2	42.2	2.62	1	1	54.7	4.92	2	2	305	34.1993	5.04639
F4KCL7	Outer envelope protein 64, mitochondrial OS=Arabidopsis thaliana OX=3702 GN=OM64 PE=1 SV=1 - [OE64M_ARATH]	21.06	1	11	11	20	117.425	10.95	6	6	94.5959	13.76	7	7					104.72	11.28	6	7	603	65.8699	8.76318
Q94K48	ARM repeat superfamily protein OS=Arabidopsis thaliana OX=3702 GN=At3g62530 PE=1 SV=1 - [Q94K48_ARATH]	57.92	1	11	11	37	154.42	42.99	8	8	208.258	37.56	7	10	177.618	33.03	7	9	237.826	41.18	8	10	221	24.4877	6.56592
Q96250	ATP synthase subunit gamma, mitochondrial OS=Arabidopsis thaliana OX=3702 GN=ATPC PE=1 SV=1 - [ATPG3_ARATH]	28.31	1	8	8	35	91.07	10.15	3	4	298.668	23.69	6	14	220.03	15.38	5	10	169.545	21.54	7	7	325	35.4256	8.89502
Q96251	ATP synthase subunit O, mitochondrial OS=Arabidopsis thaliana OX=3702 GN=At5g13450 PE=1 SV=2 - [ATPO_ARATH]	40.76	2	8	8	26	135.171	27.73	5	7	192.088	26.05	5	7	224.921	29.41	6	8	109.907	21.01	4	4	238	26.305	9.23193
Q96252	ATP synthase subunit delta', mitochondrial OS=Arabidopsis thaliana OX=3702 GN=At5g47030 PE=1 SV=1 - [ATP4_ARATH]	8.87	1	2	2	7	82.6454	4.93	1	2	57.49	4.93	1	1	65.2054	8.87	2	2	66.66	8.87	2	2	203	21.5342	6.69775
Q96262	Plasma membrane-associated cation-binding protein 1 OS=Arabidopsis thaliana OX=3702 GN=PCAP1 PE=1 SV=1 - [PCAP1_ARATH]	19.11	3	5	5	11	79.38	10.22	2	2	92.54	11.56	3	4	30.43	5.78	1	1	87.9333	18.67	4	4	225	24.5688	4.95752
O82209	Copia-like retroelement pol polyprotein OS=Arabidopsis thaliana OX=3702 GN=At2g19680 PE=1 SV=1 - [O82209_ARATH]	20.49	1	2	3	4	20.59	9.02	1	1		0			33.68	5.74	1	1	46.6181	11.48	2	2	122	13.8381	9.0415
Q96292	Actin-2 OS=Arabidopsis thaliana OX=3702 GN=ACT2 PE=1 SV=1 - [ACT2_ARATH]	22.81	4	2	8	36	213.93	14.59	5	8	269.392	17.24	6	9	201.293	13.79	5	9	236.053	18.04	6	10	377	41.8499	5.57959
O49636	Mitochondrial pyruvate carrier 4 OS=Arabidopsis thaliana OX=3702 GN=MPC4 PE=3 SV=1 - [MPC4_ARATH]	20.37	1	2	2	5					47.22	12.96	1	1	73.71	20.37	2	4					108	11.9972	9.34912
Q681W7	SEC-C motif protein OS=Arabidopsis thaliana OX=3702 GN=At3g04950 PE=1 SV=1 - [Q681W7_ARATH]	20.35	1	3	3	8	38.26	15.15	2	2	0	7.79	1	1	48.03	15.15	2	3	88.08	12.55	2	2	231	25.594	9.65674
Q8LB47	GrpE protein homolog 2, mitochondrial OS=Arabidopsis thaliana OX=3702 GN=Mge2 PE=1 SV=1 - [MGE2_ARATH]	20.18	1	5	5	7	37.6233	11.01	3	3									89.25	17.74	4	4	327	36.0941	5.38916
Q96326	Cytochrome c-type biogenesis protein CcmE homolog, mitochondrial OS=Arabidopsis thaliana OX=3702 GN=CCME PE=1 SV=1 - [CCME_ARATH]	10.94	1	2	2	5	62.23	10.94	2	2	28.03	6.25	1	1	30.54	6.25	1	1	33.77	6.25	1	1	256	28.582	9.39307
Q96528	Catalase-1 OS=Arabidopsis thaliana OX=3702 GN=CAT1 PE=1 SV=3 - [CATA1_ARATH]	13.62	1	1	6	32	191.694	8.54	4	7	185.503	4.88	2	8	225.082	9.76	4	10	149.853	11.99	5	7	492	56.7263	7.41553
Q9ASV5	AT4g39690/T19P19_80 OS=Arabidopsis thaliana OX=3702 GN=At4g39690 PE=1 SV=1 - [Q9ASV5_ARATH]	52.62	1	25	25	67	380.157	25.54	12	15	337.514	34	15	19	272.718	28.77	13	14	397.026	36.46	17	19	650	70.5104	5.19873
O48587	At5g44730 OS=Arabidopsis thaliana OX=3702 GN=T19K24.16 PE=1 SV=1 - [O48587_ARATH]	20	1	4	4	6	25.23	4.71	1	1	27.31	4.71	1	1					49.8592	20	4	4	255	28.7907	7.29834
P0DO44	ATP synthase small subunit 6-A, mitochondrial OS=Arabidopsis thaliana OX=3702 GN=ATP6 PE=2 SV=1 - [ATP6A_ARATH]	20	1	1	1	2					69.2	20	1	1	69.04	20	1	1					55	6.58047	10.1548
Q9C504	At1g31760 OS=Arabidopsis thaliana OX=3702 GN=F27M3_4 PE=1 SV=1 - [Q9C504_ARATH]	25.89	1	2	2	5	38.13	12.5	1	1	53.17	12.5	1	1	20.12	12.5	1	1	57.66	25.89	2	2	112	12.2886	9.83252
Q9C5E8	Succinate dehydrogenase subunit 7A, mitochondrial OS=Arabidopsis thaliana OX=3702 GN=SDH7A PE=1 SV=1 - [SDH7A_ARATH]	11.83	1	2	2	6	64.64	10.75	1	1	31.59	10.75	1	1	20	11.83	1	2	75.68	11.83	2	2	93	10.2915	10.272
Q9C5M0	Mitochondrial dicarboxylate/tricarboxylate transporter DTC OS=Arabidopsis thaliana OX=3702 GN=DTC PE=1 SV=1 - [DTC_ARATH]	32.21	1	8	8	57	302.299	22.82	6	14	226.118	18.79	5	15	495.703	26.51	7	16	287.316	32.21	8	12	298	31.8912	9.23193
Q8LC42	Uncharacterized protein At1g05430 OS=Arabidopsis thaliana OX=3702 GN=At1g05430 PE=1 SV=1 - [Q8LC42_ARATH]	19.7	1	3	3	5	19.54	7.43	1	1	24.99	7.43	1	2					27.83	12.27	2	2	269	29.8432	9.74463
Q8GXE5	Peptidase family M48 family protein OS=Arabidopsis thaliana OX=3702 GN=MIO24.13 PE=1 SV=1 - [Q8GXE5_ARATH]	19.68	3	8	8	14	113.903	9.73	5	5	33.6433	9.95	3	3					147.173	17.87	6	6	442	49.6271	9.62744
Q9C6B3	Gamma carbonic anhydrase 2, mitochondrial OS=Arabidopsis thaliana OX=3702 GN=GAMMACA2 PE=1 SV=1 - [GCA2_ARATH]	55.04	1	11	13	53	390.863	37.05	9	15	247.916	32.37	8	13	118.429	32.37	6	9	292.99	37.41	10	16	278	30.0465	7.23975
Q9C7Y2	Multiple organellar RNA editing factor 5, chloroplastic/mitochondrial OS=Arabidopsis thaliana OX=3702 GN=MORF5 PE=1 SV=1 - [MORF5_ARATH]	24.89	1	3	4	14	111.187	20.96	3	5	115.763	24.89	4	4	93.8942	24.89	4	4	46.36	3.93	1	1	229	26.0081	9.11475
Q9C977	Pentatricopeptide repeat-containing protein At1g80270, mitochondrial OS=Arabidopsis thaliana OX=3702 GN=At1g80270 PE=2 SV=1 - [PP135_ARATH]	13.76	2	6	8	16	144.896	8.89	5	7	71.52	3.52	2	2	16.39	1.34	1	1	136.19	9.23	6	6	596	67.2396	7.6499
Q945P2	AT5g49210/K21P3_8 OS=Arabidopsis thaliana OX=3702 GN=At5g49210 PE=1 SV=1 - [Q945P2_ARATH]	19.49	2	4	4	5					59.21	10.77	2	2	44.73	3.59	1	1	42.85	10.26	2	2	195	23.4893	9.30518
Q43314	Glutamate dehydrogenase 1 OS=Arabidopsis thaliana OX=3702 GN=GDH1 PE=1 SV=1 - [DHE1_ARATH]	19.46	3	3	7	12	76.3374	11.92	4	5					48.1193	5.11	2	2	107.646	12.9	5	5	411	44.496	6.85889
Q9FFE6	Probable acyl-activating enzyme 5, peroxisomal OS=Arabidopsis thaliana OX=3702 GN=AAE5 PE=1 SV=1 - [AAE5_ARATH]	11.96	3	6	6	19	162.417	6.16	3	5	208.51	8.7	4	6	50.02	3.8	2	2	219.529	9.96	5	6	552	60.731	6.97607
Q9FFG3	Outer membrane OMP85 family protein OS=Arabidopsis thaliana OX=3702 GN=MOP10.6 PE=1 SV=1 - [Q9FFG3_ARATH]	16.41	1	7	7	11	47.6584	9.54	4	4	58.98	4.77	2	2	34.62	1.53	1	1	73.3184	8.4	4	4	524	58.4835	6.49365
O49485	D-3-phosphoglycerate dehydrogenase 1, chloroplastic OS=Arabidopsis thaliana OX=3702 GN=PGDH1 PE=1 SV=1 - [SERA1_ARATH]	19.4	2	8	8	12	72.98	10.12	4	4	110.107	8.79	3	3					106.78	10.28	5	5	603	63.2856	6.58057
Q9FZ84	Glycine-rich RNA-binding protein 6, mitochondrial OS=Arabidopsis thaliana OX=3702 GN=RBG6 PE=2 SV=1 - [RBG6_ARATH]	19.35	1	2	2	5	63.77	6.45	1	1					61.7033	19.35	2	3	36.43	6.45	1	1	155	15.95	9.89111
P49200	40S ribosomal protein S20-1 OS=Arabidopsis thaliana OX=3702 GN=RPS20A PE=2 SV=2 - [RS201_ARATH]	19.35	1	2	2	2													45.4	19.35	2	2	124	13.8696	9.71533
Q9FGM0	ATP-dependent zinc metalloprotease FTSH 11, chloroplastic/mitochondrial OS=Arabidopsis thaliana OX=3702 GN=FTSH11 PE=1 SV=1 - [FTSHB_ARATH]	3.72	1	1	3	47	203.808	2.85	2	13	241.823	2.85	2	13	228.487	0.99	1	16	67.8464	1.86	2	5	806	88.6617	6.12549
Q9FI43	Calcium-dependent mitochondrial ATP-magnesium/phosphate carrier protein 2 OS=Arabidopsis thaliana OX=3702 GN=APC2 PE=1 SV=1 - [MAPC2_ARATH]	9.03	1	3	5	9	53.6033	4.31	3	3	54.07	3.29	2	2	25.57	1.64	1	1	53.6867	6.16	3	3	487	54.4713	7.1958
A0A2P2CLF5	Ribosomal protein S7 OS=Arabidopsis thaliana OX=3702 GN=rps7 PE=1 SV=1 - [A0A2P2CLF5_ARATH]	18.92	2	2	2	3	19.8	8.11	1	1									31.37	18.92	2	2	148	17.2164	10.5356
Q9FIC2	Emb|CAB71880.1 OS=Arabidopsis thaliana OX=3702 GN=MYH9.5 PE=1 SV=1 - [Q9FIC2_ARATH]	18.07	3	13	13	20	79.6	3.57	3	3	64.7333	3.79	3	3	41.92	2.92	2	3	124.948	16.34	11	11	924	102.304	7.48877
Q9LZI4	At3g62810 OS=Arabidopsis thaliana OX=3702 GN=F26K9_240 PE=1 SV=1 - [Q9LZI4_ARATH]	18.87	1	2	2	2	38.59	9.43	1	1	24.56	9.43	1	1									106	11.8151	8.42627
Q9FJB9	ABC transporter A family protein OS=Arabidopsis thaliana OX=3702 GN=MNC6.19 PE=1 SV=1 - [Q9FJB9_ARATH]	27.78	2	2	2	10	45.4933	27.78	2	3	68.9818	27.78	2	3	63.2951	27.78	2	3	40.35	11.11	1	1	72	8.0241	7.41553
Q8RV04	Mitochondrial import inner membrane translocase subunit TIM14-1 OS=Arabidopsis thaliana OX=3702 GN=TIM14-1 PE=1 SV=1 - [TI141_ARATH]	18.75	4	2	2	2	43.82	8.04	1	1									16.68	10.71	1	1	112	11.9894	10.2427
P34789	40S ribosomal protein S28-2 OS=Arabidopsis thaliana OX=3702 GN=RPS28C PE=3 SV=1 - [RS282_ARATH]	18.75	1	1	1	1													28.56	18.75	1	1	64	7.33596	11.1655
Q9FE58	60S ribosomal protein L22-3 OS=Arabidopsis thaliana OX=3702 GN=RPL22C PE=2 SV=1 - [RL223_ARATH]	18.55	1	1	2	3	28.9	8.87	1	1									67.91	18.55	2	2	124	14.0384	9.5542
Q9M9W1	60S ribosomal protein L22-2 OS=Arabidopsis thaliana OX=3702 GN=RPL22B PE=2 SV=1 - [RL222_ARATH]	18.55	1	1	2	3	28.9	8.87	1	1	81.31	9.68	1	1					50.97	8.87	1	1	124	14.0094	9.5542
Q9FJX3	Mitochondrial outer membrane protein porin 2 OS=Arabidopsis thaliana OX=3702 GN=VDAC2 PE=1 SV=1 - [VDAC2_ARATH]	69.2	3	19	19	129	509.741	39.49	12	26	1162.96	53.62	13	47	945.453	57.25	13	39	417.291	38.77	12	17	276	29.5765	8.85107
Q93Z17	50S ribosomal protein HLP, mitochondrial OS=Arabidopsis thaliana OX=3702 GN=HLP PE=1 SV=1 - [HLP_ARATH]	18.5	1	3	3	3	26.1	6.94	1	1									39.5008	11.56	2	2	173	18.557	10.7554
F4JFY4	L-ascorbate peroxidase OS=Arabidopsis thaliana OX=3702 GN=SAPX PE=1 SV=1 - [F4JFY4_ARATH]	18.5	9	4	5	8	83.6599	6.65	3	3	76.61	2.89	1	1					132.341	16.76	4	4	346	37.393	9.05615
Q9FK07	CLP protease regulatory subunit CLPX1, mitochondrial OS=Arabidopsis thaliana OX=3702 GN=CLPX1 PE=2 SV=1 - [CLPX1_ARATH]	5.18	1	1	3	7	65.6311	5.18	3	3	38.15	2.94	2	2	36.04	1.55	1	1	55.19	2.25	1	1	579	61.9256	7.78174
A0A1P8BEZ0	Succinyl-CoA ligase, alpha subunit OS=Arabidopsis thaliana OX=3702 GN=MKD15.11 PE=1 SV=1 - [A0A1P8BEZ0_ARATH]	18.43	5	1	4	5	25.67	9.02	2	2		0				0			73.1078	15.29	3	3	255	26.5976	8.45557
Q9SK66	NADH dehydrogenase [ubiquinone] 1 alpha subcomplex subunit 9, mitochondrial OS=Arabidopsis thaliana OX=3702 GN=At2g20360 PE=1 SV=2 - [NDUA9_ARATH]	18.41	1	7	7	13	96.21	9.7	4	4		0			43.22	8.96	3	4	99.98	11.94	5	5	402	43.9078	9.23193
Q9FK35	Adenylate kinase 3 OS=Arabidopsis thaliana OX=3702 GN=ADK2 PE=1 SV=1 - [KAD3_ARATH]	36.69	2	8	10	31	172.186	28.63	7	9	107.99	16.53	4	5	145.884	22.98	5	7	200.476	33.87	9	10	248	27.3181	7.37158
Q9FKM2	Mitochondrial outer membrane protein porin 4 OS=Arabidopsis thaliana OX=3702 GN=VDAC4 PE=1 SV=1 - [VDAC4_ARATH]	34.31	1	9	9	18	69.8133	10.95	4	4	57.88	12.77	4	4	65.1867	20.07	3	5	56	18.25	5	5	274	29.4872	9.21729
Q9FKS5	Cytochrome c1 2, heme protein, mitochondrial OS=Arabidopsis thaliana OX=3702 GN=CYC1-2 PE=1 SV=1 - [CYC1B_ARATH]	46.58	1	5	10	65	349.105	32.9	7	19	388.28	34.53	6	17	329.84	30.29	6	18	225.669	38.11	8	11	307	33.6689	6.17627
Q9FLB7	Cytochrome b-c1 complex subunit 8-2, mitochondrial OS=Arabidopsis thaliana OX=3702 GN=UCRQ-2 PE=1 SV=1 - [UCRQ2_ARATH]	19.44	2	2	2	8	31.6	16.67	1	1	87.32	16.67	1	3	48.9	16.67	1	1	34.7067	19.44	2	3	72	8.41252	9.48096
Q9SAK9	At1g79390 OS=Arabidopsis thaliana OX=3702 GN=T8K14.19 PE=1 SV=1 - [Q9SAK9_ARATH]	18.25	1	2	2	3	20.56	7.14	1	1									56.78	18.25	2	2	126	14.5514	9.74463
Q9FLH2	Oxoglutarate dehydrogenase (succinyl-transferring) OS=Arabidopsis thaliana OX=3702 GN=MPA24.10 PE=1 SV=1 - [Q9FLH2_ARATH]	50.93	1	35	51	450	2448.84	46.34	43	124	2904.73	48	43	147	2615.8	45.85	39	114	1163.91	36.98	37	65	1025	116.326	7.29834
Q9FLQ4	Dihydrolipoyllysine-residue succinyltransferase component of 2-oxoglutarate dehydrogenase complex 1, mitochondrial OS=Arabidopsis thaliana OX=3702 GN=At5g55070 PE=1 SV=1 - [ODO2A_ARATH]	38.15	1	10	20	263	1617.8	37.5	17	68	1745.71	30.39	11	71	1544.99	33.41	13	67	1184.97	35.13	17	57	464	50.1021	9.14404
Q9LF30	40S ribosomal protein S19-2 OS=Arabidopsis thaliana OX=3702 GN=RPS19B PE=2 SV=1 - [RS192_ARATH]	18.18	3	3	3	4		0			34.96	5.59	1	1		0			72.8612	18.18	3	3	143	15.8074	10.1401
Q9FLX7	Probable NADH dehydrogenase [ubiquinone] 1 alpha subcomplex subunit 5, mitochondrial OS=Arabidopsis thaliana OX=3702 GN=At5g52840 PE=1 SV=1 - [NDUA5_ARATH]	55.62	2	9	9	44	305.666	47.34	8	13	228.078	50.3	8	14	218.815	30.77	4	8	156.865	36.69	6	9	169	19.1669	4.76709
Q9FMN0	Sterol carrier protein 2 OS=Arabidopsis thaliana OX=3702 GN=SCP2 PE=2 SV=1 - [SCP2_ARATH]	50.41	1	9	9	18	32.55	10.57	1	2	93	26.83	4	5	70.1867	20.33	2	3	149.735	50.41	8	8	123	13.5591	9.20264
Q9FMU6	Mitochondrial phosphate carrier protein 3, mitochondrial OS=Arabidopsis thaliana OX=3702 GN=MPT3 PE=1 SV=1 - [MPCP3_ARATH]	31.47	2	11	11	46	150.407	18.93	7	9	142.224	17.33	5	8	346.839	21.07	8	19	206.74	28	10	10	375	40.0635	9.20264
Q9FMV1	Gamma carbonic anhydrase-like 1, mitochondrial OS=Arabidopsis thaliana OX=3702 GN=GAMMACAL1 PE=1 SV=1 - [GCAL1_ARATH]	21.83	2	3	5	19	156.697	15.08	3	7	71.51	16.27	3	4	152.28	9.92	2	4	142.487	17.06	4	4	252	27.5525	8.77783
Q9FN42	ATP-dependent Clp protease proteolytic subunit 2, mitochondrial OS=Arabidopsis thaliana OX=3702 GN=CLPP2 PE=1 SV=1 - [CLPP2_ARATH]	14.52	1	3	3	7	70.34	14.52	3	3	33.5	11.62	2	2	32.98	4.15	1	1	36.11	2.9	1	1	241	26.2663	7.23975
Q9LXZ4	GroES-like zinc-binding alcohol dehydrogenase family protein OS=Arabidopsis thaliana OX=3702 GN=T5P19_110 PE=1 SV=1 - [Q9LXZ4_ARATH]	17.82	1	5	5	7	0	5.75	1	1		0							64.05	17.82	5	6	348	37.2421	9.24658
Q8RXW8	Uncharacterized protein At5g65207 OS=Arabidopsis thaliana OX=3702 GN=At5g65207 PE=1 SV=1 - [Q8RXW8_ARATH]	17.81	1	1	1	4	80.69	17.81	1	2	75.26	17.81	1	1	67.15	17.81	1	1					73	8.3773	8.48486
Q8GYN9	1,4-dihydroxy-2-naphthoyl-CoA synthase, peroxisomal OS=Arabidopsis thaliana OX=3702 GN=MENB PE=1 SV=2 - [MENB_ARATH]	17.8	1	5	5	7					34.65	3.86	1	1	31.8	3.86	1	1	120.87	17.8	5	5	337	37.0328	7.25439
Q9FNC9	Mitochondrial import receptor subunit TOM9-2 OS=Arabidopsis thaliana OX=3702 GN=TOM9-2 PE=1 SV=3 - [TOM92_ARATH]	22.22	1	2	2	6	74.57	11.11	1	1	94.15	22.22	2	2	48.39	11.11	1	1	121.02	22.22	2	2	99	10.3716	9.81787
Q9LVU5	50S ribosomal protein L9, chloroplastic OS=Arabidopsis thaliana OX=3702 GN=MNB8.13 PE=1 SV=1 - [Q9LVU5_ARATH]	17.65	1	4	4	7	36.47	9.5	2	2	28.09	4.07	1	1					42.9	17.65	4	4	221	25.3357	9.59814
Q9FNN5	NADH dehydrogenase [ubiquinone] flavoprotein 1, mitochondrial OS=Arabidopsis thaliana OX=3702 GN=At5g08530 PE=1 SV=1 - [NDUV1_ARATH]	22.63	1	9	9	19	78.1167	6.38	3	3	27.77	2.06	1	1	107.16	6.58	3	4	166.891	22.63	9	11	486	53.4152	8.1626
O23138	Cytochrome c-1 OS=Arabidopsis thaliana OX=3702 GN=CYTC-1 PE=1 SV=1 - [CYC1_ARATH]	17.54	3	2	2	4	28.45	7.02	1	1	31.06	10.53	1	1					49.9186	17.54	2	2	114	12.3863	9.30518
P28297	Isocitrate lyase OS=Arabidopsis thaliana OX=3702 GN=ICL PE=1 SV=2 - [ACEA_ARATH]	17.53	1	8	8	11					32.8067	6.42	3	3	30.23	1.39	1	1	134.779	16.15	7	7	576	64.204	7.1958
Q9FT52	ATP synthase subunit d, mitochondrial OS=Arabidopsis thaliana OX=3702 GN=At3g52300 PE=1 SV=3 - [ATP5H_ARATH]	65.48	2	12	12	59	307.424	45.24	8	11	366.86	53.57	9	15	390.119	54.76	9	23	308.763	48.21	9	10	168	19.5739	5.18604
Q8LDQ8	At5g24165 OS=Arabidopsis thaliana OX=3702 GN=At5g24165 PE=1 SV=1 - [Q8LDQ8_ARATH]	17.33	1	1	1	1									44.73	17.33	1	1					75	7.75109	10.3745
Q9FX83	NADH dehydrogenase [ubiquinone] iron-sulfur protein 8-B, mitochondrial OS=Arabidopsis thaliana OX=3702 GN=At1g16700 PE=1 SV=1 - [NDS8B_ARATH]	18.47	1	2	4	8	36.93	4.05	1	1	31.12	4.05	1	1	29.17	8.56	2	2	85.1864	18.47	4	4	222	25.3614	5.2876
Q9FX95	ARP protein OS=Arabidopsis thaliana OX=3702 GN=NQR PE=1 SV=1 - [Q9FX95_ARATH]	20.03	2	10	10	17	91.26	7.63	4	4	78.1697	6.36	3	4	22.14	3.34	1	1	161.516	15.42	8	8	629	67.9008	9.02686
P93303	ATP synthase protein YMF19 OS=Arabidopsis thaliana OX=3702 GN=YMF19 PE=1 SV=1 - [YMF19_ARATH]	17.09	1	3	3	3		0				0							48.8655	17.09	3	3	158	18.1993	9.61279
Q9LDZ0	Heat shock 70 kDa protein 10, mitochondrial OS=Arabidopsis thaliana OX=3702 GN=HSP70-10 PE=1 SV=1 - [HSP7J_ARATH]	38.71	2	19	25	167	826.632	28.01	17	33	1218.67	33.72	19	47	1343.42	32.11	17	51	824.172	32.84	22	36	682	72.9457	5.78271
B3H6R5	Transmembrane protein OS=Arabidopsis thaliana OX=3702 GN=At1g16916 PE=1 SV=1 - [B3H6R5_ARATH]	16.92	2	1	1	2					62.69	16.92	1	1					58.64	16.92	1	1	65	7.49776	8.83643
Q9LEV3	CBS domain-containing protein CBSX3, mitochondrial OS=Arabidopsis thaliana OX=3702 GN=CBSX3 PE=1 SV=1 - [CBSX3_ARATH]	38.83	1	9	9	29	151.998	16.99	3	5	75.164	16.99	3	4	105.95	23.3	4	9	203.384	38.83	9	11	206	22.7147	9.01221
Q9LG23	Pentatricopeptide repeat-containing protein At1g55890, mitochondrial OS=Arabidopsis thaliana OX=3702 GN=At1g55890 PE=1 SV=1 - [PPR82_ARATH]	25.38	1	10	10	21	90.08	14.32	5	6	78.7067	15.33	6	6	48.8218	11.56	4	4	102.059	11.06	5	5	398	44.9657	8.77783
Q9LHA8	Heat shock 70 kDa protein 4 OS=Arabidopsis thaliana OX=3702 GN=HSP70-4 PE=1 SV=1 - [HS704_ARATH]	11.69	3	1	7	26	177.47	8.92	4	6	139.707	10	5	7	76.78	7.54	4	5	273.045	10.62	6	8	650	71.057	5.24951
O64725	NADH dehydrogenase [ubiquinone] 1 beta subcomplex subunit 3-A OS=Arabidopsis thaliana OX=3702 GN=At2g02510 PE=3 SV=1 - [NDB3A_ARATH]	16.67	2	1	1	3	56.1	16.67	1	1									54.8	16.67	1	2	72	8.04605	9.99365
Q9LHE5	Mitochondrial import receptor subunit TOM40-1 OS=Arabidopsis thaliana OX=3702 GN=TOM40-1 PE=1 SV=3 - [TO401_ARATH]	22.01	5	6	6	21	57.76	17.48	4	6	117.773	22.01	6	8	111.387	15.53	4	5	44.75	10.36	2	2	309	34.2283	6.81494
Q9LHH1	50S ribosomal protein L10 OS=Arabidopsis thaliana OX=3702 GN=T2E22.37 PE=1 SV=1 - [Q9LHH1_ARATH]	16.37	1	3	3	5	36.09	3.51	1	1	18.61	8.19	1	1	43.88	8.19	1	1	36.12	12.87	2	2	171	19.091	8.68994
Q9LIF6	Dynein beta chain, ciliary protein OS=Arabidopsis thaliana OX=3702 GN=At3g21400 PE=1 SV=1 - [Q9LIF6_ARATH]	60.64	1	9	9	27	175.345	46.28	7	7	198.262	55.32	8	8	117.78	39.36	6	6	178.27	32.98	5	6	188	21.0569	9.39307
Q9LII1	Nucleic acid-binding, OB-fold-like protein OS=Arabidopsis thaliana OX=3702 GN=At3g18580 PE=1 SV=1 - [Q9LII1_ARATH]	47.47	1	9	9	51	235.245	47.47	9	17	309.528	44.7	8	16	202.589	29.49	5	7	305.181	32.72	6	11	217	24.1986	9.26123
Q9ZVI9	Ethanolamine-phosphate cytidylyltransferase OS=Arabidopsis thaliana OX=3702 GN=PECT1 PE=1 SV=1 - [PECT1_ARATH]	16.39	1	5	5	8	58.7233	8.79	3	3	99	14.49	4	4					40.14	2.38	1	1	421	46.948	7.60596
Q9LJE4	Chaperonin 60 subunit beta 2, chloroplastic OS=Arabidopsis thaliana OX=3702 GN=CPN60B2 PE=1 SV=1 - [CPNB2_ARATH]	16.61	11	9	9	10	28.12	3.86	2	2	96.65	3.86	2	2	58.71	1.85	1	1	91.9003	8.89	5	5	596	63.3024	5.73193
P0CZ23	Acyl-coenzyme A oxidase 3, peroxisomal OS=Arabidopsis thaliana OX=3702 GN=ACX3 PE=1 SV=1 - [ACOX3_ARATH]	16.15	3	9	9	12	95.38	9.04	5	5	42.12	4	2	2					159.56	9.04	5	5	675	75.6286	7.98682
Q9FHP2	At5g65880 OS=Arabidopsis thaliana OX=3702 GN=At5g65880 PE=1 SV=1 - [Q9FHP2_ARATH]	16.13	1	1	1	6	0	16.13	1	1	31.6	16.13	1	2	0	16.13	1	2	34.8	16.13	1	1	62	6.92166	6.68311
P93032	Isocitrate dehydrogenase [NAD] regulatory subunit 2, mitochondrial OS=Arabidopsis thaliana OX=3702 GN=IDH2 PE=1 SV=2 - [IDH2_ARATH]	16.08	3	1	4	7	79.9232	11.99	3	3	20.08	6.27	1	1					73.9867	13.35	3	3	367	39.5652	6.55127
Q9LJQ6	AT3G18240 protein OS=Arabidopsis thaliana OX=3702 GN=At3g18240 PE=1 SV=1 - [Q9LJQ6_ARATH]	29.36	3	11	11	17	80.2762	9.31	3	3	68.58	8.11	3	4	121.791	7.4	4	4	75.0279	16.23	6	6	419	48.023	5.07178
Q8W476	Peptidase S24/S26A/S26B/S26C family protein OS=Arabidopsis thaliana OX=3702 GN=At1g06200 PE=1 SV=1 - [Q8W476_ARATH]	16.02	2	3	3	4	33.28	7.28	2	2									23.22	12.62	2	2	206	23.2347	5.68115
P42036	40S ribosomal protein S14-3 OS=Arabidopsis thaliana OX=3702 GN=RPS14C PE=2 SV=2 - [RS143_ARATH]	16	3	2	2	3	27.64	7.33	1	1	33.05	16	2	2									150	16.2277	10.5942
Q9LK25	Prohibitin-4, mitochondrial OS=Arabidopsis thaliana OX=3702 GN=PHB4 PE=1 SV=1 - [PHB4_ARATH]	34.41	2	2	9	48	324.062	23.66	6	12	409.106	27.6	6	16	428.794	22.22	5	11	262.566	26.88	7	9	279	30.6191	7.56201
Q9LK29	Cytochrome c1 1, heme protein, mitochondrial OS=Arabidopsis thaliana OX=3702 GN=CYC1-1 PE=1 SV=1 - [CYC1A_ARATH]	46.58	1	5	10	76	304.07	43.65	9	20	463.4	28.66	6	22	446.505	43.97	9	25	177.5	29.64	6	9	307	33.6289	6.12549
Q6GKW1	At2g41945 OS=Arabidopsis thaliana OX=3702 GN=At2g41945 PE=1 SV=1 - [Q6GKW1_ARATH]	15.82	3	2	2	5	28.05	15.82	2	2	44.47	5.06	1	2					31.37	10.76	1	1	158	17.0418	9.29053
Q9LK58	Pentatricopeptide repeat-containing protein At3g13150 OS=Arabidopsis thaliana OX=3702 GN=At3g13150 PE=2 SV=1 - [PP225_ARATH]	14.88	1	9	9	12	19.01	1.81	1	1	81.13	4.36	3	3	71.87	7.8	4	4	99.01	6.17	4	4	551	60.5921	7.91357
Q9SIV6	Coiled-coil 90B-like protein (DUF1640) OS=Arabidopsis thaliana OX=3702 GN=At2g16460 PE=1 SV=2 - [Q9SIV6_ARATH]	15.65	2	3	3	4	30.93	7.83	1	1	28.24	3.04	1	1					60.1935	7.83	2	2	230	25.7737	9.12939
Q9XGZ3	Early nodulin-like protein OS=Arabidopsis thaliana OX=3702 GN=At5g25940 PE=1 SV=1 - [Q9XGZ3_ARATH]	15.65	1	1	1	1													40.18	15.65	1	1	115	12.2615	10.272
Q9LVD5	At5g57230 OS=Arabidopsis thaliana OX=3702 GN=MJB24.4 PE=1 SV=1 - [Q9LVD5_ARATH]	15.63	2	3	3	4	42.28	10.63	2	2									19.32	10	2	2	160	18.8303	8.77783
Q9LKA5	Multiple organellar RNA editing factor 8, chloroplastic/mitochondrial OS=Arabidopsis thaliana OX=3702 GN=MORF8 PE=1 SV=1 - [MORF8_ARATH]	14.94	3	6	6	53	350.015	12.15	5	10	628.815	10.38	4	16	506.733	12.91	5	16	344.168	13.16	5	11	395	42.8429	9.33447
Q9LML3	F10K1.8 protein OS=Arabidopsis thaliana OX=3702 GN=At1g07210 PE=1 SV=1 - [Q9LML3_ARATH]	23.75	1	5	5	11	63.6651	9.2	2	2	47.62	9.2	2	2	37.69	9.2	2	2	83.2502	23.75	5	5	261	29.6012	5.49072
Q9LK57	Pentatricopeptide repeat-containing protein At3g13160, mitochondrial OS=Arabidopsis thaliana OX=3702 GN=At3g13160 PE=1 SV=1 - [PP226_ARATH]	15.48	1	6	6	7	35.65	6.35	2	2	39.9763	5.84	2	2					95.3133	7.36	3	3	394	44.8993	8.03076
Q9SVW7	At4g35490 OS=Arabidopsis thaliana OX=3702 GN=MRPL11 PE=1 SV=1 - [Q9SVW7_ARATH]	15.48	1	2	2	4	39.57	5.81	1	1	42.39	5.81	1	1					44.04	15.48	2	2	155	16.8769	9.71533
Q93WI0	Rhodanese-like/PpiC domain-containing protein 12, chloroplastic OS=Arabidopsis thaliana OX=3702 GN=At5g19370 PE=1 SV=1 - [STR12_ARATH]	15.38	1	4	4	5	16.32	3.34	1	1	28.58	3.34	1	1					78.2533	12.04	3	3	299	32.9591	8.41162
Q9LMQ3	30S ribosomal protein S15, chloroplastic OS=Arabidopsis thaliana OX=3702 GN=At1g15810 PE=1 SV=1 - [Q9LMQ3_ARATH]	9.55	1	4	5	10	60.87	4.77	2	2	54.2	4.77	2	2	28.56	2.15	1	1	96.0377	9.55	5	5	419	47.3	9.5249
O23049	50S ribosomal protein L6, chloroplastic OS=Arabidopsis thaliana OX=3702 GN=RPL6 PE=2 SV=1 - [RK6_ARATH]	15.25	1	4	4	7					60.19	6.28	2	2	35.86	3.14	1	1	70.02	15.25	4	4	223	24.6903	9.89111
Q39079	Chaperone protein dnaJ 13 OS=Arabidopsis thaliana OX=3702 GN=ATJ13 PE=1 SV=2 - [DNJ13_ARATH]	15.24	1	7	7	13	143.902	8.92	4	4	104.41	8.55	4	5		0			108.19	9.48	4	4	538	59.1948	8.82178
Q9LR30	Glutamate--glyoxylate aminotransferase 1 OS=Arabidopsis thaliana OX=3702 GN=GGAT1 PE=1 SV=1 - [GGT1_ARATH]	18.5	1	5	7	14	127.492	8.32	3	3	109.798	4.57	2	3	32.96	1.66	1	1	174.499	16.42	6	7	481	53.267	6.88818
Q9LRP6	Pentatricopeptide repeat-containing protein At3g15590, mitochondrial OS=Arabidopsis thaliana OX=3702 GN=At3g15590 PE=1 SV=1 - [PP234_ARATH]	14.75	1	8	8	13	52.32	1.15	1	1	70.1769	5.57	3	3	38.15	1.15	1	1	110.631	14.75	8	8	610	69.35	8.36768
F4IBH5	Leucine zipper-EF-hand-containing transmembrane protein 1 OS=Arabidopsis thaliana OX=3702 GN=LETM2 PE=1 SV=1 - [F4IBH5_ARATH]	15.08	1	8	8	13	50.8106	8.02	4	4	23.42	1.9	1	1					119.772	13.18	7	8	736	83.5081	5.60498
Q9SN35	Ras-related protein RABA1d OS=Arabidopsis thaliana OX=3702 GN=RABA1D PE=1 SV=1 - [RAA1D_ARATH]	14.95	22	3	3	5	97.0323	14.95	3	3	34.51	5.14	1	1					31.08	4.67	1	1	214	23.8549	5.35107
Q9LTV6	Peroxisomal 2,4-dienoyl-CoA reductase [(3E)-enoyl-CoA-producing] OS=Arabidopsis thaliana OX=3702 GN=At3g12800 PE=2 SV=1 - [DECR2_ARATH]	31.21	2	8	8	31	150.82	20.47	5	6	198.85	25.17	6	9	204.59	17.45	5	10	126.79	18.79	5	6	298	31.7766	9.14404
Q8LDK5	At5g27820 OS=Arabidopsis thaliana OX=3702 GN=At5g27820 PE=1 SV=1 - [Q8LDK5_ARATH]	14.91	2	2	2	2	30.61	6.14	1	1		0							23.42	8.77	1	1	114	12.731	9.93506
Q9M0X9	4-coumarate--CoA ligase-like 7 OS=Arabidopsis thaliana OX=3702 GN=4CLL7 PE=1 SV=1 - [4CLL7_ARATH]	14.89	1	7	7	11	44.79	7.9	3	3					49.56	4.6	2	2	172.439	11.58	6	6	544	59.8123	8.45557
Q9LUW5	DEAD-box ATP-dependent RNA helicase 53, mitochondrial OS=Arabidopsis thaliana OX=3702 GN=RH53 PE=1 SV=1 - [RH53_ARATH]	39.77	1	17	21	68	198.78	19.32	8	10	645.281	35.06	17	27	336.696	24.68	12	14	393.848	26.79	15	17	616	65.3191	9.29053
F4KGI8	Acyl-coenzyme A oxidase OS=Arabidopsis thaliana OX=3702 GN=ACX2 PE=1 SV=1 - [F4KGI8_ARATH]	14.86	2	9	9	12	93.5655	6.5	4	4	49.797	2.63	2	2					100.991	10.22	6	6	646	72.216	8.45557
Q9LVW0	At5g54100 OS=Arabidopsis thaliana OX=3702 GN=MJP23.8 PE=1 SV=1 - [Q9LVW0_ARATH]	56.61	1	13	22	569	3498.61	54.11	19	128	5555.94	52.87	18	186	4935.89	52.87	18	155	2552.24	45.39	18	100	401	43.5796	9.05615
Q9LXJ2	Cytochrome b-c1 complex subunit 9, mitochondrial OS=Arabidopsis thaliana OX=3702 GN=QCR9 PE=1 SV=1 - [QCR9_ARATH]	31.94	2	3	3	18	107.033	20.83	2	3	187.49	31.94	3	7	147.113	20.83	2	6	108.25	20.83	2	2	72	8.44332	9.46631
Q9LZM6	At5g02050 OS=Arabidopsis thaliana OX=3702 GN=At5g02050 PE=1 SV=1 - [Q9LZM6_ARATH]	10.49	1	3	3	8	28.16	6.37	1	1	14.59	9.74	2	2	38.83	4.12	1	2	52.473	10.49	3	3	267	29.7455	4.44971
Q9LZP5	DNA mismatch repair protein OS=Arabidopsis thaliana OX=3702 GN=T12C14_150 PE=1 SV=1 - [Q9LZP5_ARATH]	36.49	1	3	3	12	91.51	27.03	2	2	69.64	25.68	2	2	253.683	16.22	1	7	50.48	16.22	1	1	74	8.44933	8.49951
Q9STR3	Copia-like retroelement pol polyprotein OS=Arabidopsis thaliana OX=3702 GN=At4g26210 PE=1 SV=1 - [Q9STR3_ARATH]	14.75	1	1	2	4	38.73	9.02	1	1		0			33.68	5.74	1	1	35.6181	14.75	2	2	122	13.8601	9.02686
Q9FMC7	Nuclear transport factor 2 (NTF2) family protein OS=Arabidopsis thaliana OX=3702 GN=MUK11.15 PE=1 SV=1 - [Q9FMC7_ARATH]	14.61	1	3	3	5	26.56	5.62	1	1	33.57	4.49	1	1					53.4989	14.61	3	3	178	20.2812	8.36768
Q9M0D5	AT4g29480/F17A13_300 OS=Arabidopsis thaliana OX=3702 GN=At4g29480 PE=1 SV=1 - [Q9M0D5_ARATH]	14.75	1	1	2	4	35.36	9.02	1	1	50.74	9.02	1	1	33.68	5.74	1	1	35.4	5.74	1	1	122	13.9311	8.85107
Q9M0V5	At4g05400 OS=Arabidopsis thaliana OX=3702 GN=At4g05400 PE=1 SV=1 - [Q9M0V5_ARATH]	44.8	1	10	10	32	196.35	32.8	7	10	128.31	14.4	4	5	116.287	36	7	9	178.095	30.8	8	8	250	27.6097	9.43701
Q0WWE3	Cytochrome b-c1 complex subunit 6-1, mitochondrial OS=Arabidopsis thaliana OX=3702 GN=QCR6-1 PE=1 SV=1 - [QCR61_ARATH]	14.49	1	2	2	4	44.63	14.49	1	1					48.77	14.49	2	2	45.05	14.49	1	1	69	7.9779	7.66455
Q9FKI2	Eukaryotic translation initiation factor 4C OS=Arabidopsis thaliana OX=3702 GN=MXH1.2 PE=1 SV=1 - [Q9FKI2_ARATH]	14.48	3	2	2	3	41.46	7.59	1	1	51.19	7.59	1	1					22.5	6.9	1	1	145	16.5793	5.07178
Q9M1X3	AT3g63160/F16M2_10 OS=Arabidopsis thaliana OX=3702 GN=F16M2_10 PE=1 SV=1 - [Q9M1X3_ARATH]	33.33	1	2	2	6	51.36	13.04	1	1	57.79	13.04	1	1	38.54	33.33	2	3	51.94	13.04	1	1	69	7.25192	9.08545
Q96253	ATP synthase subunit epsilon, mitochondrial OS=Arabidopsis thaliana OX=3702 GN=At1g51650 PE=1 SV=3 - [ATP5E_ARATH]	14.29	1	1	1	1													22.7	14.29	1	1	70	7.82699	9.29053
Q94AC6	AT5g15220/F8M21_110 OS=Arabidopsis thaliana OX=3702 GN=At5g15220 PE=1 SV=1 - [Q94AC6_ARATH]	14.29	2	2	2	2													24.45	14.29	2	2	154	16.6899	10.5063
Q9C9W5	Glycerate dehydrogenase HPR, peroxisomal OS=Arabidopsis thaliana OX=3702 GN=HPR PE=1 SV=1 - [HPR1_ARATH]	14.25	2	4	4	5													88.6	14.25	4	5	386	42.2209	7.15186
Q9M1Z2	Leucine zipper-EF-hand-containing transmembrane protein 1 OS=Arabidopsis thaliana OX=3702 GN=F24G16.90 PE=1 SV=1 - [Q9M1Z2_ARATH]	10.46	2	6	6	12	56.03	5.43	3	3	20.92	1.32	1	1	82.5167	3.05	2	3	88.2	9.14	5	5	755	85.6815	6.7124
Q8RUX8	NADH dehydrogenase [ubiquinone] 1 alpha subcomplex assembly factor 3 OS=Arabidopsis thaliana OX=3702 GN=At2g44525 PE=1 SV=1 - [Q8RUX8_ARATH]	14.12	2	2	2	2	55.21	14.12	2	2													170	19.0449	8.45557
Q9M3A8	Pentatricopeptide repeat-containing protein At3g49240, mitochondrial OS=Arabidopsis thaliana OX=3702 GN=EMB1796 PE=1 SV=1 - [PP273_ARATH]	15.9	1	8	8	15	131.91	7.15	4	4	53.4524	3.02	2	2	48.91	1.91	1	1	140.925	14.79	7	8	629	71.247	5.52881
Q9M5K2	Dihydrolipoyl dehydrogenase 2, mitochondrial OS=Arabidopsis thaliana OX=3702 GN=LPD2 PE=1 SV=1 - [DLDH2_ARATH]	38.07	1	8	15	49	398.552	28.8	12	16	237.649	16.17	6	12	160.41	10.06	4	8	392.888	19.92	9	13	507	53.9519	7.03467
Q9LSW8	Electron transfer flavoprotein subunit beta, mitochondrial OS=Arabidopsis thaliana OX=3702 GN=ETFB PE=1 SV=1 - [ETFB_ARATH]	13.94	2	2	2	2					23.94	8.76	1	1					32.1	5.18	1	1	251	27.3827	7.23975
Q9SQT5	At3g06320 OS=Arabidopsis thaliana OX=3702 GN=At3g06320 PE=1 SV=1 - [Q9SQT5_ARATH]	13.79	1	1	1	2									33.74	13.79	1	1	31.28	13.79	1	1	58	6.95381	10.6382
Q9M5K3	Dihydrolipoyl dehydrogenase 1, mitochondrial OS=Arabidopsis thaliana OX=3702 GN=LPD1 PE=1 SV=2 - [DLDH1_ARATH]	50.1	1	11	18	67	442.336	37.08	14	20	263.373	24.46	8	14	302.587	29.39	9	16	404.717	28.8	12	17	507	53.9541	7.40088
Q9M7T0	Peroxiredoxin-2F, mitochondrial OS=Arabidopsis thaliana OX=3702 GN=PRXIIF PE=1 SV=2 - [PRX2F_ARATH]	46.77	2	9	9	55	406.909	41.29	7	17	489.194	35.82	6	15	401.013	45.77	8	13	316.022	36.82	6	10	201	21.4321	8.89502
Q9M7T1	Ribosomal protein L12/ ATP-dependent Clp protease adaptor protein ClpS family protein OS=Arabidopsis thaliana OX=3702 GN=At3g06040 PE=1 SV=1 - [Q9M7T1_ARATH]	26.34	1	4	4	7	57.01	4.84	1	1	49.17	4.84	1	1	49.09	11.29	2	2	85.32	19.89	3	3	186	20.7863	9.5835
Q9FGK0	NADH dehydrogenase [ubiquinone] 1 beta subcomplex subunit 8, mitochondrial OS=Arabidopsis thaliana OX=3702 GN=At5g47570 PE=2 SV=1 - [NDUB8_ARATH]	13.6	1	2	2	3	30.67	6.4	1	1	31.48	7.2	1	1					53.85	7.2	1	1	125	13.2029	8.1626
Q93VH5	AT5g10730/MAJ23_90 OS=Arabidopsis thaliana OX=3702 GN=MAJ23.90 PE=1 SV=1 - [Q93VH5_ARATH]	13.59	1	3	3	3	20.14	3.83	1	1	26.61	6.62	1	1	35.07	3.14	1	1					287	31.0252	9.5542
Q9M065	Pentatricopeptide repeat-containing protein At4g36680, mitochondrial OS=Arabidopsis thaliana OX=3702 GN=At4g36680 PE=1 SV=1 - [PP352_ARATH]	13.59	1	5	5	5									50.62	1.94	1	1	142.7	11.65	4	4	412	46.5177	9.08545
Q94K18	Uncharacterized protein At4g29660 OS=Arabidopsis thaliana OX=3702 GN=EMB2752 PE=4 SV=1 - [Y4966_ARATH]	13.59	1	1	1	1													24.26	13.59	1	1	103	12.2643	9.49561
Q94AL6	Excitatory amino acid transporter OS=Arabidopsis thaliana OX=3702 GN=At4g20150 PE=1 SV=1 - [Q94AL6_ARATH]	13.58	1	2	2	2	23.15	13.58	1	1	63.17	11.11	1	1		0							81	9.2017	8.51416
B3H4R5	Cytochrome C oxidase assembly factor OS=Arabidopsis thaliana OX=3702 GN=At1g10865 PE=1 SV=1 - [B3H4R5_ARATH]	13.56	2	1	1	1	36.22	13.56	1	1													59	6.49716	8.17725
A0A1I9LM15	Isopentenyl-diphosphate Delta-isomerase OS=Arabidopsis thaliana OX=3702 GN=IPP2 PE=1 SV=1 - [A0A1I9LM15_ARATH]	13.5	3	3	3	6	66.91	9.7	2	2	41.88	4.22	1	1					77.1367	13.5	3	3	237	27.5332	6.03662
A8MRE5	Translation elongation factor EF1B/ribosomal protein S6 family protein OS=Arabidopsis thaliana OX=3702 GN=At3g18760 PE=1 SV=1 - [A8MRE5_ARATH]	13.43	2	2	2	3	31.25	6.72	1	1		0							46.7853	13.43	2	2	134	15.3991	8.92432
Q94JQ4	Reactive Intermediate Deaminase A, chloroplastic OS=Arabidopsis thaliana OX=3702 GN=RIDA PE=1 SV=1 - [RIDA_ARATH]	13.37	2	2	2	2									49.05	5.88	1	1	25.83	7.49	1	1	187	19.8034	8.39697
Q9M7Z1	Lipoamide acyltransferase component of branched-chain alpha-keto acid dehydrogenase complex, mitochondrial OS=Arabidopsis thaliana OX=3702 GN=BCE2 PE=1 SV=1 - [ODB2_ARATH]	39.54	1	12	12	60	335.541	32.71	10	21	328.707	30.85	9	17	256.13	32.51	10	12	239.421	22.36	7	10	483	52.6731	6.75635
Q9GCB9	Ribosomal protein S2, mitochondrial OS=Arabidopsis thaliana OX=3702 GN=RPS2 PE=1 SV=1 - [RT02_ARATH]	13.24	1	2	2	4	23.36	4.11	1	1	52.84	13.24	2	2	22.35	4.11	1	1					219	24.7567	9.18799
O04310	Jacalin-related lectin 34 OS=Arabidopsis thaliana OX=3702 GN=JAL34 PE=1 SV=1 - [JAL34_ARATH]	13.19	12	7	8	13	32.86	1.99	1	1	99.46	6.38	4	4					171.958	13.19	8	8	705	72.4296	5.50342
P41916	GTP-binding nuclear protein Ran-1 OS=Arabidopsis thaliana OX=3702 GN=RAN1 PE=1 SV=1 - [RAN1_ARATH]	13.12	3	3	3	5					31.26	8.6	2	2					61.602	13.12	3	3	221	25.2598	6.85889
Q8LBZ1	At5g22875 OS=Arabidopsis thaliana OX=3702 GN=At5g22875 PE=1 SV=1 - [Q8LBZ1_ARATH]	13.04	1	1	1	1													28.12	13.04	1	1	69	7.44091	10.1108
Q9M8M9	30S ribosomal protein S15, chloroplastic OS=Arabidopsis thaliana OX=3702 GN=T21F11.5 PE=1 SV=1 - [Q9M8M9_ARATH]	15.22	1	6	7	12	94.23	4.11	2	2	72.3633	6.52	3	3	28.56	2.17	1	1	149.733	12.8	6	6	414	47.3712	9.5835
A0A1P8B5L9	Alanine:glyoxylate aminotransferase 2 OS=Arabidopsis thaliana OX=3702 GN=AGT2 PE=1 SV=1 - [A0A1P8B5L9_ARATH]	12.97	2	4	4	5	51.45	7.23	2	3									78.56	5.74	2	2	401	43.3031	6.58057
F4IFV5	Subtilisin-like protease OS=Arabidopsis thaliana OX=3702 GN=At2g33585 PE=1 SV=1 - [F4IFV5_ARATH]	12.95	2	2	2	4	83.58	12.95	2	2	65.61	7.25	1	1					55.11	7.25	1	1	193	21.4098	9.40771
O82169	Multiple organellar RNA editing factor 6, mitochondrial OS=Arabidopsis thaliana OX=3702 GN=MORF6 PE=1 SV=1 - [MORF6_ARATH]	12.93	1	1	2	4					73.33	12.93	2	2	46.81	3.88	1	1	46.36	3.88	1	1	232	26.3512	8.89502
Q9M9M9	Probable NADH dehydrogenase [ubiquinone] 1 alpha subcomplex subunit 12 OS=Arabidopsis thaliana OX=3702 GN=At3g03100 PE=1 SV=1 - [NDUAC_ARATH]	32.08	4	5	5	14	49.37	14.47	2	4	21.68	8.18	1	1	102.32	18.87	3	5	110.71	22.64	3	4	159	18.3052	9.23193
Q9S757	Bifunctional L-3-cyanoalanine synthase/cysteine synthase C1, mitochondrial OS=Arabidopsis thaliana OX=3702 GN=CYSC1 PE=1 SV=1 - [CYSC1_ARATH]	31.52	2	13	13	54	415.48	26.36	11	16	333.487	19.84	9	14	298.572	14.4	6	10	291.717	27.99	11	14	368	39.9016	8.54346
Q9T070	Cytochrome c oxidase subunit 6a, mitochondrial OS=Arabidopsis thaliana OX=3702 GN=COX6A PE=3 SV=1 - [COX6A_ARATH]	12.75	1	1	1	2	27.7	12.75	1	1					21.99	12.75	1	1					102	11.2277	9.08545
Q9S799	F28J7.7 protein OS=Arabidopsis thaliana OX=3702 GN=F28J7.7 PE=1 SV=1 - [Q9S799_ARATH]	18.25	1	3	3	8	29.15	17.46	2	2	28.57	8.73	1	1	25.75	17.46	2	2	61.0533	9.52	2	3	126	13.7564	10.0815
Q84P21	4-coumarate--CoA ligase-like 5 OS=Arabidopsis thaliana OX=3702 GN=4CLL5 PE=1 SV=2 - [4CLL5_ARATH]	12.64	3	6	6	8	41.8867	4.58	2	3									92.65	10.99	5	5	546	59.3368	8.32373
Q9FLK2	Probable cytochrome c oxidase subunit 5C-3 OS=Arabidopsis thaliana OX=3702 GN=At5g61310 PE=3 SV=1 - [CX5C3_ARATH]	12.5	1	1	1	1													41.76	12.5	1	1	64	7.08782	8.60205
Q8LBK6	Monothiol glutaredoxin-S15, mitochondrial OS=Arabidopsis thaliana OX=3702 GN=GRXS15 PE=1 SV=2 - [GRS15_ARATH]	12.43	1	2	2	5	47.71	12.43	2	2	30.29	5.33	1	1					49.86	12.43	2	2	169	18.7224	6.32861
Q9ZUU3	Pentatricopeptide repeat-containing protein At2g37230 OS=Arabidopsis thaliana OX=3702 GN=At2g37230 PE=2 SV=1 - [PP190_ARATH]	12.42	1	8	8	9	99.36	5.42	4	4		0							106.723	8.59	5	5	757	85.65	8.77783
B3H6E6	Mitochondrial pyruvate carrier OS=Arabidopsis thaliana OX=3702 GN=AtMPC1 PE=1 SV=1 - [B3H6E6_ARATH]	12.37	2	1	1	1													45.47	12.37	1	1	97	10.8963	9.49561
Q9S7L9	Cytochrome c oxidase subunit 6b-1 OS=Arabidopsis thaliana OX=3702 GN=COX6B-1 PE=1 SV=1 - [CX6B1_ARATH]	53.93	3	10	10	70	466.006	39.79	7	20	550.457	39.79	6	18	475.837	34.03	6	17	345.133	48.17	9	15	191	21.1819	4.33545
Q9FJW4	NADH dehydrogenase [ubiquinone] iron-sulfur protein 4, mitochondrial OS=Arabidopsis thaliana OX=3702 GN=FRO1 PE=1 SV=1 - [NDUS4_ARATH]	12.34	1	2	2	4	39.19	12.34	2	2									66.45	12.34	2	2	154	17.1238	9.64209
A0A1P8BG65	Ubiquinol-cytochrome C chaperone family protein OS=Arabidopsis thaliana OX=3702 GN=MWD22.17 PE=1 SV=1 - [A0A1P8BG65_ARATH]	12.27	2	2	2	2	57.68	12.27	2	2													220	25.4433	8.76318
Q9LXZ7	At3g56430 OS=Arabidopsis thaliana OX=3702 GN=T5P19_80 PE=1 SV=1 - [Q9LXZ7_ARATH]	12.21	2	5	5	6	40.35	4.61	2	2	39.16	2.3	1	1					61.5205	7.6	3	3	434	48.5036	9.62744
P42794	60S ribosomal protein L11-2 OS=Arabidopsis thaliana OX=3702 GN=RPL11B PE=2 SV=2 - [RL112_ARATH]	12.09	2	2	2	3					40.06	4.4	1	1					77.62	12.09	2	2	182	20.848	9.92041
O48646	Probable phospholipid hydroperoxide glutathione peroxidase 6, mitochondrial OS=Arabidopsis thaliana OX=3702 GN=GPX6 PE=2 SV=2 - [GPX6_ARATH]	12.07	1	2	3	3	39.3991	8.62	2	2		0							23.54	3.45	1	1	232	25.5683	9.34912
Q8RXH9	AT5G58005 protein OS=Arabidopsis thaliana OX=3702 GN=At5g58005 PE=1 SV=1 - [Q8RXH9_ARATH]	12.07	1	1	1	1						0							54.58	12.07	1	1	116	13.2895	8.32373
Q9FHX0	Microsomal prostaglandin E synthase 2 OS=Arabidopsis thaliana OX=3702 GN=MJC20.26 PE=1 SV=1 - [Q9FHX0_ARATH]	12.06	1	5	5	7	31.04	2.54	1	1		0			87.6391	8.25	3	3	47.0333	9.21	3	3	315	35.5273	8.98291
Q9LZI6	NADH dehydrogenase [ubiquinone] iron-sulfur protein 5-B OS=Arabidopsis thaliana OX=3702 GN=At3g62790 PE=1 SV=1 - [NDS5B_ARATH]	12.05	1	1	1	2									81.38	12.05	1	2					83	9.88659	7.81104
P30187	Calmodulin-like protein 10 OS=Arabidopsis thaliana OX=3702 GN=CML10 PE=2 SV=1 - [CML10_ARATH]	12.04	1	2	2	4					42.76	6.81	1	1	63.19	12.04	2	2	34.48	6.81	1	1	191	21.7136	4.75439
Q9FI87	AT5g05990/K18J17_19 OS=Arabidopsis thaliana OX=3702 GN=At5g05990 PE=1 SV=1 - [Q9FI87_ARATH]	11.97	1	3	3	4	33.14	7.34	2	2		0				0			51.24	8.88	2	2	259	30.0502	5.51611
Q9S9N1	Heat shock 70 kDa protein 5 OS=Arabidopsis thaliana OX=3702 GN=HSP70-5 PE=2 SV=1 - [HSP7E_ARATH]	7.12	1	1	4	18	76.23	6.97	3	5	101.03	6.97	3	5	49.11	4.49	2	3	166.09	7.12	4	5	646	70.8704	5.41455
Q84K84	Mitochondrial import inner membrane translocase subunit Tim17/Tim22/Tim23 family protein OS=Arabidopsis thaliana OX=3702 GN=MJH22.6 PE=1 SV=1 - [Q84K84_ARATH]	11.94	1	2	2	2	15.01	11.94	2	2													201	21.5091	9.5835
F4I3H1	Haloacid dehalogenase-like hydrolase (HAD) superfamily protein OS=Arabidopsis thaliana OX=3702 GN=TIM50 PE=1 SV=1 - [F4I3H1_ARATH]	11.89	2	4	4	7	59.1	2.43	1	1	48.29	6.49	2	3		0			110.953	7.84	3	3	370	41.8649	9.27588
Q9SAJ6	Glyceraldehyde-3-phosphate dehydrogenase GAPCP1, chloroplastic OS=Arabidopsis thaliana OX=3702 GN=GAPCP1 PE=1 SV=1 - [G3PP1_ARATH]	21.8	2	7	7	18	81.75	9.24	3	3	40.09	16.59	5	5	76.15	13.74	4	4	121.103	16.59	5	6	422	44.8029	8.63135
Q5XF80	ATPase GET3C OS=Arabidopsis thaliana OX=3702 GN=GET3C PE=2 SV=1 - [GET3C_ARATH]	11.76	1	4	4	7	30.09	1.79	1	1	39.63	8.7	3	3					81	8.7	3	3	391	42.9126	8.85107
A0A178UPC0	Trypsin family protein with PDZ domain-containing protein OS=Arabidopsis thaliana OX=3702 GN=DEG14 PE=1 SV=1 - [A0A178UPC0_ARATH]	11.72	2	5	5	6	78.7903	5.75	3	3	41.92	1.61	1	1		0			40.97	5.98	2	2	435	46.6176	8.38232
Q9SAK4	Succinate-semialdehyde dehydrogenase, mitochondrial OS=Arabidopsis thaliana OX=3702 GN=ALDH5F1 PE=1 SV=2 - [SSDH_ARATH]	20.45	1	9	9	21	193.373	14.02	6	6	124.525	7.95	4	4	121.01	9.47	4	6	178.718	10.8	5	5	528	56.5234	6.91748
O49429	Multiple organellar RNA editing factor 1, mitochondrial OS=Arabidopsis thaliana OX=3702 GN=MORF1 PE=1 SV=1 - [MORF1_ARATH]	11.69	1	3	3	14					174.89	11.69	3	7	132.9	11.69	3	6	21.63	4.06	1	1	419	45.1295	7.84033
Q9S7E9	Glutamate--glyoxylate aminotransferase 2 OS=Arabidopsis thaliana OX=3702 GN=GGAT2 PE=1 SV=1 - [GGT2_ARATH]	11.64	1	2	4	5	22.95	3.74	1	1		0							48.3537	11.64	4	4	481	53.41	6.58057
Q9SD36	Altered inheritance of mitochondria protein OS=Arabidopsis thaliana OX=3702 GN=F24M12.140 PE=1 SV=1 - [Q9SD36_ARATH]	62.56	3	14	14	219	1440.84	54.5	10	46	1795.53	54.5	10	56	2391.42	60.19	11	80	1074.38	49.29	10	37	211	23.4348	9.5542
Q6NQM0	Ribosome-recycling factor, chloroplastic OS=Arabidopsis thaliana OX=3702 GN=At3g01800 PE=1 SV=1 - [Q6NQM0_ARATH]	11.61	1	2	2	4					44.24	7.12	1	1	21.51	7.12	1	1	75.2026	11.61	2	2	267	29.1534	9.61279
Q66GN9	CLP protease regulatory subunit CLPX3, mitochondrial OS=Arabidopsis thaliana OX=3702 GN=CLPX3 PE=2 SV=1 - [CLPX3_ARATH]	11.59	3	4	6	9	95.0023	11.59	6	6	43.6106	2.29	2	2					55.19	1.98	1	1	656	71.4958	8.66064
Q8LDK3	NADH dehydrogenase [ubiquinone] 1 beta subcomplex subunit 2 OS=Arabidopsis thaliana OX=3702 GN=At1g76200 PE=1 SV=1 - [NDUB2_ARATH]	11.59	1	1	1	2	30.78	11.59	1	1	24.46	11.59	1	1									69	7.56262	8.89502
Q9SJD5	At2g04340 OS=Arabidopsis thaliana OX=3702 GN=At2g04340 PE=1 SV=2 - [Q9SJD5_ARATH]	11.56	1	2	2	2	23.62	5.2	1	1					49.25	6.36	1	1					173	20.1356	10.0962
Q9SD78	Furry OS=Arabidopsis thaliana OX=3702 GN=F13G24.260 PE=1 SV=1 - [Q9SD78_ARATH]	28.24	1	3	3	10	53.63	10.69	1	2	27.1067	17.56	2	4	33.99	17.56	2	2	73.65	17.56	2	2	131	15.0286	8.39697
Q42523	Methylcrotonoyl-CoA carboxylase subunit alpha, mitochondrial OS=Arabidopsis thaliana OX=3702 GN=MCCA PE=1 SV=2 - [MCCA_ARATH]	11.31	1	7	7	12	89.59	5.04	3	3	80.74	3.27	2	2		0			231.927	11.31	7	7	734	80.4006	6.90283
Q9SHJ6	Peroxisomal and mitochondrial division factor 2 OS=Arabidopsis thaliana OX=3702 GN=PMD2 PE=1 SV=1 - [PMD2_ARATH]	18.89	1	6	6	12	104.75	12.38	4	4	43	7.12	2	2	32.17	5.88	2	2	80.59	13	4	4	323	36.0973	4.80518
A8MRX3	CX9C domain-containing protein OS=Arabidopsis thaliana OX=3702 GN=At1g47278 PE=1 SV=1 - [A8MRX3_ARATH]	11.25	2	1	1	1													52.65	11.25	1	1	80	9.2037	9.89111
Q9SI32	Phospholipid scramblase OS=Arabidopsis thaliana OX=3702 GN=At2g04940 PE=1 SV=1 - [Q9SI32_ARATH]	14.29	1	5	5	17	108.45	10.46	3	4	129.19	9.18	3	5	134.68	9.44	3	4	86.56	8.42	3	4	392	44.0946	8.66064
Q9SI77	At1g62730 OS=Arabidopsis thaliana OX=3702 GN=At1g62730 PE=1 SV=1 - [Q9SI77_ARATH]	14.8	2	4	4	8	35.85	3.95	1	2	33.31	3.29	1	1	56.57	7.89	2	2	113.043	10.2	3	3	304	34.0109	8.70459
O82204	60S ribosomal protein L28-1 OS=Arabidopsis thaliana OX=3702 GN=RPL28A PE=1 SV=1 - [RL281_ARATH]	11.19	1	1	1	1													21.16	11.19	1	1	143	15.8857	10.5796
O82314	Probable transcriptional regulatory protein At2g25830 OS=Arabidopsis thaliana OX=3702 GN=At2g25830 PE=2 SV=2 - [U082_ARATH]	11.18	1	3	3	4	58.16	4.23	1	1	20.69	4.53	1	1					88.37	6.65	2	2	331	36.7909	6.59521
Q9SIB9	Aconitate hydratase 3, mitochondrial OS=Arabidopsis thaliana OX=3702 GN=ACO3 PE=1 SV=2 - [ACO3M_ARATH]	22.83	3	18	18	55	302.29	22.02	17	23	79.2671	10.51	8	8	147.56	11.21	8	11	173.873	13.03	10	13	990	108.133	7.1665
Q56XW9	At3g11745 OS=Arabidopsis thaliana OX=3702 GN=At3g11745 PE=2 SV=1 - [Q56XW9_ARATH]	11.11	1	1	1	1	29.41	11.11	1	1													90	10.6437	10.3745
Q9LW34	Alcohol dehydrogenase-like protein OS=Arabidopsis thaliana OX=3702 GN=At3g26770 PE=1 SV=1 - [Q9LW34_ARATH]	11.11	2	3	3	3					27.77	3.59	1	1					97.75	7.52	2	2	306	31.7632	7.88428
Q3E870	Succinate dehydrogenase subunit 7B, mitochondrial OS=Arabidopsis thaliana OX=3702 GN=SDH7B PE=1 SV=1 - [SDH7B_ARATH]	11	1	2	2	2	59.1774	11	2	2													100	10.8529	10.0083
Q9SIF2	Heat shock protein 90-5, chloroplastic OS=Arabidopsis thaliana OX=3702 GN=HSP90-5 PE=1 SV=1 - [HS905_ARATH]	2.95	1	1	2	5	77.66	2.95	2	2	62.52	1.15	1	1	23.37	1.79	1	1	68.22	1.79	1	1	780	88.6078	5.0083
A0A1P8B2C7	60S acidic ribosomal protein family OS=Arabidopsis thaliana OX=3702 GN=At2g27720 PE=1 SV=1 - [A0A1P8B2C7_ARATH]	10.99	6	1	1	1													44.79	10.99	1	1	91	9.17248	4.41162
Q9SIL6	Prohibitin-6, mitochondrial OS=Arabidopsis thaliana OX=3702 GN=PHB6 PE=1 SV=1 - [PHB6_ARATH]	31.47	1	4	7	35	128.56	9.79	2	4	191.07	28.32	6	11	192.603	28.67	6	13	174.843	22.03	5	7	286	31.6171	9.64209
Q9M1A3	At3g59650 OS=Arabidopsis thaliana OX=3702 GN=T16L24.200 PE=1 SV=1 - [Q9M1A3_ARATH]	10.92	2	1	1	1													37.13	10.92	1	1	119	13.6924	10.4624
Q5XEN3	ATPase complex subunit OS=Arabidopsis thaliana OX=3702 GN=At1g08220 PE=1 SV=1 - [Q5XEN3_ARATH]	10.89	2	1	1	1													48.34	10.89	1	1	202	22.657	9.27588
Q8VZF1	Acetate/butyrate--CoA ligase AAE7, peroxisomal OS=Arabidopsis thaliana OX=3702 GN=AAE7 PE=1 SV=1 - [AEE7_ARATH]	10.72	1	6	6	11	59.89	6.15	4	4	32.33	1.41	1	1					121.493	10.72	6	6	569	62.916	8.11865
Q9XF89	Chlorophyll a-b binding protein CP26, chloroplastic OS=Arabidopsis thaliana OX=3702 GN=LHCB5 PE=1 SV=1 - [CB5_ARATH]	10.71	1	3	3	4					48.48	3.93	1	1	66.0789	7.5	2	2	37.15	3.21	1	1	280	30.1377	6.3667
Q9FLS8	Calcium-dependent mitochondrial ATP-magnesium/phosphate carrier protein 1 OS=Arabidopsis thaliana OX=3702 GN=APC1 PE=1 SV=1 - [MAPC1_ARATH]	10.67	2	4	6	7	39.21	1.88	1	1	35.07	1.67	1	1		0			118.424	8.79	5	5	478	53.2418	7.2251
Q9SIQ8	AT2G31490 protein OS=Arabidopsis thaliana OX=3702 GN=At2g31490 PE=1 SV=1 - [Q9SIQ8_ARATH]	43.66	1	3	3	17	76.96	43.66	3	5	95.9	23.94	2	4	73.86	23.94	2	5	55.0453	43.66	3	3	71	8.28623	9.31982
Q9SIU0	NAD-dependent malic enzyme 1, mitochondrial OS=Arabidopsis thaliana OX=3702 GN=NAD-ME1 PE=1 SV=1 - [MAO1_ARATH]	16.53	1	9	9	13	81.1759	6.42	3	3	44.08	4.65	2	2	24.74	1.93	1	1	132.983	11.56	7	7	623	69.6111	5.45264
Q9SJ12	Probable ATP synthase 24 kDa subunit, mitochondrial OS=Arabidopsis thaliana OX=3702 GN=At2g21870 PE=1 SV=1 - [ATP7_ARATH]	37.08	2	10	10	44	155.029	26.67	7	11	217.275	25.42	6	9	219.024	32.92	8	11	325.254	30	8	13	240	27.5794	6.66846
Q9SJ60	Mal d 1-associated protein OS=Arabidopsis thaliana OX=3702 GN=At2g35900 PE=1 SV=1 - [Q9SJ60_ARATH]	47.4	2	7	7	20	75.2733	33.33	5	6	53.2363	27.08	5	7	41.82	29.69	3	3	47.25	37.5	4	4	192	21.2252	5.07178
Q9XIA6	30S ribosomal protein S17, chloroplastic OS=Arabidopsis thaliana OX=3702 GN=emb1129 PE=1 SV=1 - [Q9XIA6_ARATH]	10.34	1	1	1	1													24.84	10.34	1	1	116	12.5526	10.1108
Q9ZVU4	At1g55450/T5A14_14 OS=Arabidopsis thaliana OX=3702 GN=At1g55450 PE=1 SV=1 - [Q9ZVU4_ARATH]	10.29	2	3	3	5	57.4579	6.43	2	2	55.62	6.43	2	2					59.03	3.86	1	1	311	34.4536	7.28369
Q9C820	Ras-related protein RABG3d OS=Arabidopsis thaliana OX=3702 GN=RABG3D PE=2 SV=1 - [RAG3D_ARATH]	10.19	6	2	2	4	43.5826	10.19	2	2		0							32.6006	10.19	2	2	206	23.0544	5.32568
P28186	Ras-related protein RABE1c OS=Arabidopsis thaliana OX=3702 GN=RABE1C PE=1 SV=1 - [RAE1C_ARATH]	10.19	12	2	2	2	32.13	5.09	1	1									31.82	5.09	1	1	216	23.8202	7.82568
Q6NL24	Probable enoyl-CoA hydratase 1, peroxisomal OS=Arabidopsis thaliana OX=3702 GN=ECHIA PE=1 SV=1 - [ECH1P_ARATH]	10.19	1	2	2	2													40.11	10.19	2	2	265	28.8001	9.05615
Q9ZWT1	Lipoyl synthase, mitochondrial OS=Arabidopsis thaliana OX=3702 GN=LIP1 PE=1 SV=1 - [LIAS_ARATH]	10.16	1	3	3	6	63.5319	4.55	2	2	76.7142	10.16	3	3		0			38.56	2.67	1	1	374	41.3178	8.33838
O22860	60S ribosomal protein L38 OS=Arabidopsis thaliana OX=3702 GN=RPL38A PE=3 SV=1 - [RL38_ARATH]	10.14	1	1	1	1	31.81	10.14	1	1		0								0			69	8.11649	9.93506
Q8LAL0	Protein SCO1 homolog 2, mitochondrial OS=Arabidopsis thaliana OX=3702 GN=HCC2 PE=2 SV=1 - [SCO12_ARATH]	10.14	1	2	2	3					23.91	4.35	1	1					24.69	10.14	2	2	276	30.7515	8.55811
A8MRQ4	Glycine-rich RNA-binding protein 2 OS=Arabidopsis thaliana OX=3702 GN=GR-RBP2 PE=1 SV=1 - [A8MRQ4_ARATH]	10.08	4	1	1	2	22.63	10.08	1	1						0			27.11	10.08	1	1	129	13.4176	6.55127
Q9SJY5	Mitochondrial uncoupling protein 5 OS=Arabidopsis thaliana OX=3702 GN=PUMP5 PE=2 SV=1 - [PUMP5_ARATH]	16.93	1	4	4	7	56.32	5.43	2	2	28.1	2.56	1	1	25.97	2.56	1	1	37.22	14.06	3	3	313	33.3357	9.72998
Q9FKZ4	Ribosomal protein L25/Gln-tRNA synthetase, anti-codon-binding domain-containing protein OS=Arabidopsis thaliana OX=3702 GN=MUD21.12 PE=1 SV=1 - [Q9FKZ4_ARATH]	10.04	1	2	2	3	38.91	3.21	1	1									49.66	10.04	2	2	249	27.3197	9.33447
Q9SV23	AT4g31460/F3L17_30 OS=Arabidopsis thaliana OX=3702 GN=At4g31460 PE=1 SV=1 - [Q9SV23_ARATH]	9.91	1	2	2	4	48.05	4.72	1	1					20.24	4.72	1	1	78.33	9.91	2	2	212	24.0503	9.34912
P39697	40S ribosomal protein S19, mitochondrial OS=Arabidopsis thaliana OX=3702 GN=RPS19 PE=1 SV=2 - [RT19_ARATH]	9.91	1	2	2	2													53.75	9.91	2	2	212	23.6211	9.81787
Q940Z1	Pentatricopeptide repeat-containing protein At1g19525 OS=Arabidopsis thaliana OX=3702 GN=At1g19525 PE=2 SV=2 - [PPR51_ARATH]	9.81	1	3	3	5		0				0			42.93	6.33	2	2	57.66	9.81	3	3	316	35.2299	8.39697
Q9LHI0	NADH dehydrogenase [ubiquinone] 1 alpha subcomplex subunit 6 OS=Arabidopsis thaliana OX=3702 GN=At3g12260 PE=1 SV=1 - [NDUA6_ARATH]	9.77	1	1	1	2	24.65	9.77	1	1									34.91	9.77	1	1	133	15.0728	9.08545
F4I7I0	Alanine aminotransferase 1, mitochondrial OS=Arabidopsis thaliana OX=3702 GN=ALAAT1 PE=1 SV=1 - [ALAT1_ARATH]	9.76	2	5	5	6									36.13	3.31	2	2	125.372	8.29	4	4	543	59.7832	6.43018
P25855	Glycine cleavage system H protein 1, mitochondrial OS=Arabidopsis thaliana OX=3702 GN=GDH1 PE=1 SV=1 - [GCSH1_ARATH]	9.7	1	1	1	2									32.07	9.7	1	1	49.31	9.7	1	1	165	17.9359	5.33838
Q9LQL0	Glycine cleavage system H protein 3, mitochondrial OS=Arabidopsis thaliana OX=3702 GN=GDH3 PE=1 SV=1 - [GCSH3_ARATH]	9.64	1	1	1	3					25.18	9.64	1	1	27.78	9.64	1	1	55.09	9.64	1	1	166	17.8859	5.18604
F4J1V2	DNAJ homologue 3 OS=Arabidopsis thaliana OX=3702 GN=J3 PE=1 SV=1 - [F4J1V2_ARATH]	9.62	3	3	3	4	43.95	3.5	1	1	21.11	2.33	1	1					30.67	6.12	2	2	343	37.6508	8.17725
Q8LE47	Pentatricopeptide repeat-containing protein At1g61870, mitochondrial OS=Arabidopsis thaliana OX=3702 GN=PPR336 PE=2 SV=2 - [PPR87_ARATH]	9.56	2	4	4	4		0				0				0			83.51	9.56	4	4	408	45.7285	8.57275
Q9SKM7	At2g28430/T1B3.5 OS=Arabidopsis thaliana OX=3702 GN=At2g28430 PE=1 SV=1 - [Q9SKM7_ARATH]	14.12	1	1	1	4	63.18	14.12	1	1	51.91	14.12	1	1	60.09	14.12	1	1	53.15	14.12	1	1	85	9.78007	8.47021
Q63Z96	At1g76060 OS=Arabidopsis thaliana OX=3702 GN=EMB1793 PE=1 SV=1 - [Q63Z96_ARATH]	9.55	1	1	1	1													21.67	9.55	1	1	157	18.4938	9.96436
Q9LD43	Acetyl-coenzyme A carboxylase carboxyl transferase subunit alpha, chloroplastic OS=Arabidopsis thaliana OX=3702 GN=CAC3 PE=1 SV=1 - [ACCA_ARATH]	9.49	1	5	5	6	21.35	1.43	1	1									111.41	9.49	5	5	769	85.253	5.8208
Q9CAF6	DNA gyrase subunit A, chloroplastic/mitochondrial OS=Arabidopsis thaliana OX=3702 GN=GYRA PE=1 SV=2 - [GYRA_ARATH]	9.47	1	7	7	10	86.18	2.53	2	2	37.21	0.95	1	1		0			130.639	9.47	7	7	950	104.472	6.90283
Q9FHR8	Delta(3,5)-Delta(2,4)-dienoyl-CoA isomerase, peroxisomal OS=Arabidopsis thaliana OX=3702 GN=DCI1 PE=1 SV=1 - [DCI1_ARATH]	9.35	1	2	2	3	17.23	3.24	1	1									36.23	9.35	2	2	278	29.9015	7.75244
B3H4B6	40S ribosomal protein S25 OS=Arabidopsis thaliana OX=3702 GN=At4g39200 PE=1 SV=1 - [B3H4B6_ARATH]	9.35	6	1	1	1													43.69	9.35	1	1	107	11.9175	10.6821
A0A1P8AZL5	Uncharacterized protein OS=Arabidopsis thaliana OX=3702 GN=At2g17442 PE=4 SV=1 - [A0A1P8AZL5_ARATH]	9.3	4	1	1	1													26.64	9.3	1	1	129	14.8819	9.67139
Q9SMN1	Gamma carbonic anhydrase-like 2, mitochondrial OS=Arabidopsis thaliana OX=3702 GN=GAMMACAL2 PE=1 SV=1 - [GCAL2_ARATH]	14.84	1	1	3	12	95.88	14.84	3	5	29.54	4.69	1	1	171.182	14.84	3	5	60.22	5.08	1	1	256	27.9387	8.67529
P42793	60S ribosomal protein L5, mitochondrial OS=Arabidopsis thaliana OX=3702 GN=RPL5 PE=1 SV=1 - [RM05_ARATH]	9.19	2	2	2	2	40.41	4.32	1	1		0							34.94	4.86	1	1	185	21.2217	5.85889
Q9SMX3	Mitochondrial outer membrane protein porin 3 OS=Arabidopsis thaliana OX=3702 GN=VDAC3 PE=1 SV=3 - [VDAC3_ARATH]	68.98	1	12	16	168	906.037	47.08	12	36	1510.63	58.03	14	61	1220	67.52	15	49	519.844	52.19	14	22	274	29.193	8.20654
Q9SP35	Mitochondrial import inner membrane translocase subunit TIM17-2 OS=Arabidopsis thaliana OX=3702 GN=TIM17-2 PE=1 SV=2 - [TI172_ARATH]	21.4	1	3	3	21	115.667	21.4	3	7	52.38	13.17	2	4	182.505	21.4	3	8	65.6	13.17	2	2	243	25.554	5.33838
Q9C8L9	At1g53640/F22G10.8 OS=Arabidopsis thaliana OX=3702 GN=F22G10.8 PE=1 SV=1 - [Q9C8L9_ARATH]	8.99	1	4	4	7	33.81	4.78	2	2	32.67	2.1	1	1					44.39	8.99	4	4	523	56.884	6.50732
Q9SRH5	Mitochondrial outer membrane protein porin 1 OS=Arabidopsis thaliana OX=3702 GN=VDAC1 PE=1 SV=3 - [VDAC1_ARATH]	51.45	1	9	13	148	808.291	46.38	12	31	1374.63	51.45	13	55	983.014	48.19	12	39	654.046	43.84	12	23	276	29.4073	8.73389
A8MRV0	RNA binding Plectin/S10 domain-containing protein OS=Arabidopsis thaliana OX=3702 GN=RPS10B PE=1 SV=1 - [A8MRV0_ARATH]	8.96	2	1	1	1					31.52	8.96	1	1									134	14.3441	9.74463
Q9SRL6	Outer membrane OMP85 family protein OS=Arabidopsis thaliana OX=3702 GN=F9F8.12 PE=1 SV=1 - [Q9SRL6_ARATH]	16.73	1	8	8	18	185.767	13.08	6	7	77.3356	9.04	4	4	53.5	4.81	2	2	143.14	8.65	4	5	520	57.1736	5.52881
Q9LTX0	AT3g12650/T2E22_103 OS=Arabidopsis thaliana OX=3702 GN=T2E22.4 PE=1 SV=1 - [Q9LTX0_ARATH]	8.82	1	2	2	3	42.01	8.82	2	2	28.7	4.2	1	1		0							238	26.8692	9.77393
Q9ZUU1	Adenylate kinase 1, chloroplastic OS=Arabidopsis thaliana OX=3702 GN=ADK PE=1 SV=1 - [KAD1_ARATH]	8.8	1	2	2	2					22.04	4.58	1	1					36.58	4.23	1	1	284	31.019	6.69775
Q9LZC3	Malate synthase OS=Arabidopsis thaliana OX=3702 GN=MLS PE=1 SV=1 - [MASY_ARATH]	8.72	1	4	4	4													126.529	8.72	4	4	562	63.8464	7.94287
Q8GWJ8	Homeobox prospero protein OS=Arabidopsis thaliana OX=3702 GN=At5g58920 PE=1 SV=1 - [Q8GWJ8_ARATH]	8.64	1	1	1	1	32.96	8.64	1	1													162	18.8615	7.32764
Q9FNK4	Ornithine aminotransferase, mitochondrial OS=Arabidopsis thaliana OX=3702 GN=DELTA-OAT PE=1 SV=1 - [OAT_ARATH]	8.63	1	3	3	4	46.36	5.89	2	2	27.16	4	1	1					20.96	2.74	1	1	475	52.1448	7.44482
Q9SRR8	2Fe-2S ferredoxin-like superfamily protein OS=Arabidopsis thaliana OX=3702 GN=F21O3.19 PE=1 SV=1 - [Q9SRR8_ARATH]	28.93	1	4	4	13	67.0033	28.93	4	6	48.41	14.47	2	3	44.72	8.18	1	1	55.2533	20.13	3	3	159	17.5913	7.91357
A0A1I9LP74	Mitochondrial inner membrane protease subunit 2 OS=Arabidopsis thaliana OX=3702 GN=At3g08980 PE=1 SV=1 - [A0A1I9LP74_ARATH]	8.63	2	1	1	2	44.26	8.63	1	1									21.2	8.63	1	1	139	15.4577	8.17725
F4IWC5	NFU domain protein 4 OS=Arabidopsis thaliana OX=3702 GN=NFU4 PE=1 SV=1 - [F4IWC5_ARATH]	8.56	2	2	2	3	33.64	4.5	1	1									56.4863	8.56	2	2	222	23.9252	5.74463
Q8L9A0	50S ribosomal protein L21, mitochondrial OS=Arabidopsis thaliana OX=3702 GN=RPL21M PE=1 SV=1 - [RM21_ARATH]	8.52	1	2	2	3									70.03	3.7	1	1	52.93	8.52	2	2	270	30.8886	5.73193
Q9LK96	AT3g15090/K15M2_24 OS=Arabidopsis thaliana OX=3702 GN=At3g15090 PE=1 SV=1 - [Q9LK96_ARATH]	8.47	2	3	3	3		0				0							87.4713	8.47	3	3	366	39.3698	9.02686
Q9SS48	Glycerol-3-phosphate dehydrogenase SDP6, mitochondrial OS=Arabidopsis thaliana OX=3702 GN=SDP6 PE=1 SV=1 - [SDP6_ARATH]	31.16	1	14	14	34	272.465	15.9	8	10	124.44	14.63	5	6	203.55	10.33	5	9	188.948	18.12	9	9	629	68.408	8.00146
Q9C909	Glycine-rich RNA-binding protein 5, mitochondrial OS=Arabidopsis thaliana OX=3702 GN=RBG5 PE=1 SV=1 - [RBG5_ARATH]	8.3	1	2	2	4		0							73.37	8.3	2	2	77.5	8.3	2	2	289	28.711	4.76709
A0A1P8B110	GTP 3',8-cyclase OS=Arabidopsis thaliana OX=3702 GN=CNX2 PE=1 SV=1 - [A0A1P8B110_ARATH]	8.29	2	3	3	3	41.56	2.57	1	1		0							48.3539	5.71	2	2	350	39.3213	8.67529
O65202	Peroxisomal acyl-coenzyme A oxidase 1 OS=Arabidopsis thaliana OX=3702 GN=ACX1 PE=1 SV=1 - [ACOX1_ARATH]	8.28	2	4	4	5	27.63	3.92	2	2		0				0			29.7	6.02	3	3	664	74.2549	7.66455
Q9S9W2	Short-chain dehydrogenase/reductase SDRA OS=Arabidopsis thaliana OX=3702 GN=SDRA PE=1 SV=1 - [SDRA_ARATH]	8.27	1	2	2	2													54.82	8.27	2	2	254	26.748	8.38232
Q9XI21	Pentatricopeptide repeat-containing protein At1g15480, mitochondrial OS=Arabidopsis thaliana OX=3702 GN=At1g15480 PE=2 SV=2 - [PPR44_ARATH]	8.25	1	2	5	8	112.268	4.21	3	3	70.0511	2.69	2	2					92.0233	5.72	3	3	594	67.4895	6.87354
P53665	Acyl carrier protein 1, mitochondrial OS=Arabidopsis thaliana OX=3702 GN=MTACP1 PE=1 SV=1 - [ACPM1_ARATH]	8.2	1	1	1	3	24.14	8.2	1	1	27.84	8.2	1	1	24	8.2	1	1		0			122	13.7091	5.2876
Q9FV81	Glutamyl-tRNA(Gln) amidotransferase subunit B, chloroplastic/mitochondrial OS=Arabidopsis thaliana OX=3702 GN=GATB PE=2 SV=1 - [GATB_ARATH]	8.18	2	4	4	4													41.3933	8.18	4	4	550	60.9025	7.62061
Q949U7	Peroxiredoxin-2E, chloroplastic OS=Arabidopsis thaliana OX=3702 GN=PRXIIE PE=1 SV=2 - [PRX2E_ARATH]	8.12	1	2	2	2	30.82	3.42	1	1									55.2	4.7	1	1	234	24.6689	9.02686
Q9LFK6	AT5g16950/F2K13_100 OS=Arabidopsis thaliana OX=3702 GN=At5g16950 PE=1 SV=1 - [Q9LFK6_ARATH]	8.08	1	1	1	1													35.53	8.08	1	1	99	11.1848	9.33447
Q9SS61	At3g03590 OS=Arabidopsis thaliana OX=3702 GN=At3g03590 PE=1 SV=1 - [Q9SS61_ARATH]	44.06	1	6	6	15	55.8781	27.27	3	3	65.2467	33.57	4	4	81.8	27.27	3	5	42.42	16.08	3	3	143	15.3034	10.1987
Q9SSB8	Cytochrome c oxidase subunit 5b-2, mitochondrial OS=Arabidopsis thaliana OX=3702 GN=COX5B-2 PE=1 SV=1 - [CX5B2_ARATH]	22.22	1	2	4	18	120.46	22.22	4	7	86.49	22.22	4	5	43.65	5.85	1	1	92.31	22.22	4	5	171	18.5711	5.73193
Q9C9B5	At1g73940/F2P9_19 OS=Arabidopsis thaliana OX=3702 GN=At1g73940 PE=1 SV=1 - [Q9C9B5_ARATH]	7.95	1	1	1	3	19.51	7.95	1	1	45.98	7.95	1	1	39.49	7.95	1	1		0			151	17.0712	10.228
Q9C920	3-deoxy-manno-octulosonate cytidylyltransferase, mitochondrial OS=Arabidopsis thaliana OX=3702 GN=KDSB PE=1 SV=1 - [KDSB_ARATH]	7.93	2	2	2	3		0							37.71	5.52	1	1	46.93	7.93	2	2	290	32.2245	6.56592
Q39218	Serine acetyltransferase 3, mitochondrial OS=Arabidopsis thaliana OX=3702 GN=SAT3 PE=1 SV=3 - [SAT3_ARATH]	7.93	1	3	3	5	48.56	1.79	1	1	40.37	1.79	1	1		0			100.995	7.93	3	3	391	42.6939	7.84033
Q07473	Chlorophyll a-b binding protein CP29.1, chloroplastic OS=Arabidopsis thaliana OX=3702 GN=LHCB4.1 PE=1 SV=1 - [CB4A_ARATH]	7.93	1	2	2	2													34.44	7.93	2	2	290	31.12	6.13818
F4JCI2	Ribosomal protein S21 family protein OS=Arabidopsis thaliana OX=3702 GN=At3g26360 PE=1 SV=1 - [F4JCI2_ARATH]	7.92	1	1	1	1		0			40.36	7.92	1	1									101	11.6407	11.5024
Q8VZB9	60S ribosomal protein L10a-1 OS=Arabidopsis thaliana OX=3702 GN=RPL10AA PE=1 SV=1 - [R10A1_ARATH]	7.87	3	2	2	2	29.68	3.7	1	1	15.2	4.17	1	1						0			216	24.4532	9.87646
Q9STH7	AT4g12340/T4C9_180 OS=Arabidopsis thaliana OX=3702 GN=At4g12340 PE=1 SV=1 - [Q9STH7_ARATH]	18.24	1	3	3	13	66.57	13.53	2	2	88.8	18.24	3	3	173.677	12.35	2	6	62.73	12.35	2	2	170	19.426	8.96826
Q9SBB2	Protein ABC transporter 1, mitochondrial OS=Arabidopsis thaliana OX=3702 GN=ABC1 PE=2 SV=1 - [ABC1_ARATH]	7.87	1	4	4	5									24.86	1.61	1	1	71.5969	7.87	4	4	623	68.5843	5.85889
Q9ZNT1	NADH--cytochrome b5 reductase 1 OS=Arabidopsis thaliana OX=3702 GN=CBR1 PE=1 SV=1 - [NB5R1_ARATH]	7.83	1	1	1	1		0				0							23.1	7.83	1	1	281	31.4701	8.38232
Q9LDF5	3-hydroxyacyl-CoA dehydrogenase family protein OS=Arabidopsis thaliana OX=3702 GN=At3g15290 PE=1 SV=1 - [Q9LDF5_ARATH]	7.82	2	2	2	5	31.79	3.4	1	1	62.47	7.82	2	2					64.54	7.82	2	2	294	31.6694	7.09326
B5X582	Twinkle homolog protein, chloroplastic/mitochondrial OS=Arabidopsis thaliana OX=3702 GN=At1g30680 PE=1 SV=1 - [TWIH_ARATH]	7.76	1	4	4	5	29.66	3.53	2	2									86.1	6.06	3	3	709	80.3516	8.38232
Q9ZRT5	Glutathione S-transferase T1 OS=Arabidopsis thaliana OX=3702 GN=GSTT1 PE=2 SV=1 - [GSTT1_ARATH]	7.76	5	2	2	4		0			46.94	7.76	2	2					45.35	7.76	2	2	245	27.6358	9.48096
Q9LX13	3-hydroxyacyl-[acyl-carrier-protein] dehydratase OS=Arabidopsis thaliana OX=3702 GN=At5g10160 PE=1 SV=1 - [Q9LX13_ARATH]	7.76	1	2	2	4	25.96	3.2	1	1	24.52	3.2	1	1					43.88	7.76	2	2	219	24.1076	9.26123
Q9SKR7	At2g20940 OS=Arabidopsis thaliana OX=3702 GN=At2g20940 PE=1 SV=1 - [Q9SKR7_ARATH]	7.75	1	1	1	1	35.25	7.75	1	1										0			129	14.1338	9.94971
A0A1P8AN81	RING-type E3 ubiquitin transferase OS=Arabidopsis thaliana OX=3702 GN=SPL2 PE=1 SV=1 - [A0A1P8AN81_ARATH]	7.74	2	2	2	3	16.82	4.19	1	1									41.33	7.74	2	2	310	34.1718	7.28369
Q9FI73	Mitochondrial thiamine diphosphate carrier 2 OS=Arabidopsis thaliana OX=3702 GN=At5g48970 PE=2 SV=1 - [TDPC2_ARATH]	7.67	2	2	2	3	55.88	2.95	1	1									79.51	7.67	2	2	339	37.4694	9.5249
Q9STS1	Aminoaldehyde dehydrogenase ALDH10A9, peroxisomal OS=Arabidopsis thaliana OX=3702 GN=ALDH10A9 PE=1 SV=1 - [BADH2_ARATH]	7.95	3	4	4	8	78.8975	2.98	2	2	25.93	2.58	1	1	28.92	2.39	1	1	109.703	7.95	4	4	503	54.8831	5.51611
F4HU93	L-ascorbate peroxidase OS=Arabidopsis thaliana OX=3702 GN=APX1 PE=1 SV=1 - [F4HU93_ARATH]	7.63	3	1	2	2					35.99	2.41	1	1					44.17	5.22	1	1	249	27.5028	6.29053
Q9FK46	At5g18250 OS=Arabidopsis thaliana OX=3702 GN=MRG7.21 PE=1 SV=1 - [Q9FK46_ARATH]	7.52	1	1	1	2	63.57	7.52	1	1					89.22	7.52	1	1					133	14.1181	9.0708
O82357	3-methyl-2-oxobutanoate hydroxymethyltransferase 1, mitochondrial OS=Arabidopsis thaliana OX=3702 GN=KPHMT1 PE=1 SV=1 - [PANB1_ARATH]	7.49	1	2	2	2	35.55	4.32	1	1									41	3.17	1	1	347	36.6699	8.33838
F4JLP5	Dihydrolipoyl dehydrogenase 2, chloroplastic OS=Arabidopsis thaliana OX=3702 GN=LPD2 PE=2 SV=2 - [PLPD2_ARATH]	7.41	2	4	4	6	52.58	2.12	1	1	54.33	2.12	1	1					103.14	7.41	4	4	567	60.1074	7.60596
O23654	V-type proton ATPase catalytic subunit A OS=Arabidopsis thaliana OX=3702 GN=VHA-A PE=1 SV=1 - [VATA_ARATH]	7.38	1	4	4	4	26.23	2.25	1	1									63.6767	5.14	3	3	623	68.7688	5.23682
Q9LVA9	Protein GAMETE CELL DEFECTIVE 1, mitochondrial OS=Arabidopsis thaliana OX=3702 GN=GCD1 PE=1 SV=1 - [GCD1_ARATH]	7.38	1	3	3	9	50.64	5	2	3	69.3467	7.38	3	3		0			60.29	5	2	3	420	48.2832	9.14404
A0A2P2CLG6	Ribosomal protein L2 OS=Arabidopsis thaliana OX=3702 GN=rpl2 PE=1 SV=1 - [A0A2P2CLG6_ARATH]	7.16	3	2	2	2													29.14	7.16	2	2	349	37.9052	11.1509
Q9LU05	Plasma membrane-associated cation-binding protein 2 OS=Arabidopsis thaliana OX=3702 GN=PCAP2 PE=1 SV=1 - [PCAP2_ARATH]	7.14	1	1	1	1	30.35	7.14	1	1													168	18.5379	4.86865
Q9SU56	L-galactono-1,4-lactone dehydrogenase, mitochondrial OS=Arabidopsis thaliana OX=3702 GN=GLDH PE=1 SV=1 - [GLDH_ARATH]	31.8	2	17	17	55	206.317	18.03	9	13	159.369	12.79	6	9	293.1	21.8	10	16	324.656	30	16	17	610	68.5126	8.55811
O04313	PYK10-binding protein 2 OS=Arabidopsis thaliana OX=3702 GN=PBP2 PE=1 SV=1 - [JAL31_ARATH]	7.09	13	1	2	2	30.62	4.73	1	1									39.64	2.36	1	1	296	32.2135	6.29053
Q9LQI7	Probable complex I intermediate-associated protein 30 OS=Arabidopsis thaliana OX=3702 GN=At1g17350 PE=1 SV=2 - [CIA30_ARATH]	7.05	2	1	1	1		0			22.05	7.05	1	1									227	25.2325	6.3667
Q39056	Cyclic pyranopterin monophosphate synthase, mitochondrial OS=Arabidopsis thaliana OX=3702 GN=CNX3 PE=1 SV=1 - [CNX3_ARATH]	7.04	1	2	2	3	40.1	2.96	1	1	35	4.07	1	1					24.92	4.07	1	1	270	29.494	8.06006
Q8LF48	3-ketoacyl-CoA thiolase 1, peroxisomal OS=Arabidopsis thaliana OX=3702 GN=KAT1 PE=1 SV=2 - [THIK1_ARATH]	7	1	2	2	2									25.43	2.93	1	1	28.28	4.06	1	1	443	46.5819	8.29443
A8MSF5	Succinate dehydrogenase 3-1 OS=Arabidopsis thaliana OX=3702 GN=SDH3-1 PE=4 SV=1 - [A8MSF5_ARATH]	6.99	2	1	1	1													37.51	6.99	1	1	186	20.5619	9.74463
A0A1P8BCW3	Sulfoquinovosyldiacylglycerol 2 OS=Arabidopsis thaliana OX=3702 GN=SQD2 PE=1 SV=1 - [A0A1P8BCW3_ARATH]	6.93	9	3	3	3	36.08	1.39	1	1		0							52.7824	5.54	2	2	433	47.4947	7.25439
Q9LD28	Histone H2A.6 OS=Arabidopsis thaliana OX=3702 GN=RAT5 PE=1 SV=1 - [H2A6_ARATH]	6.92	11	1	1	1	29.1	6.92	1	1													130	13.6495	10.1548
P42798	40S ribosomal protein S15a-1 OS=Arabidopsis thaliana OX=3702 GN=RPS15AA PE=2 SV=2 - [R15A1_ARATH]	6.92	1	1	1	1		0				0							42.19	6.92	1	1	130	14.7949	9.89111
Q9LX88	40S ribosomal protein S15a-4 OS=Arabidopsis thaliana OX=3702 GN=RPS15AD PE=2 SV=3 - [R15A4_ARATH]	6.92	1	1	1	1		0				0							37.71	6.92	1	1	130	14.7649	9.93506
Q9SUI5	Photosystem I reaction center subunit psaK, chloroplastic OS=Arabidopsis thaliana OX=3702 GN=PSAK PE=2 SV=2 - [PSAK_ARATH]	6.92	1	1	1	1					33.44	6.92	1	1									130	13.1979	10.5063
Q9SU63	Aldehyde dehydrogenase family 2 member B4, mitochondrial OS=Arabidopsis thaliana OX=3702 GN=ALDH2B4 PE=1 SV=1 - [AL2B4_ARATH]	35.32	1	16	18	41	226.219	15.99	8	9	90.65	10.22	5	6	173.586	18.4	8	12	334.505	25.28	13	14	538	58.5521	7.45947
Q9LY28	Calcium-dependent mitochondrial ATP-magnesium/phosphate carrier protein 3 OS=Arabidopsis thaliana OX=3702 GN=APC3 PE=1 SV=1 - [MAPC3_ARATH]	6.89	1	1	4	6	55.2	3.76	2	2	35.07	1.67	1	1		0			78.59	5.64	3	3	479	53.9349	7.1665
Q9SUU5	Cytochrome b-c1 complex subunit 7-1, mitochondrial OS=Arabidopsis thaliana OX=3702 GN=QCR7-1 PE=1 SV=1 - [QCR71_ARATH]	50.82	2	6	7	48	283.51	40.16	5	13	269.208	45.9	6	14	223.937	35.25	5	11	223.207	45.9	6	10	122	14.5176	9.72998
A8MQR7	Peptidase S24/S26A/S26B/S26C family protein OS=Arabidopsis thaliana OX=3702 GN=At1g53530 PE=1 SV=1 - [A8MQR7_ARATH]	6.78	2	1	1	1	47.08	6.78	1	1		0											118	12.994	9.18799
O80704	At1g61990/F8K4_18 OS=Arabidopsis thaliana OX=3702 GN=At1g61990 PE=1 SV=1 - [O80704_ARATH]	6.76	1	2	2	2													51.68	6.76	2	2	414	46.2188	9.64209
Q9FFD8	Protein METHYLENE BLUE SENSITIVITY 2 OS=Arabidopsis thaliana OX=3702 GN=MBS2 PE=1 SV=1 - [MBS2_ARATH]	6.73	1	1	1	1	28.7	6.73	1	1		0								0			104	11.232	9.83252
Q9SX77	Succinate dehydrogenase subunit 5, mitochondrial OS=Arabidopsis thaliana OX=3702 GN=SDH5 PE=1 SV=1 - [SDH5_ARATH]	35.41	1	5	5	28	266.02	29.18	4	9	179.694	28.79	4	10	182.077	29.18	4	6	134.82	19.07	3	3	257	28.0882	6.65381
Q8VY61	50S ribosomal protein L4 OS=Arabidopsis thaliana OX=3702 GN=At2g20060 PE=1 SV=1 - [Q8VY61_ARATH]	6.67	1	2	2	4	34.16	6.67	2	2									38.76	6.67	2	2	300	33.2427	10.3013
Q9CAT7	Nascent polypeptide-associated complex subunit beta OS=Arabidopsis thaliana OX=3702 GN=At1g73230 PE=2 SV=1 - [BTF3L_ARATH]	6.67	2	1	1	1						0							25.51	6.67	1	1	165	17.9934	6.21436
Q8LEE7	Ubiquinol oxidase 3, mitochondrial OS=Arabidopsis thaliana OX=3702 GN=AOX3 PE=1 SV=2 - [AOX3_ARATH]	6.6	4	2	2	3	32.75	6.6	2	2									31.95	2.83	1	1	318	36.1795	8.5874
A0A1P8AZA0	Cyclin delta-3 OS=Arabidopsis thaliana OX=3702 GN=At2g23370 PE=1 SV=1 - [A0A1P8AZA0_ARATH]	6.6	2	2	2	2													40.97	6.6	2	2	288	32.1446	6.93213
Q680H3	Pentatricopeptide repeat-containing protein At2g25580 OS=Arabidopsis thaliana OX=3702 GN=PCMP-H75 PE=2 SV=2 - [PP170_ARATH]	6.5	1	4	4	7	46.29	4.07	2	2	36.05	3.74	2	2		0			66.7884	4.07	3	3	615	69.8616	5.78271
Q9SKD3	Mitochondrial inner membrane protein OXA1-like OS=Arabidopsis thaliana OX=3702 GN=OXA1L PE=2 SV=1 - [OXA1L_ARATH]	6.5	1	2	2	3													26.12	6.5	2	3	431	47.8672	9.20264
O03042	Ribulose bisphosphate carboxylase large chain OS=Arabidopsis thaliana OX=3702 GN=rbcL PE=1 SV=1 - [RBL_ARATH]	6.47	1	3	3	4	33.37	2.3	1	1									64.2667	6.47	3	3	479	52.9216	6.29053
Q0WTB4	GTP-binding protein At3g49725, chloroplastic OS=Arabidopsis thaliana OX=3702 GN=At3g49725 PE=2 SV=2 - [Y3725_ARATH]	6.45	1	4	4	4					38.36	1.29	1	1					43.21	5.16	3	3	620	69.5368	5.70654
Q9M9T9	F6A14.21 protein OS=Arabidopsis thaliana OX=3702 GN=At1g18680 PE=1 SV=1 - [Q9M9T9_ARATH]	6.45	1	1	1	1					22.92	6.45	1	1									186	20.2779	8.32373
P92532	Ribosomal protein S12, mitochondrial OS=Arabidopsis thaliana OX=3702 GN=RPS12 PE=1 SV=2 - [RT12_ARATH]	6.4	2	1	1	1	45.82	6.4	1	1													125	14.2388	11.2681
A0A2P2CLE9	NADH dehydrogenase subunit 2 OS=Arabidopsis thaliana OX=3702 GN=nad2 PE=3 SV=2 - [A0A2P2CLE9_ARATH]	6.35	3	3	3	4	34.73	2.25	1	1	28.95	2.05	1	1					71.08	4.3	2	2	488	54.1315	8.35303
Q8GW22	At1g08850 OS=Arabidopsis thaliana OX=3702 GN=At1g08845 PE=1 SV=1 - [Q8GW22_ARATH]	6.35	2	1	1	1					18.83	6.35	1	1									189	21.515	9.51025
A0A1P8APX5	Thioesterase superfamily protein OS=Arabidopsis thaliana OX=3702 GN=At1g04290 PE=1 SV=1 - [A0A1P8APX5_ARATH]	6.3	2	1	1	1					28.33	6.3	1	1									127	13.8262	5.46533
Q9ZQQ1	Expressed protein OS=Arabidopsis thaliana OX=3702 GN=At2g35790 PE=1 SV=1 - [Q9ZQQ1_ARATH]	6.3	1	1	1	1										0			34.89	6.3	1	1	238	26.3985	9.53955
Q9SQI8	Dihydrolipoyllysine-residue acetyltransferase component 4 of pyruvate dehydrogenase complex, chloroplastic OS=Arabidopsis thaliana OX=3702 GN=LTA2 PE=2 SV=1 - [ODP24_ARATH]	6.25	1	2	2	2	54.44	3.33	1	1									49.85	2.92	1	1	480	50.0491	8.36768
A8MQR6	Methylmalonate-semialdehyde dehydrogenase (CoA acylating) OS=Arabidopsis thaliana OX=3702 GN=ALDH6B2 PE=1 SV=1 - [A8MQR6_ARATH]	6.22	3	3	3	3					25.35	2.01	1	1					37.83	4.22	2	2	498	53.3721	5.99854
Q9SY69	Pentatricopeptide repeat-containing protein At1g10270 OS=Arabidopsis thaliana OX=3702 GN=GRP23 PE=1 SV=1 - [PPR29_ARATH]	19.61	1	17	17	44	316.261	11.17	10	11	292.621	11.28	10	13	272.693	11.28	10	14	244.39	7.56	6	6	913	102.03	7.62061
F4IVK2	Hydroxymethylglutaryl-CoA lyase OS=Arabidopsis thaliana OX=3702 GN=At2g26800 PE=1 SV=1 - [F4IVK2_ARATH]	6.2	3	2	2	4	24.95	6.2	2	2									38.4	6.2	2	2	355	39.0888	8.44092
Q9FXA8	Alkaline/neutral invertase A, mitochondrial OS=Arabidopsis thaliana OX=3702 GN=INVA PE=1 SV=1 - [INVA_ARATH]	6.17	3	4	4	7	67.1755	3.25	2	2	42.85	2.27	1	1					101.088	6.17	4	4	616	70.3918	6.56592
Q9LTX9	Heat shock 70 kDa protein 7, chloroplastic OS=Arabidopsis thaliana OX=3702 GN=HSP70-7 PE=2 SV=1 - [HSP7G_ARATH]	6.13	2	4	4	7	59.4784	2.79	2	2	36.25	3.06	2	2					65.7412	4.74	3	3	718	76.9497	5.30029
A0A1P8AMS6	Thiamin diphosphate-binding fold (THDP-binding) superfamily protein OS=Arabidopsis thaliana OX=3702 GN=At1g21400 PE=1 SV=1 - [A0A1P8AMS6_ARATH]	6.05	5	2	2	3	24.53	2.37	1	1									49.56	6.05	2	2	380	43.1055	6.27783
Q8VZL4	Mechanosensitive ion channel protein 1, mitochondrial OS=Arabidopsis thaliana OX=3702 GN=MSL1 PE=1 SV=1 - [MSL1_ARATH]	6.04	1	2	2	3													44.7767	6.04	2	3	497	53.8499	8.95361
Q94B54	Uncharacterized protein OS=Arabidopsis thaliana OX=3702 GN=At1g20430 PE=1 SV=1 - [Q94B54_ARATH]	6.03	4	1	1	1	33.47	6.03	1	1		0											116	12.7617	9.27588
Q9ZUN9	Transmembrane protein OS=Arabidopsis thaliana OX=3702 GN=At2g19530 PE=1 SV=1 - [Q9ZUN9_ARATH]	5.94	1	1	1	1													31.9	5.94	1	1	202	23.2593	8.1333
Q8GWR0	Cytochrome c oxidase assembly protein COX11, mitochondrial OS=Arabidopsis thaliana OX=3702 GN=COX11 PE=2 SV=1 - [COX11_ARATH]	5.92	1	1	1	1	27.53	5.92	1	1													287	32.5838	8.00146
F4KCI5	Sirtuin 2 OS=Arabidopsis thaliana OX=3702 GN=SRT2 PE=1 SV=1 - [F4KCI5_ARATH]	5.9	3	1	1	1													23.09	5.9	1	1	271	30.4253	7.50342
A0A2P2CLC3	NADH-ubiquinone oxidoreductase chain 1 OS=Arabidopsis thaliana OX=3702 GN=nad1 PE=3 SV=1 - [A0A2P2CLC3_ARATH]	5.85	2	1	1	1									22.24	5.85	1	1					325	35.9854	8.104
A0A1P8ASJ9	Chaperone DnaJ-domain superfamily protein OS=Arabidopsis thaliana OX=3702 GN=DJC65 PE=1 SV=1 - [A0A1P8ASJ9_ARATH]	5.83	2	1	1	3	33.73	5.83	1	1					28.2	5.83	1	1	42.39	5.83	1	1	206	24.3073	9.92041
Q9LHE8	AT3g19970/MZE19_2 OS=Arabidopsis thaliana OX=3702 GN=At3g19970 PE=1 SV=1 - [Q9LHE8_ARATH]	5.76	1	2	2	4	56.71	5.76	2	2	27.47	3.46	1	1	28.77	3.46	1	1					434	47.0661	7.72314
Q9SR37	Beta-glucosidase 23 OS=Arabidopsis thaliana OX=3702 GN=BGLU23 PE=1 SV=1 - [BGL23_ARATH]	5.73	3	3	3	5	28.72	1.53	1	1					27.85	1.53	1	1	66.6389	5.73	3	3	524	59.6827	6.91748
Q8L7K1	AT4G32605 protein OS=Arabidopsis thaliana OX=3702 GN=At4g32605 PE=1 SV=1 - [Q8L7K1_ARATH]	5.73	1	1	1	1													22.3	5.73	1	1	227	25.1547	6.44287
A0A1I9LRE5	Mitochondrial import inner membrane translocase subunit Tim17/Tim22/Tim23 family protein OS=Arabidopsis thaliana OX=3702 GN=MEE67 PE=1 SV=1 - [A0A1I9LRE5_ARATH]	5.67	4	1	1	1													32.3	5.67	1	1	141	15.1185	6.52197
Q9LXR8	Peroxisomal and mitochondrial division factor 1 OS=Arabidopsis thaliana OX=3702 GN=PMD1 PE=1 SV=1 - [PMD1_ARATH]	5.66	1	2	2	2		0			24.46	3.46	1	1		0			32.59	2.2	1	1	318	36.5728	4.89404
Q9M8L6	At1g80480 OS=Arabidopsis thaliana OX=3702 GN=PTAC17 PE=1 SV=1 - [Q9M8L6_ARATH]	5.63	2	2	2	3	57.12	2.48	1	1									54.39	5.63	2	2	444	49.4568	6.1001
Q944L7	Shewanella-like protein phosphatase 2 OS=Arabidopsis thaliana OX=3702 GN=SLP2 PE=1 SV=1 - [SLP2_ARATH]	5.63	1	2	2	3	40.87	2.56	1	1									35.12	5.63	2	2	391	43.2541	7.40088
A8MR98	Calcium uniporter protein OS=Arabidopsis thaliana OX=3702 GN=At1g57610 PE=1 SV=1 - [A8MR98_ARATH]	5.61	2	1	1	2	25.06	5.61	1	1									34.02	5.61	1	1	214	24.2457	6.23975
Q8W487	Uncharacterized protein At2g39795, mitochondrial OS=Arabidopsis thaliana OX=3702 GN=At2g39795 PE=1 SV=1 - [YB95_ARATH]	5.6	1	1	1	3	45.1	5.6	1	1	22.22	5.6	1	1					35.09	5.6	1	1	250	28.0439	4.84326
Q9SZJ5	Serine hydroxymethyltransferase 1, mitochondrial OS=Arabidopsis thaliana OX=3702 GN=SHM1 PE=1 SV=1 - [GLYM1_ARATH]	42.36	1	16	21	107	467.87	33.08	15	22	506.307	31.72	15	28	576.74	34.04	15	37	469.553	31.91	16	20	517	57.3643	8.1333
Q94K73	Phenylalanine--tRNA ligase, chloroplastic/mitochondrial OS=Arabidopsis thaliana OX=3702 GN=At3g58140 PE=1 SV=1 - [SYFM_ARATH]	5.59	1	2	2	3	67.69	3.03	1	1	72.75	3.03	1	1					20.21	2.56	1	1	429	49.2206	6.40479
Q9FZD1	Pentatricopeptide repeat-containing protein At1g26460, mitochondrial OS=Arabidopsis thaliana OX=3702 GN=At1g26460 PE=1 SV=1 - [PPR58_ARATH]	5.56	1	3	3	3													50.7289	5.56	3	3	630	70.1903	6.26514
A0A1P8BDK6	ADP-ribosylation factor A1B OS=Arabidopsis thaliana OX=3702 GN=ARFA1B PE=1 SV=1 - [A0A1P8BDK6_ARATH]	5.52	6	1	1	3	49.13	5.52	1	1	61.52	5.52	1	2		0							181	20.6807	6.94678
Q8GYM1	Glutathione S-transferase U22 OS=Arabidopsis thaliana OX=3702 GN=GSTU22 PE=1 SV=1 - [GSTUM_ARATH]	5.5	1	1	1	2													30.82	5.5	1	2	218	25.2658	5.2749
Q9SF21	Protein RISC-INTERACTING CLEARING 3'-5' EXORIBONUCLEASE 1 OS=Arabidopsis thaliana OX=3702 GN=RICE1 PE=1 SV=1 - [RICE1_ARATH]	5.5	1	1	1	1													39.16	5.5	1	1	200	22.9416	5.43994
Q9FJX2	60S ribosomal protein L26-2 OS=Arabidopsis thaliana OX=3702 GN=RPL26B PE=2 SV=1 - [RL262_ARATH]	5.48	1	1	1	2	37.01	5.48	1	1	42.67	5.48	1	1									146	16.78	11.1216
P93655	Lon protease homolog 1, mitochondrial OS=Arabidopsis thaliana OX=3702 GN=LON1 PE=1 SV=2 - [LONM1_ARATH]	5.43	3	4	4	5		0								0			74.56	5.43	4	5	940	103.866	5.59229
Q8LCT2	At3g55605 OS=Arabidopsis thaliana OX=3702 GN=At3g55605 PE=1 SV=1 - [Q8LCT2_ARATH]	5.43	1	1	1	1	30.92	5.43	1	1						0							258	28.9952	4.70361
Q9FGT8	Temperature-induced lipocalin-1 OS=Arabidopsis thaliana OX=3702 GN=TIL PE=1 SV=1 - [TIL_ARATH]	5.38	1	1	1	3					20.53	5.38	1	1	31.47	5.38	1	1	52.45	5.38	1	1	186	21.4208	6.354
B9DFC0	AT4G08870 protein OS=Arabidopsis thaliana OX=3702 GN=ARGAH2 PE=1 SV=1 - [B9DFC0_ARATH]	5.32	2	1	1	1		0							22.15	5.32	1	1		0			263	29.2953	7.12256
Q96329	Acyl-coenzyme A oxidase 4, peroxisomal OS=Arabidopsis thaliana OX=3702 GN=ACX4 PE=1 SV=1 - [ACOX4_ARATH]	5.28	1	2	2	2													22.86	5.28	2	2	436	47.5262	8.32373
F4II70	Mitochondrial substrate carrier family protein OS=Arabidopsis thaliana OX=3702 GN=At2g46320 PE=1 SV=1 - [F4II70_ARATH]	5.26	3	2	2	2	30.29	2.49	1	1									27.85	2.77	1	1	361	39.1329	9.30518
Q9FJA6	40S ribosomal protein S3-3 OS=Arabidopsis thaliana OX=3702 GN=RPS3C PE=1 SV=1 - [RS33_ARATH]	5.24	3	1	1	5	71.35	5.24	1	1	91.49	5.24	1	2	62.59	5.24	1	2					248	27.4406	9.53955
Q1G3L1	Probable mitochondrial import inner membrane translocase subunit TIM21 OS=Arabidopsis thaliana OX=3702 GN=TIM21 PE=1 SV=1 - [TIM21_ARATH]	5.2	1	2	2	3	37.25	2.6	1	1	35.38	2.6	1	1					25.45	2.6	1	1	269	30.0285	9.74463
Q9SZV4	AT4g30010/F6G3_40 OS=Arabidopsis thaliana OX=3702 GN=At4g30010 PE=1 SV=1 - [Q9SZV4_ARATH]	21.11	1	3	3	12	52.5033	21.11	3	3	57.7233	21.11	3	3	33.59	21.11	2	2	69.3148	21.11	3	4	90	10.4323	9.30518
Q8LBZ4	OVARIAN TUMOR DOMAIN-containing deubiquitinating enzyme 4 OS=Arabidopsis thaliana OX=3702 GN=OTU4 PE=1 SV=1 - [OTU4_ARATH]	5.05	1	1	1	1													28.99	5.05	1	1	317	35.7508	8.77783
Q8LD39	At5g09770 OS=Arabidopsis thaliana OX=3702 GN=At5g09770 PE=1 SV=1 - [Q8LD39_ARATH]	5	1	1	1	1	22.47	5	1	1													160	18.4338	10.5942
O23593	RGG repeats nuclear RNA binding protein B OS=Arabidopsis thaliana OX=3702 GN=RGGB PE=1 SV=1 - [RGGB_ARATH]	5	1	2	2	2													29.95	5	2	2	360	38.8822	8.74854
Q94F48	AT5g03560/F12E4 OS=Arabidopsis thaliana OX=3702 GN=At5g03560 PE=1 SV=1 - [Q94F48_ARATH]	4.98	1	1	1	1													73.63	4.98	1	1	241	27.8142	9.0708
P82874	Mitochondrial import receptor subunit TOM20-3 OS=Arabidopsis thaliana OX=3702 GN=TOM20-3 PE=1 SV=1 - [TO203_ARATH]	4.95	1	1	1	2	38.2	4.95	1	1	28.81	4.95	1	1		0							202	22.5513	5.07178
Q9T043	60S ribosomal protein L14-2 OS=Arabidopsis thaliana OX=3702 GN=RPL14B PE=1 SV=1 - [RL142_ARATH]	31.34	1	2	4	12	47.47	14.93	2	2	100.53	23.88	3	3	81.4526	13.43	2	3	109.997	22.39	3	4	134	15.4956	10.0376
Q94B59	Pentatricopeptide repeat-containing protein At5g09450, mitochondrial OS=Arabidopsis thaliana OX=3702 GN=At5g09450 PE=1 SV=1 - [PP372_ARATH]	4.89	1	1	2	4	70.8611	4.89	2	2	64.4811	4.89	2	2						0			409	46.7798	6.27783
Q9ZNT7	Prohibitin-2, mitochondrial OS=Arabidopsis thaliana OX=3702 GN=PHB2 PE=1 SV=1 - [PHB2_ARATH]	46.85	1	5	9	34	126.21	15.38	3	4	202.634	42.66	8	11	375.014	46.85	9	13	157.133	22.03	5	6	286	31.791	9.39307
A8MRH4	AT2G01250 protein OS=Arabidopsis thaliana OX=3702 GN=At2g01250 PE=1 SV=1 - [A8MRH4_ARATH]	4.89	4	1	1	1	29.02	4.89	1	1													184	21.5399	10.0962
Q9FNR1	Glycine-rich RNA-binding protein 3, mitochondrial OS=Arabidopsis thaliana OX=3702 GN=RBG3 PE=1 SV=1 - [RBG3_ARATH]	4.85	1	1	1	1													89.31	4.85	1	1	309	29.9665	5.021
A8MQM3	Ribose-phosphate diphosphokinase OS=Arabidopsis thaliana OX=3702 GN=At2g44530 PE=1 SV=1 - [A8MQM3_ARATH]	4.83	2	1	1	1													20.26	4.83	1	1	393	42.4699	6.91748
Q9ZP06	Malate dehydrogenase 1, mitochondrial OS=Arabidopsis thaliana OX=3702 GN=At1g53240 PE=1 SV=1 - [MDHM1_ARATH]	33.14	4	9	9	35	239.639	15.25	5	7	134.585	20.23	5	7	250.86	24.34	6	10	184.687	27.86	7	11	341	35.7819	8.35303
A0A1P8AUQ2	RNAse THREE-like protein 1 OS=Arabidopsis thaliana OX=3702 GN=RTL1 PE=4 SV=1 - [A0A1P8AUQ2_ARATH]	4.79	9	1	1	1	38.65	4.79	1	1													146	16.6673	7.84033
O80607	Mucin-like protein OS=Arabidopsis thaliana OX=3702 GN=At2g02880 PE=1 SV=1 - [O80607_ARATH]	4.78	1	1	1	1						0							27.48	4.78	1	1	314	35.942	5.33838
Q8RXZ9	Mitochondrial thiamine diphosphate carrier 1 OS=Arabidopsis thaliana OX=3702 GN=At3g21390 PE=2 SV=1 - [TDPC1_ARATH]	4.78	2	1	1	1													34.65	4.78	1	1	335	36.537	9.53955
O80800	Acyl carrier protein 2, mitochondrial OS=Arabidopsis thaliana OX=3702 GN=MTACP2 PE=1 SV=1 - [ACPM2_ARATH]	4.76	3	1	1	2	42.31	4.76	1	1		0				0			43.18	4.76	1	1	126	14.1583	5.0083
Q8LD03	40S ribosomal protein S7-3 OS=Arabidopsis thaliana OX=3702 GN=RPS7C PE=1 SV=2 - [RS73_ARATH]	4.74	2	1	1	1													47.31	4.74	1	1	190	22.0468	9.74463
Q9C514	40S ribosomal protein S7-1 OS=Arabidopsis thaliana OX=3702 GN=RPS7A PE=2 SV=1 - [RS71_ARATH]	4.71	1	1	1	1													43.3	4.71	1	1	191	21.909	9.80322
A0A1P8AM09	Rho termination factor OS=Arabidopsis thaliana OX=3702 GN=RHON1 PE=1 SV=1 - [A0A1P8AM09_ARATH]	4.68	3	1	1	1									33.84	4.68	1	1		0			299	33.1252	4.77979
O49354	Ubiquinone biosynthesis O-methyltransferase, mitochondrial OS=Arabidopsis thaliana OX=3702 GN=COQ3 PE=1 SV=2 - [COQ3_ARATH]	4.66	1	1	1	2					40.17	4.66	1	1					35.03	4.66	1	1	322	35.3102	8.41162
F4KA76	Ribulose bisphosphate carboxylase small subunit OS=Arabidopsis thaliana OX=3702 GN=RBCS3B PE=1 SV=1 - [F4KA76_ARATH]	4.6	6	1	1	2	35.74	4.6	1	1	35.06	4.6	1	1									174	19.3827	8.03076
Q93WC5	Pentatricopeptide repeat-containing protein At4g01990, mitochondrial OS=Arabidopsis thaliana OX=3702 GN=At4g01990 PE=2 SV=1 - [PP300_ARATH]	4.58	2	3	3	4	70.2817	2.99	2	2	34.03	1.59	1	1		0			36.6	1.2	1	1	502	56.9045	7.00537
P43286	Aquaporin PIP2-1 OS=Arabidopsis thaliana OX=3702 GN=PIP2-1 PE=1 SV=1 - [PIP21_ARATH]	4.53	1	1	1	2					20.22	4.53	1	1					24.52	4.53	1	1	287	30.4548	8.39697
A8MQR4	60S acidic ribosomal protein P0 OS=Arabidopsis thaliana OX=3702 GN=At3g09200 PE=1 SV=1 - [A8MQR4_ARATH]	4.53	4	1	1	1													32.14	4.53	1	1	287	30.599	4.84326
Q8VYR5	Pentatricopeptide repeat-containing protein At4g35850, mitochondrial OS=Arabidopsis thaliana OX=3702 GN=At4g35850 PE=1 SV=1 - [PP351_ARATH]	4.5	1	2	2	2													51.24	4.5	2	2	444	50.4244	7.66455
Q9LMB2	Ubiquinone biosynthesis protein OS=Arabidopsis thaliana OX=3702 GN=T29M8.1 PE=1 SV=1 - [Q9LMB2_ARATH]	4.5	2	1	1	1													23	4.5	1	1	311	34.3194	8.68994
Q56W16	50S ribosomal protein L22, chloroplastic OS=Arabidopsis thaliana OX=3702 GN=At1g52370 PE=1 SV=1 - [Q56W16_ARATH]	4.46	1	1	1	1									39.54	4.46	1	1					269	30.1384	10.5942
O82384	FAD/NAD(P)-binding oxidoreductase family protein OS=Arabidopsis thaliana OX=3702 GN=CTF2B PE=1 SV=2 - [O82384_ARATH]	4.45	1	2	2	3	30.35	1.64	1	1									55.35	4.45	2	2	427	46.8555	9.46631
P46644	Aspartate aminotransferase 3, chloroplastic OS=Arabidopsis thaliana OX=3702 GN=ASP3 PE=1 SV=1 - [AAT3_ARATH]	4.45	5	2	2	2													50.03	4.45	2	2	449	48.9234	9.29053
Q9S7G6	Polyribonucleotide nucleotidyltransferase 2, mitochondrial OS=Arabidopsis thaliana OX=3702 GN=PNP2 PE=1 SV=1 - [PNP2_ARATH]	4.44	1	4	4	6	41.6	3.23	3	3	0	1.31	1	1		0			25.62	2.52	2	2	991	107.704	6.63916
Q9ZPI5	Peroxisomal fatty acid beta-oxidation multifunctional protein MFP2 OS=Arabidopsis thaliana OX=3702 GN=MFP2 PE=1 SV=1 - [MFP2_ARATH]	30.34	1	22	22	56	240.326	18.07	12	15	224.198	15.03	10	12	124.303	13.93	8	9	368.798	15.86	13	20	725	78.7897	9.17334
Q8RXN4	3-hydroxyisobutyryl-CoA hydrolase-like protein 2, mitochondrial OS=Arabidopsis thaliana OX=3702 GN=At4g31810 PE=1 SV=1 - [HIBC5_ARATH]	4.4	1	2	2	3	56.66	4.4	2	2		0				0			40.99	1.71	1	1	409	45.4708	5.22412
Q43349	29 kDa ribonucleoprotein, chloroplastic OS=Arabidopsis thaliana OX=3702 GN=CP29A PE=2 SV=2 - [CP29A_ARATH]	4.39	2	1	1	1													26.5	4.39	1	1	342	35.9854	5.33838
A0A1P8BBC4	NAD(P)-binding Rossmann-fold superfamily protein OS=Arabidopsis thaliana OX=3702 GN=At5g15910 PE=1 SV=1 - [A0A1P8BBC4_ARATH]	4.39	2	1	1	1													21.01	4.39	1	1	228	24.2219	9.23193
A0A1I9LNS9	Ribosomal protein L13 family protein OS=Arabidopsis thaliana OX=3702 GN=At3g01790 PE=1 SV=1 - [A0A1I9LNS9_ARATH]	4.35	2	1	1	1		0			36.69	4.35	1	1		0							161	18.1747	9.84717
Q5HZ54	ATP-dependent RNA helicase OS=Arabidopsis thaliana OX=3702 GN=At2g33510 PE=1 SV=1 - [Q5HZ54_ARATH]	4.23	2	1	1	2		0			29.67	4.23	1	1					32.69	4.23	1	1	189	21.5537	4.61475
Q9SK84	Phospho-2-dehydro-3-deoxyheptonate aldolase OS=Arabidopsis thaliana OX=3702 GN=At1g22410 PE=1 SV=1 - [Q9SK84_ARATH]	4.17	1	2	2	4	57.48	1.9	1	1	45.9478	4.17	2	2					25.32	1.9	1	1	527	58.2896	8.32373
Q9SUR4	Ribosomal protein L25/Gln-tRNA synthetase, anti-codon-binding domain-containing protein OS=Arabidopsis thaliana OX=3702 GN=At4g23620 PE=1 SV=1 - [Q9SUR4_ARATH]	4.17	2	1	1	2	44.41	4.17	1	1	40.09	4.17	1	1									264	29	9.83252
Q9C7S3	Inner membrane localized protein OS=Arabidopsis thaliana OX=3702 GN=At1g42960 PE=1 SV=1 - [Q9C7S3_ARATH]	4.17	1	1	1	1									25.55	4.17	1	1					168	17.8183	8.42627
Q9FFR3	6-phosphogluconate dehydrogenase, decarboxylating 3, chloroplastic OS=Arabidopsis thaliana OX=3702 GN=PGD3 PE=1 SV=1 - [6PGD3_ARATH]	4.11	3	2	2	2		0								0			44.98	4.11	2	2	487	53.2842	5.79541
P56765	Acetyl-coenzyme A carboxylase carboxyl transferase subunit beta, chloroplastic OS=Arabidopsis thaliana OX=3702 GN=accD PE=1 SV=2 - [ACCD_ARATH]	4.1	1	2	2	2													30.51	4.1	2	2	488	55.6001	6.23975
Q8GYC5	At1g24268 OS=Arabidopsis thaliana OX=3702 GN=At1g24267 PE=1 SV=1 - [Q8GYC5_ARATH]	4.08	2	1	1	1	38.17	4.08	1	1													343	36.657	9.48096
Q9MA63	REF/SRPP-like protein At3g05500 OS=Arabidopsis thaliana OX=3702 GN=At3g05500 PE=1 SV=1 - [Y3550_ARATH]	4.07	1	1	1	1	20.86	4.07	1	1													246	27.1773	8.26514
P25864	50S ribosomal protein L9, chloroplastic OS=Arabidopsis thaliana OX=3702 GN=RPL9 PE=2 SV=1 - [RK9_ARATH]	4.06	1	1	1	2					41.68	4.06	1	1					30.23	4.06	1	1	197	22.12	9.67139
P25856	Glyceraldehyde-3-phosphate dehydrogenase GAPA1, chloroplastic OS=Arabidopsis thaliana OX=3702 GN=GAPA1 PE=1 SV=3 - [G3PA1_ARATH]	4.04	1	1	1	1													14.12	4.04	1	1	396	42.463	7.75244
P93014	30S ribosomal protein S5, chloroplastic OS=Arabidopsis thaliana OX=3702 GN=rps5 PE=2 SV=1 - [RR5_ARATH]	3.96	1	1	1	1													21.84	3.96	1	1	303	32.6248	8.96826
F4J6I5	Ubiquinone biosynthesis monooxygenase COQ6, mitochondrial OS=Arabidopsis thaliana OX=3702 GN=COQ6 PE=1 SV=1 - [F4J6I5_ARATH]	3.96	2	1	1	1													24.48	3.96	1	1	505	55.0361	7.95752
Q9ZPI6	Peroxisomal fatty acid beta-oxidation multifunctional protein AIM1 OS=Arabidopsis thaliana OX=3702 GN=AIM1 PE=1 SV=1 - [AIM1_ARATH]	25.66	1	16	16	32	181.418	12.76	8	9	83.06	7.07	5	5	72.4073	4.58	4	4	241.925	18.03	12	14	721	77.8086	9.31982
O80874	Internal alternative NAD(P)H-ubiquinone oxidoreductase A2, mitochondrial OS=Arabidopsis thaliana OX=3702 GN=NDA2 PE=1 SV=1 - [NDA2_ARATH]	3.94	2	2	2	3	34.39	1.77	1	1									30.18	3.94	2	2	508	56.4674	9.27588
O65581	Fructose-bisphosphate aldolase 5, cytosolic OS=Arabidopsis thaliana OX=3702 GN=FBA5 PE=1 SV=1 - [ALFC5_ARATH]	3.91	4	1	1	2													39.8	3.91	1	2	358	38.2698	5.80811
Q84VZ6	At2g31140 OS=Arabidopsis thaliana OX=3702 GN=At2g31140 PE=1 SV=1 - [Q84VZ6_ARATH]	3.9	1	1	1	3	29.56	3.9	1	1	28.4	3.9	1	1					26.47	3.9	1	1	205	23.1177	6.69775
Q9C9B9	Inorganic pyrophosphatase TTM1 OS=Arabidopsis thaliana OX=3702 GN=TTM1 PE=1 SV=1 - [TTM1_ARATH]	3.89	1	2	2	2													42.5	3.89	2	2	643	72.3628	7.29834
Q9LMQ2	Chlorophyll a-b binding protein, chloroplastic OS=Arabidopsis thaliana OX=3702 GN=CHLOROPHYLL PROTEIN 24 PE=1 SV=1 - [Q9LMQ2_ARATH]	3.88	1	1	1	1													23.31	3.88	1	1	258	27.5051	7.40088
P43287	Aquaporin PIP2-2 OS=Arabidopsis thaliana OX=3702 GN=PIP2-2 PE=1 SV=2 - [PIP22_ARATH]	3.86	2	1	1	1		0											40.31	3.86	1	1	285	30.4337	7.81104
Q93YN4	Mitochondrial fission protein ELM1 OS=Arabidopsis thaliana OX=3702 GN=ELM1 PE=1 SV=1 - [ELM1_ARATH]	3.75	1	1	1	1													26.77	3.75	1	1	427	47.5747	9.0708
Q9SJH7	Citrate synthase 3, peroxisomal OS=Arabidopsis thaliana OX=3702 GN=CSY3 PE=2 SV=1 - [CISY3_ARATH]	3.73	1	2	2	5	82.16	3.73	2	2	71.03	1.77	1	1					58.72	3.73	2	2	509	56.1399	7.66455
A8MRF8	Sulfite oxidase OS=Arabidopsis thaliana OX=3702 GN=SOX PE=1 SV=1 - [A8MRF8_ARATH]	3.73	3	1	1	1	46.31	3.73	1	1													241	26.6283	5.43994
Q9ZPW5	AAA-type ATPase family protein OS=Arabidopsis thaliana OX=3702 GN=At2g18330 PE=1 SV=2 - [Q9ZPW5_ARATH]	30.97	2	12	15	41	202.323	15.88	8	10	200.407	20.44	9	9	242.914	11.64	7	10	305.134	22.01	11	12	636	71.1505	8.93896
Q9SA52	Chloroplast stem-loop binding protein of 41 kDa b, chloroplastic OS=Arabidopsis thaliana OX=3702 GN=CSP41B PE=1 SV=1 - [CP41B_ARATH]	3.7	2	1	1	2	36.88	3.7	1	1	39.72	3.7	1	1									378	42.593	8.1626
P56761	Photosystem II D2 protein OS=Arabidopsis thaliana OX=3702 GN=psbD PE=1 SV=3 - [PSBD_ARATH]	3.68	1	1	1	1										0			43.78	3.68	1	1	353	39.5219	5.74463
Q5XVK9	Restriction endonuclease, type II-like superfamily protein OS=Arabidopsis thaliana OX=3702 GN=At1g13810 PE=1 SV=1 - [Q5XVK9_ARATH]	3.63	1	1	1	1													29.84	3.63	1	1	303	35.4718	6.45557
O80705	F8K4.20 protein OS=Arabidopsis thaliana OX=3702 GN=At1g62010 PE=1 SV=1 - [O80705_ARATH]	3.61	1	2	2	2		0											38.14	3.61	2	2	415	46.4095	9.53955
F4IQS9	Embryo defective 1381 OS=Arabidopsis thaliana OX=3702 GN=emb1381 PE=1 SV=1 - [F4IQS9_ARATH]	3.58	1	2	2	2	21.08	1.97	1	1									25.26	1.61	1	1	559	64.3409	8.06006
Q9ZVP0	At1g05060 OS=Arabidopsis thaliana OX=3702 GN=At1g05060 PE=1 SV=1 - [Q9ZVP0_ARATH]	3.56	1	1	1	1					34.84	3.56	1	1									253	27.8206	9.37842
O04212	Putative ABC1 protein At2g40090 OS=Arabidopsis thaliana OX=3702 GN=At2g40090 PE=2 SV=2 - [Y2090_ARATH]	3.53	1	2	2	2	47.84	3.53	2	2													538	60.8796	8.22119
O82775	ATG8-interacting protein 1 OS=Arabidopsis thaliana OX=3702 GN=ATI1 PE=1 SV=2 - [ATI1_ARATH]	3.52	1	1	1	2	27.42	3.52	1	1									32.36	3.52	1	1	256	28.826	5.2749
Q38906	Translocase of chloroplast 34, chloroplastic OS=Arabidopsis thaliana OX=3702 GN=TOC34 PE=1 SV=2 - [TOC34_ARATH]	3.51	1	1	1	1													35.76	3.51	1	1	313	34.6855	9.39307
A8MQK1	RecA DNA recombination family protein OS=Arabidopsis thaliana OX=3702 GN=RECA1 PE=1 SV=1 - [A8MQK1_ARATH]	3.5	2	1	1	2									25.32	3.5	1	2					343	36.8789	8.76318
F4JIZ3	Phospho-2-dehydro-3-deoxyheptonate aldolase OS=Arabidopsis thaliana OX=3702 GN=DHS2 PE=1 SV=2 - [F4JIZ3_ARATH]	3.46	2	1	1	1		0			0	3.46	1	1									347	38.6263	7.54736
A0A1I9LM96	Mitochondrial substrate carrier family protein OS=Arabidopsis thaliana OX=3702 GN=At3g53940 PE=1 SV=1 - [A0A1I9LM96_ARATH]	3.46	2	1	1	2					45.3	3.46	1	1	43.81	3.46	1	1					289	31.1519	9.21729
A0A2P2CLC5	NADH-ubiquinone oxidoreductase chain 5 OS=Arabidopsis thaliana OX=3702 GN=nad5 PE=1 SV=1 - [A0A2P2CLC5_ARATH]	3.44	2	2	2	2						0							25.08	3.44	2	2	669	74.4761	6.99072
O04603	50S ribosomal protein L5, chloroplastic OS=Arabidopsis thaliana OX=3702 GN=RPL5 PE=2 SV=1 - [RK5_ARATH]	3.44	1	1	1	1													32.23	3.44	1	1	262	28.3261	9.99365
Q689D6	Protein ROOT PRIMORDIUM DEFECTIVE 1 OS=Arabidopsis thaliana OX=3702 GN=RPD1 PE=1 SV=1 - [RPD1_ARATH]	3.42	1	1	1	1													33.63	3.42	1	1	409	48.2559	9.5249
A0A2P2CLG1	NADH-ubiquinone oxidoreductase chain 6 OS=Arabidopsis thaliana OX=3702 GN=nad6 PE=3 SV=1 - [A0A2P2CLG1_ARATH]	3.41	2	1	1	1		0				0			33.89	3.41	1	1		0			205	23.6539	9.53955
Q9SXP7	Octanoyltransferase LIP2, mitochondrial OS=Arabidopsis thaliana OX=3702 GN=LIP2 PE=1 SV=1 - [LIP2M_ARATH]	3.4	1	1	1	1													18.26	3.4	1	1	235	26.4048	7.00537
Q93ZF7	AT4g33140/F4I10_70 OS=Arabidopsis thaliana OX=3702 GN=At4g33140 PE=1 SV=1 - [Q93ZF7_ARATH]	3.4	1	1	1	1													63.49	3.4	1	1	353	40.3664	8.96826
Q93XW5	Nitrile-specifier protein 5 OS=Arabidopsis thaliana OX=3702 GN=NSP5 PE=2 SV=1 - [NSP5_ARATH]	3.37	1	1	1	2					22.41	3.37	1	1		0			29.76	3.37	1	1	326	35.8304	5.18604
P56777	Photosystem II CP47 reaction center protein OS=Arabidopsis thaliana OX=3702 GN=psbB PE=1 SV=1 - [PSBB_ARATH]	3.35	1	2	2	2		0								0			75.4821	3.35	2	2	508	56.0014	6.88818
Q2V4Q4	AT1G07320 protein OS=Arabidopsis thaliana OX=3702 GN=RPL4 PE=1 SV=1 - [Q2V4Q4_ARATH]	3.24	3	1	1	3	49.1	3.24	1	1	27.15	3.24	1	1					35.83	3.24	1	1	278	30.1238	9.26123
Q9SVW2	Uncharacterized protein AT4g18090 OS=Arabidopsis thaliana OX=3702 GN=At4g18090 PE=1 SV=1 - [Q9SVW2_ARATH]	3.24	1	1	1	3	22.29	3.24	1	1	30.39	3.24	1	1	0	3.24	1	1		0			278	31.9517	4.53857
Q93V93	Peroxidase 44 OS=Arabidopsis thaliana OX=3702 GN=PER44 PE=2 SV=1 - [PER44_ARATH]	3.23	2	1	1	3					30.76	3.23	1	1	0	3.23	1	1	24.69	3.23	1	1	310	33.7843	9.93506
A0A1P8ANM5	Carbonic anhydrase OS=Arabidopsis thaliana OX=3702 GN=BCA6 PE=1 SV=1 - [A0A1P8ANM5_ARATH]	3.23	2	1	1	1					65.27	3.23	1	1									279	31.3438	8.23584
Q0WUY1	Calmodulin calcium-dependent NAD kinase OS=Arabidopsis thaliana OX=3702 GN=NADKC PE=1 SV=1 - [NADKC_ARATH]	3.18	1	2	2	2		0			28.16	1.87	1	1					26.91	1.31	1	1	534	59.9396	6.49365
A0A1I9LM69	Membrane insertion protein, OxaA/YidC with tetratricopeptide repeat domain-containing protein OS=Arabidopsis thaliana OX=3702 GN=At3g44370 PE=1 SV=1 - [A0A1I9LM69_ARATH]	3.18	2	1	1	1	0	3.18	1	1										0			440	49.1316	8.19189
Q208N7	Alpha-crystallin domain 32.1 OS=Arabidopsis thaliana OX=3702 GN=ACD32.1 PE=1 SV=1 - [Q208N7_ARATH]	3.16	1	1	1	1													26.11	3.16	1	1	285	31.2029	9.31982
Q9ZQE5	Pentatricopeptide repeat-containing protein At2g15690, mitochondrial OS=Arabidopsis thaliana OX=3702 GN=PCMP-H66 PE=1 SV=2 - [PP153_ARATH]	8.46	1	6	6	18	102.977	6.39	4	4	125.985	8.29	5	7	26.99	3.63	2	2	86.3613	5.01	4	5	579	65.572	7.47412
Q9SAV3	2-oxoisovalerate dehydrogenase subunit beta 1, mitochondrial OS=Arabidopsis thaliana OX=3702 GN=BCDH BETA1 PE=2 SV=1 - [ODBB1_ARATH]	3.13	2	1	1	1													18.51	3.13	1	1	352	38.7098	6.7124
Q9SKT7	External alternative NAD(P)H-ubiquinone oxidoreductase B4, mitochondrial OS=Arabidopsis thaliana OX=3702 GN=NDB4 PE=1 SV=1 - [NDB4_ARATH]	3.09	1	1	2	3	25.97	1.55	1	1		0							57.26	3.09	2	2	582	65.3306	8.92432
P11574	V-type proton ATPase subunit B1 OS=Arabidopsis thaliana OX=3702 GN=VHA-B1 PE=2 SV=2 - [VATB1_ARATH]	3.09	4	1	1	1													26.16	3.09	1	1	486	54.0736	5.09717
Q8W555	AT3g07810/F17A17_15 OS=Arabidopsis thaliana OX=3702 GN=At3g07810 PE=1 SV=1 - [Q8W555_ARATH]	3.04	2	1	1	1	24.25	3.04	1	1													494	51.8398	8.49951
Q8RWA5	Nicotinamide adenine dinucleotide transporter 2, mitochondrial OS=Arabidopsis thaliana OX=3702 GN=NDT2 PE=1 SV=1 - [NDT2_ARATH]	3.03	1	1	1	1													32.03	3.03	1	1	363	39.4716	9.48096
A0A1P8B1L4	Annexin 4 OS=Arabidopsis thaliana OX=3702 GN=ANNAT4 PE=1 SV=1 - [A0A1P8B1L4_ARATH]	2.98	2	1	1	2	38.25	2.98	1	1	46.11	2.98	1	1									302	34.4729	8.19189
P56778	Photosystem II CP43 reaction center protein OS=Arabidopsis thaliana OX=3702 GN=psbC PE=1 SV=3 - [PSBC_ARATH]	2.96	1	1	1	1													31.71	2.96	1	1	473	51.8347	7.1958
Q9ZT91	Elongation factor Tu, mitochondrial OS=Arabidopsis thaliana OX=3702 GN=TUFA PE=1 SV=1 - [EFTM_ARATH]	48.68	1	21	21	102	836.999	39.87	14	35	572.917	38.99	14	29	424.057	36.78	12	20	548.63	25.77	14	18	454	49.3786	6.69775
Q9SY97	Photosystem I chlorophyll a/b-binding protein 3-1, chloroplastic OS=Arabidopsis thaliana OX=3702 GN=LHCA3 PE=1 SV=1 - [LHCA3_ARATH]	2.93	1	1	1	2	27.46	2.93	1	1									28.23	2.93	1	1	273	29.163	8.67529
Q9STE8	Protein TOC75-3, chloroplastic OS=Arabidopsis thaliana OX=3702 GN=TOC75-3 PE=1 SV=1 - [TC753_ARATH]	2.93	1	2	2	2													45.25	2.93	2	2	818	89.1333	8.79248
A0A1I9LR93	CDP-diacylglycerol synthase OS=Arabidopsis thaliana OX=3702 GN=At3g47630 PE=1 SV=1 - [A0A1I9LR93_ARATH]	2.91	3	1	1	1													28.96	2.91	1	1	275	30.9518	9.39307
A2RVK1	At2g40290 OS=Arabidopsis thaliana OX=3702 GN=At2g40290 PE=1 SV=1 - [A2RVK1_ARATH]	2.9	3	1	1	1		0			39.4	2.9	1	1		0				0			241	27.6635	7.41553
Q9SY57	Protein PHLOEM PROTEIN 2-LIKE A10 OS=Arabidopsis thaliana OX=3702 GN=PP2A10 PE=2 SV=1 - [P2A10_ARATH]	2.9	1	1	1	1													27.69	2.9	1	1	414	45.4893	7.7085
A0A1P8AYX4	Plasma membrane ATPase OS=Arabidopsis thaliana OX=3702 GN=HA1 PE=1 SV=1 - [A0A1P8AYX4_ARATH]	2.82	4	2	2	3	22.75	1.69	1	1						0			75.55	2.82	2	2	885	96.7969	7.12256
O23523	RGG repeats nuclear RNA binding protein A OS=Arabidopsis thaliana OX=3702 GN=RGGA PE=1 SV=1 - [RGGA_ARATH]	2.82	1	1	1	2					26.36	2.82	1	1					52.76	2.82	1	1	355	37.4456	8.06006
O80559	Pectin lyase-like superfamily protein OS=Arabidopsis thaliana OX=3702 GN=At2g43890 PE=2 SV=1 - [O80559_ARATH]	2.81	1	1	1	1													29.17	2.81	1	1	392	41.9813	9.70068
Q9ZUP2	DNA repair protein recA homolog 3, mitochondrial OS=Arabidopsis thaliana OX=3702 GN=At2g19490 PE=2 SV=2 - [RECA3_ARATH]	2.79	1	1	1	2	28.01	2.79	1	1	36.71	2.79	1	1									430	46.1311	8.08936
A0A1P8B1Y1	Cell division cycle 48B OS=Arabidopsis thaliana OX=3702 GN=CDC48B PE=4 SV=1 - [A0A1P8B1Y1_ARATH]	2.79	2	1	1	1													33.42	2.79	1	1	430	46.7013	6.87354
Q8RXN5	S-adenosyl-L-methionine-dependent tRNA 4-demethylwyosine synthase OS=Arabidopsis thaliana OX=3702 GN=TYW1 PE=2 SV=1 - [TYW1_ARATH]	2.78	1	2	2	2		0								0			60.58	2.78	2	2	647	72.0342	6.75635
Q39099	Xyloglucan endotransglucosylase/hydrolase protein 4 OS=Arabidopsis thaliana OX=3702 GN=XTH4 PE=1 SV=1 - [XTH4_ARATH]	2.7	1	1	1	1													32.46	2.7	1	1	296	34.2689	8.90967
P25857	Glyceraldehyde-3-phosphate dehydrogenase GAPB, chloroplastic OS=Arabidopsis thaliana OX=3702 GN=GAPB PE=1 SV=2 - [G3PB_ARATH]	2.68	1	1	1	1	22.31	2.68	1	1										0			447	47.6296	6.80029
Q9ZU25	Probable mitochondrial-processing peptidase subunit alpha-1, mitochondrial OS=Arabidopsis thaliana OX=3702 GN=MPPalpha1 PE=1 SV=1 - [MPPA1_ARATH]	56.26	2	14	23	226	1242.46	50.1	18	60	1247.75	49.9	18	50	1711.74	51.69	20	75	883.033	34.99	13	41	503	54.3677	6.32861
P54967	Biotin synthase, mitochondrial OS=Arabidopsis thaliana OX=3702 GN=BIO2 PE=1 SV=1 - [BIOB_ARATH]	2.65	1	1	1	2	36.1	2.65	1	1		0							26.49	2.65	1	1	378	41.6548	6.96143
O80703	At1g61980 OS=Arabidopsis thaliana OX=3702 GN=At1g61980 PE=1 SV=1 - [O80703_ARATH]	2.63	1	1	1	1										0			37.44	2.63	1	1	418	47.2073	9.68604
Q9M038	Mitochondrial succinate-fumarate transporter 1 OS=Arabidopsis thaliana OX=3702 GN=SFC1 PE=2 SV=1 - [SFC1_ARATH]	2.59	1	1	1	1	28.9	2.59	1	1													309	33.9689	9.90576
Q9SCN8	Cell division control protein 48 homolog D OS=Arabidopsis thaliana OX=3702 GN=CDC48D PE=1 SV=1 - [CD48D_ARATH]	2.58	3	2	2	2	29.06	0.86	1	1		0				0			0	1.72	1	1	815	90.2838	5.16064
Q9LPG2	At1g53460/T3F20_21 OS=Arabidopsis thaliana OX=3702 GN=At1g53460 PE=1 SV=1 - [Q9LPG2_ARATH]	2.55	1	1	1	1	30.73	2.55	1	1		0				0				0			314	36.4875	8.82178
F4J0F5	Paired amphipathic helix SIN3-like protein OS=Arabidopsis thaliana OX=3702 GN=At3g28870 PE=4 SV=1 - [F4J0F5_ARATH]	2.54	1	1	1	1													22.55	2.54	1	1	355	40.8766	5.85889
Q6DBE5	At1g62120 OS=Arabidopsis thaliana OX=3702 GN=At1g62120 PE=1 SV=1 - [Q6DBE5_ARATH]	2.52	2	1	1	1													40.75	2.52	1	1	437	48.909	9.46631
A8MRZ7	Eukaryotic translation initiation factor 4A1 OS=Arabidopsis thaliana OX=3702 GN=EIF4A1 PE=1 SV=1 - [A8MRZ7_ARATH]	2.49	8	1	1	1													48.86	2.49	1	1	402	45.6715	6.27783
Q8GXY6	At1g05270 OS=Arabidopsis thaliana OX=3702 GN=YUP8H12.12 PE=1 SV=1 - [Q8GXY6_ARATH]	2.43	1	1	1	1	37.84	2.43	1	1													371	40.7157	4.99561
Q9M907	Pentatricopeptide repeat-containing protein At3g06920 OS=Arabidopsis thaliana OX=3702 GN=At3g06920 PE=2 SV=1 - [PP217_ARATH]	2.41	2	2	2	2	43.86	0.92	1	1									31.85	1.49	1	1	871	98.2741	6.88818
Q9M058	Ca-dependent solute carrier-like protein OS=Arabidopsis thaliana OX=3702 GN=F1I16_50 PE=1 SV=1 - [Q9M058_ARATH]	2.41	1	1	1	1									27.57	2.41	1	1					332	36.215	9.72998
Q9M891	Pentatricopeptide repeat-containing protein At3g02490, mitochondrial OS=Arabidopsis thaliana OX=3702 GN=At3g02490 PE=2 SV=1 - [PP208_ARATH]	2.41	1	1	1	1													27.4	2.41	1	1	665	75.6575	8.67529
P93046	Xyloglucan endotransglucosylase/hydrolase protein 31 OS=Arabidopsis thaliana OX=3702 GN=XTH31 PE=1 SV=2 - [XTH31_ARATH]	2.39	1	1	1	1													27.01	2.39	1	1	293	33.5195	8.85107
Q9SUK9	Probable protein phosphatase 2C 55 OS=Arabidopsis thaliana OX=3702 GN=At4g16580 PE=2 SV=2 - [P2C55_ARATH]	2.36	1	1	1	2	21.29	2.36	1	1	22.77	2.36	1	1									467	50.2654	8.104
B3H4A1	Mitochondrial inner membrane translocase complex, subunit Tim44-related protein OS=Arabidopsis thaliana OX=3702 GN=At5g27395 PE=1 SV=1 - [B3H4A1_ARATH]	2.36	2	1	1	1		0								0			38.11	2.36	1	1	296	34.4631	10.0229
F4I4Y5	p-loop containing nucleoside triphosphate hydrolases superfamily protein OS=Arabidopsis thaliana OX=3702 GN=At1g50140 PE=1 SV=1 - [F4I4Y5_ARATH]	2.34	3	2	2	2					21.73	1.12	1	1		0			17.96	1.22	1	1	981	110.973	6.354
P52410	3-oxoacyl-[acyl-carrier-protein] synthase I, chloroplastic OS=Arabidopsis thaliana OX=3702 GN=KAS1 PE=1 SV=2 - [KASC1_ARATH]	2.33	2	1	1	3	27.71	2.33	1	1					37.89	2.33	1	1	46.87	2.33	1	1	473	50.3814	8.06006
Q9LJE2	Lysine--tRNA ligase, chloroplastic/mitochondrial OS=Arabidopsis thaliana OX=3702 GN=OVA5 PE=2 SV=1 - [SYKM_ARATH]	2.33	1	1	1	1	0	2.33	1	1		0				0							602	67.5454	6.02393
P29976	Phospho-2-dehydro-3-deoxyheptonate aldolase 1, chloroplastic OS=Arabidopsis thaliana OX=3702 GN=DHS1 PE=2 SV=2 - [AROF_ARATH]	2.29	1	1	1	1													23.24	2.29	1	1	525	57.9424	8.06006
Q9SWG0	Isovaleryl-CoA dehydrogenase, mitochondrial OS=Arabidopsis thaliana OX=3702 GN=IVD PE=1 SV=2 - [IVD_ARATH]	2.2	1	1	1	1													25.84	2.2	1	1	409	44.7445	7.53271
A8MS56	NAD(P)-binding Rossmann-fold superfamily protein OS=Arabidopsis thaliana OX=3702 GN=MPA22.7 PE=1 SV=1 - [A8MS56_ARATH]	2.19	2	1	1	1													22.19	2.19	1	1	456	50.4564	6.16357
Q8L6Z2	At1g07030 OS=Arabidopsis thaliana OX=3702 GN=At1g07030 PE=1 SV=1 - [Q8L6Z2_ARATH]	2.15	1	1	1	1		0				0							35.02	2.15	1	1	326	35.6798	8.01611
Q94AX4	D-lactate dehydrogenase [cytochrome], mitochondrial OS=Arabidopsis thaliana OX=3702 GN=DLD PE=1 SV=1 - [DLD_ARATH]	2.12	1	1	1	3	39.38	2.12	1	1	24.05	2.12	1	1					24.79	2.12	1	1	567	62.1357	6.90283
F4KII1	Glycosyltransferase OS=Arabidopsis thaliana OX=3702 GN=At5g24750 PE=1 SV=1 - [F4KII1_ARATH]	2.12	1	1	1	1									34.99	2.12	1	1		0			520	58.5112	5.99854
F4KAS6	GroES-like zinc-binding alcohol dehydrogenase family protein OS=Arabidopsis thaliana OX=3702 GN=MBK5.9 PE=1 SV=1 - [F4KAS6_ARATH]	2.11	2	1	1	1	32.84	2.11	1	1		0											427	45.5121	7.45947
Q9FZ81	RHOMBOID-like protein 12, mitochondrial OS=Arabidopsis thaliana OX=3702 GN=RBL12 PE=2 SV=1 - [RBL12_ARATH]	2.08	1	1	1	1		0			34.24	2.08	1	1		0				0			336	37.4168	11.2827
A0A1P8AV04	2-isopropylmalate synthase 1 OS=Arabidopsis thaliana OX=3702 GN=IMS1 PE=1 SV=1 - [A0A1P8AV04_ARATH]	2.07	4	1	1	1													44.49	2.07	1	1	483	52.4511	8.07471
Q93YZ7	Acetolactate synthase small subunit 2, chloroplastic OS=Arabidopsis thaliana OX=3702 GN=At2g31810 PE=1 SV=1 - [ILVH2_ARATH]	2.04	1	1	1	1													37.77	2.04	1	1	491	53.8395	8.96826
A0A1P8B7N0	P-loop containing nucleoside triphosphate hydrolases superfamily protein OS=Arabidopsis thaliana OX=3702 GN=At4g04180 PE=1 SV=1 - [A0A1P8B7N0_ARATH]	2.02	2	1	1	1	49.77	2.02	1	1													595	65.7075	5.64307
Q9SE51	Surfeit locus protein 1 OS=Arabidopsis thaliana OX=3702 GN=SURF1 PE=2 SV=1 - [SURF1_ARATH]	1.98	1	1	1	1		0				0							33.68	1.98	1	1	354	39.8965	9.77393
Q9C609	At1g25682 OS=Arabidopsis thaliana OX=3702 GN=At1g25682 PE=1 SV=1 - [Q9C609_ARATH]	1.94	6	1	1	1									41.66	1.94	1	1					310	35.0312	9.67139
P14671	Tryptophan synthase beta chain 1, chloroplastic OS=Arabidopsis thaliana OX=3702 GN=TSB1 PE=2 SV=1 - [TRPB1_ARATH]	1.91	2	1	1	1	37.62	1.91	1	1													470	50.8937	6.84424
Q9FLX6	Pentatricopeptide repeat-containing protein At5g52850, chloroplastic OS=Arabidopsis thaliana OX=3702 GN=PCMP-H31 PE=2 SV=1 - [PP430_ARATH]	1.9	1	2	2	2	25.57	1.23	1	1	43.89	0.67	1	1						0			893	98.7763	7.89893
Q9SV46	Pentatricopeptide repeat-containing protein At3g54980, mitochondrial OS=Arabidopsis thaliana OX=3702 GN=At3g54980 PE=1 SV=1 - [PP282_ARATH]	1.88	1	2	2	2		0			42.34	0.82	1	1	33.25	1.06	1	1					851	94.9993	5.89697
A0A1I9LTM0	P-loop containing nucleoside triphosphate hydrolases superfamily protein OS=Arabidopsis thaliana OX=3702 GN=At3g28580 PE=1 SV=1 - [A0A1I9LTM0_ARATH]	1.88	3	1	1	1		0											25.5	1.88	1	1	478	56.0835	7.00537
Q8W497	Uncharacterized protein At2g19870; F6F22.10 OS=Arabidopsis thaliana OX=3702 GN=At2g19870 PE=1 SV=1 - [Q8W497_ARATH]	1.87	1	1	1	1									24.73	1.87	1	1					589	65.5198	8.39697
Q9SZ30	Imidazole glycerol phosphate synthase hisHF, chloroplastic OS=Arabidopsis thaliana OX=3702 GN=HISN4 PE=2 SV=1 - [HIS4_ARATH]	1.86	1	1	1	1													32.83	1.86	1	1	592	64.1529	6.75635
A0A1P8AY21	Tryptophanyl-tRNA synthetase OS=Arabidopsis thaliana OX=3702 GN=OVA4 PE=1 SV=1 - [A0A1P8AY21_ARATH]	1.8	4	1	1	1					49.45	1.8	1	1									389	42.9371	8.52881
F4K786	Tetratricopeptide repeat (TPR)-like superfamily protein OS=Arabidopsis thaliana OX=3702 GN=At5g37590 PE=1 SV=2 - [F4K786_ARATH]	1.8	1	1	1	1										0			21.13	1.8	1	1	555	62.2202	7.95752
O23240	D-2-hydroxyglutarate dehydrogenase, mitochondrial OS=Arabidopsis thaliana OX=3702 GN=D2HGDH PE=1 SV=3 - [D2HDH_ARATH]	1.79	1	1	1	2	47.34	1.79	1	1									25.42	1.79	1	1	559	61.4066	6.97607
Q9SS38	DNA gyrase subunit B, chloroplastic OS=Arabidopsis thaliana OX=3702 GN=GYRBC PE=2 SV=3 - [GYRBP_ARATH]	1.78	3	1	2	2	32.61	0.96	1	1	39.26	0.82	1	1		0				0			730	80.9979	8.47021
F4I8V6	Protein kinase superfamily protein OS=Arabidopsis thaliana OX=3702 GN=At1g11390 PE=1 SV=1 - [F4I8V6_ARATH]	1.76	1	1	1	2									16.75	1.76	1	1	21.14	1.76	1	1	624	70.548	9.75928
F4I1L9	Adenylosuccinate lyase OS=Arabidopsis thaliana OX=3702 GN=At1g36280 PE=1 SV=1 - [F4I1L9_ARATH]	1.73	3	1	1	1									40.88	1.73	1	1					519	57.8129	7.13721
A0A1I9LPN6	PYRIMIDINE 4 OS=Arabidopsis thaliana OX=3702 GN=PYD4 PE=1 SV=1 - [A0A1I9LPN6_ARATH]	1.71	2	1	1	1	41.99	1.71	1	1						0				0			468	50.8649	8.38232
Q9LDD8	Methylcrotonoyl-CoA carboxylase beta chain, mitochondrial OS=Arabidopsis thaliana OX=3702 GN=MCCB PE=2 SV=1 - [MCCB_ARATH]	1.7	1	1	1	2									43.5	1.7	1	1	20.72	1.7	1	1	587	63.9719	8.52881
Q8VYN6	ATP-dependent 6-phosphofructokinase 5, chloroplastic OS=Arabidopsis thaliana OX=3702 GN=PFK5 PE=1 SV=1 - [PFKA5_ARATH]	1.68	1	1	1	1	29.14	1.68	1	1													537	58.5778	7.25439
A0A1P8BDV6	DNAse I-like superfamily protein OS=Arabidopsis thaliana OX=3702 GN=At5g11350 PE=1 SV=1 - [A0A1P8BDV6_ARATH]	1.68	5	1	1	2	38.68	1.68	1	1						0			27.82	1.68	1	1	594	66.2414	5.05908
P56767	Photosystem I P700 chlorophyll a apoprotein A2 OS=Arabidopsis thaliana OX=3702 GN=psaB PE=3 SV=1 - [PSAB_ARATH]	1.63	1	1	1	3	30.8	1.63	1	1	37.16	1.63	1	1					31.9	1.63	1	1	734	82.4229	7.40088
Q9ZUX4	Uncharacterized protein At2g27730, mitochondrial OS=Arabidopsis thaliana OX=3702 GN=At2g27730 PE=1 SV=1 - [UMP2_ARATH]	33.63	1	3	3	9	79.5633	33.63	3	3	54.5233	33.63	3	3	89.6	26.55	2	2	63.54	13.27	1	1	113	11.9403	9.64209
F4K658	FAD/NAD(P)-binding oxidoreductase family protein OS=Arabidopsis thaliana OX=3702 GN=At5g49555 PE=1 SV=1 - [F4K658_ARATH]	1.62	1	1	1	1									35.73	1.62	1	1					556	60.4514	6.80029
Q9FXT6	Peroxisomal membrane protein PEX14 OS=Arabidopsis thaliana OX=3702 GN=PEX14 PE=1 SV=2 - [PEX14_ARATH]	1.58	1	1	1	3	27.43	1.58	1	1	24.09	1.58	1	1	21.02	1.58	1	1					507	55.5608	5.97314
A0A1P8AUG2	Signal peptide peptidase OS=Arabidopsis thaliana OX=3702 GN=SPPA PE=1 SV=1 - [A0A1P8AUG2_ARATH]	1.5	2	1	1	1										0			25.69	1.5	1	1	601	67.4844	9.33447
F4J5W3	Ubiquitin carboxyl-terminal hydrolase family protein OS=Arabidopsis thaliana OX=3702 GN=At3g58520 PE=1 SV=1 - [F4J5W3_ARATH]	1.48	2	1	1	1													27.88	1.48	1	1	406	47.6192	8.54346
Q8LA13	DEAD-box ATP-dependent RNA helicase 11 OS=Arabidopsis thaliana OX=3702 GN=RH11 PE=1 SV=1 - [RH11_ARATH]	1.47	3	1	1	1		0								0			21.77	1.47	1	1	612	65.9846	6.68311
Q9LSY8	UDP-glycosyltransferase 71B2 OS=Arabidopsis thaliana OX=3702 GN=UGT71B2 PE=1 SV=1 - [U71B2_ARATH]	1.44	1	1	1	1					37.97	1.44	1	1									485	54.3071	5.021
Q9LVM1	ABC transporter B family member 25, mitochondrial OS=Arabidopsis thaliana OX=3702 GN=ABCB25 PE=1 SV=1 - [AB25B_ARATH]	1.37	1	1	1	4						0			53.9133	1.37	1	3	27.79	1.37	1	1	728	80.3698	9.23193
Q9FHR3	Putative pentatricopeptide repeat-containing protein At5g37570 OS=Arabidopsis thaliana OX=3702 GN=PCMP-E37 PE=3 SV=1 - [PP403_ARATH]	1.27	1	1	1	1	34.58	1.27	1	1						0							550	61.6118	7.13721
F4KDA5	Mitochondrial intermediate peptidase, mitochondrial OS=Arabidopsis thaliana OX=3702 GN=OCT1 PE=3 SV=1 - [MIP_ARATH]	1.27	1	1	1	1													30.63	1.27	1	1	706	79.874	6.87354
A0A2P2CLF3	Ribosomal protein S3, mitochondrial OS=Arabidopsis thaliana OX=3702 GN=rps3 PE=1 SV=2 - [A0A2P2CLF3_ARATH]	1.26	2	1	1	1	34.89	1.26	1	1		0								0			556	64.7356	10.3452
F4IPZ4	Leucine-rich repeat protein kinase family protein OS=Arabidopsis thaliana OX=3702 GN=At2g37050 PE=1 SV=1 - [F4IPZ4_ARATH]	1.26	4	1	1	3									86.0353	1.26	1	3					714	79.2974	7.38623
Q9LZ66	Assimilatory sulfite reductase (ferredoxin), chloroplastic OS=Arabidopsis thaliana OX=3702 GN=SIR PE=1 SV=1 - [SIR_ARATH]	1.25	1	1	1	1						0							23.51	1.25	1	1	642	71.9046	8.30908
B3H7L9	Kinesin-like protein OS=Arabidopsis thaliana OX=3702 GN=ZCF125 PE=1 SV=1 - [B3H7L9_ARATH]	1.23	2	1	1	10	57.45	1.23	1	4	69.03	1.23	1	5					37.94	1.23	1	1	731	83.1177	6.22705
F4JF64	Clp ATPase OS=Arabidopsis thaliana OX=3702 GN=HSP93-III PE=1 SV=1 - [F4JF64_ARATH]	1.19	4	1	1	2					44.7	1.19	1	1		0			40.33	1.19	1	1	921	102.179	6.21436
F4JB06	Ribosomal protein S5/Elongation factor G/III/V family protein OS=Arabidopsis thaliana OX=3702 GN=MGH6.2 PE=1 SV=2 - [F4JB06_ARATH]	1.14	4	1	1	1	44.71	1.14	1	1													788	87.7731	5.93506
Q9STS9	Putative pentatricopeptide repeat-containing protein At3g47840 OS=Arabidopsis thaliana OX=3702 GN=PCMP-E43 PE=3 SV=1 - [PP268_ARATH]	1.13	1	1	1	1	28.81	1.13	1	1													706	78.003	8.00146
Q9FWA6	Pentatricopeptide repeat-containing protein At3g02330, mitochondrial OS=Arabidopsis thaliana OX=3702 GN=PCMP-E90 PE=2 SV=2 - [PP207_ARATH]	1.11	1	1	1	2					57.48	1.11	1	2						0			903	101.647	6.40479
A0A1P8AQK5	Long chain acyl-CoA synthetase 9 OS=Arabidopsis thaliana OX=3702 GN=LACS9 PE=1 SV=1 - [A0A1P8AQK5_ARATH]	1.1	3	1	1	1		0				0							40.01	1.1	1	1	545	59.6838	7.57666
Q9SA18	Bifunctional aspartokinase/homoserine dehydrogenase 1, chloroplastic OS=Arabidopsis thaliana OX=3702 GN=AKHSDH1 PE=1 SV=1 - [AKH1_ARATH]	1.1	2	1	1	1													40.84	1.1	1	1	911	99.3415	6.771
Q9SUH6	Pentatricopeptide repeat-containing protein At4g30700 OS=Arabidopsis thaliana OX=3702 GN=DYW9 PE=2 SV=1 - [PP341_ARATH]	1.01	1	1	1	2	40.64	1.01	1	1	44.82	1.01	1	1		0							792	88.7202	7.37158
A0A2H1ZEI5	Pumilio 5 OS=Arabidopsis thaliana OX=3702 GN=PUM5 PE=1 SV=1 - [A0A2H1ZEI5_ARATH]	0.99	3	1	1	3	18.92	0.99	1	1	44.8353	0.99	1	2		0				0			913	101.543	5.88428
Q9FMQ1	Pentatricopeptide repeat-containing protein At5g12100, mitochondrial OS=Arabidopsis thaliana OX=3702 GN=At5g12100 PE=2 SV=1 - [PP376_ARATH]	0.86	1	1	1	2		0			23.85	0.86	1	1		0			34.05	0.86	1	1	816	91.8588	6.27783
Q9MAH1	TPR repeat-containing thioredoxin TTL1 OS=Arabidopsis thaliana OX=3702 GN=TTL1 PE=1 SV=1 - [TTL1_ARATH]	0.86	1	1	1	1	22.73	0.86	1	1		0								0			699	76.0674	8.80713
F4JA10	Presequence protease 1 OS=Arabidopsis thaliana OX=3702 GN=PREP1 PE=1 SV=1 - [F4JA10_ARATH]	0.84	2	1	1	1													21.68	0.84	1	1	1069	119.684	5.63037
F4ISU2	Early endosome antigen OS=Arabidopsis thaliana OX=3702 GN=At2g32240 PE=1 SV=1 - [F4ISU2_ARATH]	0.75	1	1	1	1	31.06	0.75	1	1		0				0				0			1333	148.525	4.75439
P42498	Phytochrome E OS=Arabidopsis thaliana OX=3702 GN=PHYE PE=1 SV=2 - [PHYE_ARATH]	0.72	1	1	1	2									38.03	0.72	1	1	25.87	0.72	1	1	1112	122.438	6.1001
Q9ZV24	Outer envelope pore protein 16-1, chloroplastic OS=Arabidopsis thaliana OX=3702 GN=OEP161 PE=1 SV=1 - [OP161_ARATH]	31.76	1	4	4	12	93.307	19.59	3	3	98.1077	14.19	2	2	67.89	14.19	2	4	44.7433	26.35	3	3	148	15.4721	9.12939
Q94FB9	ABC transporter D family member 1 OS=Arabidopsis thaliana OX=3702 GN=ABCD1 PE=1 SV=1 - [AB1D_ARATH]	0.67	3	1	1	1													28.09	0.67	1	1	1337	149.482	8.92432

## Sheet: TEST_4in4_calculations
Accession	Description	ΣCoverage	Σ# Proteins	Σ# Unique Peptides	Σ# Peptides	Σ# PSMs	Score A2	Coverage A2	# Peptides A2	# PSM A2	Score B2	Coverage B2	# Peptides B2	# PSM B2	Score C2	Coverage C2	# Peptides C2	# PSM C2	Score D2	Coverage D2	# Peptides D2	# PSM D2	# AAs	MW [kDa]	calc. pI		Score average TEST	Score average CONTROl	RATIO (Score TEST/CONTROL)
A0A1I9LT07	Putative mitochondrial RNA helicase 1 OS=Arabidopsis thaliana OX=3702 GN=PMH1 PE=1 SV=1 - [A0A1I9LT07_ARATH]	23.03	2	8	12	27	88.41	10.59	5	5	147.607	12.94	7	7	159.17	15.13	7	7	149.345	13.95	8	8	595	62.2837	9.37842		136.133	#N/A	#N/A
A0A1P8AUX7	Chaperonin 10 OS=Arabidopsis thaliana OX=3702 GN=CPN10 PE=1 SV=1 - [A0A1P8AUX7_ARATH]	42.68	2	3	3	7	31.64	23.17	2	2	31.3	10.98	1	1	33.1	10.98	1	1	55.7745	42.68	3	3	82	8.85188	9.62744		37.9536	#N/A	#N/A
A0A2P2CLG4	NADH-ubiquinone oxidoreductase chain 4 OS=Arabidopsis thaliana OX=3702 GN=nad4 PE=3 SV=2 - [A0A2P2CLG4_ARATH]	1.62	2	1	1	13	63.2867	1.62	1	3	134.08	1.62	1	5	78.55	1.62	1	3	46.33	1.62	1	2	495	55.9049	8.54346		80.5617	#N/A	#N/A
A8MSD8	Mitochondrial glycoprotein family protein OS=Arabidopsis thaliana OX=3702 GN=At2g41600 PE=1 SV=1 - [A8MSD8_ARATH]	22.22	6	3	3	8	83.7767	16.91	2	3	38.44	6.28	1	1	72.99	16.91	2	2	30.69	11.59	2	2	207	23.4951	6.80029		56.4742	#N/A	#N/A
F4I577	Monodehydroascorbate reductase 6 OS=Arabidopsis thaliana OX=3702 GN=MDAR6 PE=1 SV=1 - [F4I577_ARATH]	12.74	3	4	4	7	55.08	3.37	1	1	60.33	3.37	1	1	48.88	3.37	1	1	84.7767	12.74	4	4	416	44.9952	8.5874		62.2667	#N/A	#N/A
F4IMB5	ATP synthase subunit alpha, mitochondrial OS=Arabidopsis thaliana OX=3702 GN=At2g07698 PE=1 SV=1 - [F4IMB5_ARATH]	29.73	2	2	22	168	1169.23	23.29	16	42	836.428	18.92	12	36	1167.24	19.31	13	45	990.468	24.84	19	45	777	85.8793	5.56689		1040.84	#N/A	#N/A
F4IP53	General regulatory factor 9 OS=Arabidopsis thaliana OX=3702 GN=GRF9 PE=1 SV=1 - [F4IP53_ARATH]	6.87	4	1	2	54	471.453	3.82	1	19	436.36	3.82	1	17	334.563	3.82	1	12	130.91	6.87	2	6	262	29.4446	4.90674		343.321	#N/A	#N/A
F4IPW4	Elongation factor family protein OS=Arabidopsis thaliana OX=3702 GN=EMB2785 PE=1 SV=1 - [F4IPW4_ARATH]	11.24	3	6	6	10	58.14	8.25	4	4	49.48	4.8	3	3	21.49	1.65	1	1	44.86	2.85	2	2	667	72.4593	6.72705		43.4925	#N/A	#N/A
F4JGB9	Malonyl-CoA decarboxylase family protein OS=Arabidopsis thaliana OX=3702 GN=At4g04320 PE=1 SV=1 - [F4JGB9_ARATH]	43.91	1	1	20	67	480.678	26.11	13	19	302.866	24.56	11	15	453.175	29.01	11	17	387.689	31.33	14	16	517	58.2872	7.18115		406.102	#N/A	#N/A
F4JKN4	Alpha/beta-Hydrolases superfamily protein OS=Arabidopsis thaliana OX=3702 GN=At4g34310 PE=1 SV=1 - [F4JKN4_ARATH]	10.99	10	11	11	15	70.8967	2.61	3	3	27.03	0.81	1	1	32.56	0.73	1	1	212.45	10.1	10	10	1228	133.371	8.03076		85.734	#N/A	#N/A
F4JNE3	Pleckstrin homology (PH) domain-containing protein OS=Arabidopsis thaliana OX=3702 GN=At4g17140 PE=1 SV=1 - [F4JNE3_ARATH]	4.95	3	18	18	29	173.38	2.49	9	9	84.5	1.23	5	5	61.0667	0.97	3	3	241.78	3.49	12	12	4218	470.96	6.18896		140.182	#N/A	#N/A
F4JWS9	Cytochrome b-c1 complex subunit 7 OS=Arabidopsis thaliana OX=3702 GN=At5g25450 PE=1 SV=1 - [F4JWS9_ARATH]	16.04	2	1	2	14	117.98	10.38	1	5	38.49	10.38	1	3	53.36	10.38	1	2	63.01	16.04	2	4	106	12.7527	9.90576		68.21	#N/A	#N/A
F4KGV2	G-box regulating factor 6 OS=Arabidopsis thaliana OX=3702 GN=GRF6 PE=1 SV=1 - [F4KGV2_ARATH]	10.57	6	1	3	63	513.835	10.57	3	23	505.826	7.32	2	21	334.563	4.07	1	12	148.732	7.32	2	7	246	27.7007	4.89404		375.739	#N/A	#N/A
O03986	Heat shock protein 90-4 OS=Arabidopsis thaliana OX=3702 GN=HSP90-4 PE=1 SV=1 - [HS904_ARATH]	3.15	5	2	2	6	52.98	1.72	1	1	61.3	3.15	2	2	35.78	1.72	1	1	76.58	3.15	2	2	699	80.0909	5.04639		56.66	#N/A	#N/A
O04308	Probable mitochondrial-processing peptidase subunit alpha-2, chloroplastic/mitochondrial OS=Arabidopsis thaliana OX=3702 GN=MPPalpha2 PE=1 SV=1 - [MPPA2_ARATH]	30.06	1	5	14	88	502.029	24.85	11	21	398.75	17.43	8	15	808.013	17.84	9	34	388.192	23.85	10	18	499	54.0193	6.48096		524.246	#N/A	#N/A
O64471	Mitochondrial outer membrane import complex protein METAXIN OS=Arabidopsis thaliana OX=3702 GN=MTX1 PE=1 SV=1 - [MTX_ARATH]	22.54	2	5	5	14	101.01	8.57	2	2	128.67	22.22	4	5	79.64	18.73	3	3	114.48	8.57	3	4	315	35.8314	5.30029		105.95	#N/A	#N/A
P42644	14-3-3-like protein GF14 psi OS=Arabidopsis thaliana OX=3702 GN=GRF3 PE=1 SV=2 - [14333_ARATH]	14.51	9	1	4	72	511.482	7.06	2	22	544.699	14.51	4	24	362.237	7.06	2	16	178.193	10.2	3	10	255	28.5883	4.79248		399.153	#N/A	#N/A
P56757	ATP synthase subunit alpha, chloroplastic OS=Arabidopsis thaliana OX=3702 GN=atpA PE=1 SV=1 - [ATPA_ARATH]	3.94	1	1	2	9	47.86	1.38	1	1	48.6075	1.38	1	2	101.02	3.94	2	5	49.05	1.38	1	1	507	55.294	5.24951		61.6345	#N/A	#N/A
Q1JPL4	External alternative NAD(P)H-ubiquinone oxidoreductase B1, mitochondrial OS=Arabidopsis thaliana OX=3702 GN=NDB1 PE=1 SV=1 - [NDB1_ARATH]	20.14	2	9	10	21	141.781	11.73	6	7	142.705	13.84	6	7	47.96	6.13	2	2	149.49	8.06	5	5	571	63.2745	6.72705		120.484	#N/A	#N/A
Q42547	Catalase-3 OS=Arabidopsis thaliana OX=3702 GN=CAT3 PE=1 SV=3 - [CATA3_ARATH]	47.76	6	16	22	168	840.043	33.94	15	35	1033.8	39.23	18	54	1102.59	36.79	17	52	664.739	38.82	17	27	492	56.6596	7.63525		910.293	#N/A	#N/A
Q42599	NADH dehydrogenase [ubiquinone] iron-sulfur protein 8-A, mitochondrial OS=Arabidopsis thaliana OX=3702 GN=At1g79010 PE=1 SV=1 - [NDS8A_ARATH]	13.96	1	1	3	7	36.93	4.05	1	1	31.12	4.05	1	1	29.17	8.56	2	2	57.8233	13.96	3	3	222	25.4866	5.41455		38.7608	#N/A	#N/A
Q67XF2	Peptidase S24/S26A/S26B/S26C family protein OS=Arabidopsis thaliana OX=3702 GN=AGAMOUS-like 64 PE=1 SV=1 - [Q67XF2_ARATH]	18.34	3	3	3	8	103.537	18.34	3	4	82.0051	10.65	2	2	65.13	6.51	1	1	36.29	4.14	1	1	169	18.8246	9.5835		71.7406	#N/A	#N/A
Q8L814	Chaperone DnaJ-domain superfamily protein OS=Arabidopsis thaliana OX=3702 GN=At4g07990 PE=1 SV=1 - [Q8L814_ARATH]	9.26	3	2	2	4	36.47	4.63	1	1	26.36	4.63	1	1	23.55	4.63	1	1	23.13	4.63	1	1	216	25.9219	9.30518		27.3775	#N/A	#N/A
Q8LB02	Succinate dehydrogenase [ubiquinone] iron-sulfur subunit 2, mitochondrial OS=Arabidopsis thaliana OX=3702 GN=SDH2-2 PE=1 SV=2 - [SDHB2_ARATH]	17.86	3	5	5	15	40.03	8.57	2	2	86.29	6.79	2	3	122.749	11.79	3	6	113.692	8.93	3	4	280	31.1206	8.6167		90.6904	#N/A	#N/A
Q96326	Cytochrome c-type biogenesis protein CcmE homolog, mitochondrial OS=Arabidopsis thaliana OX=3702 GN=CCME PE=1 SV=1 - [CCME_ARATH]	10.94	1	2	2	5	62.23	10.94	2	2	28.03	6.25	1	1	30.54	6.25	1	1	33.77	6.25	1	1	256	28.582	9.39307		38.6425	#N/A	#N/A
Q9FGM0	ATP-dependent zinc metalloprotease FTSH 11, chloroplastic/mitochondrial OS=Arabidopsis thaliana OX=3702 GN=FTSH11 PE=1 SV=1 - [FTSHB_ARATH]	3.72	1	1	3	47	203.808	2.85	2	13	241.823	2.85	2	13	228.487	0.99	1	16	67.8464	1.86	2	5	806	88.6617	6.12549		185.491	#N/A	#N/A
Q9FI43	Calcium-dependent mitochondrial ATP-magnesium/phosphate carrier protein 2 OS=Arabidopsis thaliana OX=3702 GN=APC2 PE=1 SV=1 - [MAPC2_ARATH]	9.03	1	3	5	9	53.6033	4.31	3	3	54.07	3.29	2	2	25.57	1.64	1	1	53.6867	6.16	3	3	487	54.4713	7.1958		46.7325	#N/A	#N/A
Q9FMV1	Gamma carbonic anhydrase-like 1, mitochondrial OS=Arabidopsis thaliana OX=3702 GN=GAMMACAL1 PE=1 SV=1 - [GCAL1_ARATH]	21.83	2	3	5	19	156.697	15.08	3	7	71.51	16.27	3	4	152.28	9.92	2	4	142.487	17.06	4	4	252	27.5525	8.77783		130.744	#N/A	#N/A
Q9LK25	Prohibitin-4, mitochondrial OS=Arabidopsis thaliana OX=3702 GN=PHB4 PE=1 SV=1 - [PHB4_ARATH]	34.41	2	2	9	48	324.062	23.66	6	12	409.106	27.6	6	16	428.794	22.22	5	11	262.566	26.88	7	9	279	30.6191	7.56201		356.132	#N/A	#N/A
Q9SI32	Phospholipid scramblase OS=Arabidopsis thaliana OX=3702 GN=At2g04940 PE=1 SV=1 - [Q9SI32_ARATH]	14.29	1	5	5	17	108.45	10.46	3	4	129.19	9.18	3	5	134.68	9.44	3	4	86.56	8.42	3	4	392	44.0946	8.66064		114.72	#N/A	#N/A
Q9SU56	L-galactono-1,4-lactone dehydrogenase, mitochondrial OS=Arabidopsis thaliana OX=3702 GN=GLDH PE=1 SV=1 - [GLDH_ARATH]	31.8	2	17	17	55	206.317	18.03	9	13	159.369	12.79	6	9	293.1	21.8	10	16	324.656	30	16	17	610	68.5126	8.55811		245.86	#N/A	#N/A
O80983	ATP-dependent zinc metalloprotease FTSH 4, mitochondrial OS=Arabidopsis thaliana OX=3702 GN=FTSH4 PE=1 SV=2 - [FTSH4_ARATH]	72.66	4	52	54	2002	17020.8	66.25	45	576	18617.2	63.32	41	636	13612	67.22	46	449	9511.08	63.74	48	341	717	77.2263	8.6167		14690.3	70.1449	209.427
Q93VP9	SPFH/Band 7/PHB domain-containing membrane-associated protein family OS=Arabidopsis thaliana OX=3702 GN=AtSLP1 PE=1 SV=1 - [Q93VP9_ARATH]	76.64	1	25	34	1009	7222.52	70.32	28	252	8058.69	71.29	28	300	8296.68	68.13	27	291	4403.41	70.56	29	166	411	44.9922	6.81494		6995.33	170.783	40.9604
Q9LVW0	At5g54100 OS=Arabidopsis thaliana OX=3702 GN=MJP23.8 PE=1 SV=1 - [Q9LVW0_ARATH]	56.61	1	13	22	569	3498.61	54.11	19	128	5555.94	52.87	18	186	4935.89	52.87	18	155	2552.24	45.39	18	100	401	43.5796	9.05615		4135.67	153.13	27.0076
Q9SD36	Altered inheritance of mitochondria protein OS=Arabidopsis thaliana OX=3702 GN=F24M12.140 PE=1 SV=1 - [Q9SD36_ARATH]	62.56	3	14	14	219	1440.84	54.5	10	46	1795.53	54.5	10	56	2391.42	60.19	11	80	1074.38	49.29	10	37	211	23.4348	9.5542		1675.54	80.5975	20.789
Q9ZU25	Probable mitochondrial-processing peptidase subunit alpha-1, mitochondrial OS=Arabidopsis thaliana OX=3702 GN=MPPalpha1 PE=1 SV=1 - [MPPA1_ARATH]	56.26	2	14	23	226	1242.46	50.1	18	60	1247.75	49.9	18	50	1711.74	51.69	20	75	883.033	34.99	13	41	503	54.3677	6.32861		1271.25	173.92	7.30938
Q94JS0	Cytochrome b-c1 complex subunit Rieske-1, mitochondrial OS=Arabidopsis thaliana OX=3702 GN=UCR1-1 PE=1 SV=1 - [UCRI1_ARATH]	26.84	2	6	6	64	546.947	26.84	6	22	645.632	26.84	6	20	367.836	26.84	6	16	123.4	14.34	3	6	272	29.5892	8.42627		420.954	82.6045	5.09602
Q9LK29	Cytochrome c1 1, heme protein, mitochondrial OS=Arabidopsis thaliana OX=3702 GN=CYC1-1 PE=1 SV=1 - [CYC1A_ARATH]	46.58	1	5	10	76	304.07	43.65	9	20	463.4	28.66	6	22	446.505	43.97	9	25	177.5	29.64	6	9	307	33.6289	6.12549		347.869	69.81	4.98308
Q9SX77	Succinate dehydrogenase subunit 5, mitochondrial OS=Arabidopsis thaliana OX=3702 GN=SDH5 PE=1 SV=1 - [SDH5_ARATH]	35.41	1	5	5	28	266.02	29.18	4	9	179.694	28.79	4	10	182.077	29.18	4	6	134.82	19.07	3	3	257	28.0882	6.65381		190.653	39.8967	4.77866
Q9SUU5	Cytochrome b-c1 complex subunit 7-1, mitochondrial OS=Arabidopsis thaliana OX=3702 GN=QCR7-1 PE=1 SV=1 - [QCR71_ARATH]	50.82	2	6	7	48	283.51	40.16	5	13	269.208	45.9	6	14	223.937	35.25	5	11	223.207	45.9	6	10	122	14.5176	9.72998		249.966	52.6125	4.75107
Q9LXJ2	Cytochrome b-c1 complex subunit 9, mitochondrial OS=Arabidopsis thaliana OX=3702 GN=QCR9 PE=1 SV=1 - [QCR9_ARATH]	31.94	2	3	3	18	107.033	20.83	2	3	187.49	31.94	3	7	147.113	20.83	2	6	108.25	20.83	2	2	72	8.44332	9.46631		137.472	29.9833	4.58494
Q9FKS5	Cytochrome c1 2, heme protein, mitochondrial OS=Arabidopsis thaliana OX=3702 GN=CYC1-2 PE=1 SV=1 - [CYC1B_ARATH]	46.58	1	5	10	65	349.105	32.9	7	19	388.28	34.53	6	17	329.84	30.29	6	18	225.669	38.11	8	11	307	33.6689	6.17627		323.223	72.31	4.46997
Q42290	Probable mitochondrial-processing peptidase subunit beta, mitochondrial OS=Arabidopsis thaliana OX=3702 GN=MPPbeta PE=1 SV=2 - [MPPB_ARATH]	53.67	1	24	24	245	1681.66	53.67	23	64	1294.47	48.02	20	57	2083.2	49.53	21	88	773.863	38.04	18	36	531	59.1233	6.78564		1458.3	329.52	4.42553
Q9C5M0	Mitochondrial dicarboxylate/tricarboxylate transporter DTC OS=Arabidopsis thaliana OX=3702 GN=DTC PE=1 SV=1 - [DTC_ARATH]	32.21	1	8	8	57	302.299	22.82	6	14	226.118	18.79	5	15	495.703	26.51	7	16	287.316	32.21	8	12	298	31.8912	9.23193		327.859	78.3706	4.18344
Q9FMU6	Mitochondrial phosphate carrier protein 3, mitochondrial OS=Arabidopsis thaliana OX=3702 GN=MPT3 PE=1 SV=1 - [MPCP3_ARATH]	31.47	2	11	11	46	150.407	18.93	7	9	142.224	17.33	5	8	346.839	21.07	8	19	206.74	28	10	10	375	40.0635	9.20264		211.552	51.0483	4.14416
A0A2P2CLG2	Cytochrome b OS=Arabidopsis thaliana OX=3702 GN=cob PE=1 SV=2 - [A0A2P2CLG2_ARATH]	5.6	2	2	2	15	143.569	5.6	2	4	104.223	5.6	2	3	189.252	3.31	1	5	116.737	5.6	2	3	393	44.2518	7.15186		138.445	33.9667	4.07592
Q8LG56	At1g05205 OS=Arabidopsis thaliana OX=3702 GN=At1g05205 PE=1 SV=1 - [Q8LG56_ARATH]	39.56	1	4	4	24	139.697	39.56	4	7	75.76	38.46	3	5	159.79	39.56	4	8	106.38	21.98	2	4	91	10.6694	7.29834		120.407	30.8933	3.8975
O48528	Outer envelope pore protein 16-3, chloroplastic/mitochondrial OS=Arabidopsis thaliana OX=3702 GN=OEP163 PE=1 SV=1 - [OP163_ARATH]	50.94	1	6	6	39	198.293	47.8	5	12	193.628	42.14	4	9	250.127	29.56	3	11	157.499	21.38	4	7	159	16.9887	8.36768		199.887	52.2275	3.82723
Q94BV7	External alternative NAD(P)H-ubiquinone oxidoreductase B2, mitochondrial OS=Arabidopsis thaliana OX=3702 GN=NDB2 PE=1 SV=1 - [NDB2_ARATH]	18.38	4	9	10	20	166.202	7.9	5	5	51.4877	3.44	2	2	63.392	6.01	4	4	248.186	17.01	9	9	582	65.0183	8.32373		132.317	35.3707	3.74087
Q9SS48	Glycerol-3-phosphate dehydrogenase SDP6, mitochondrial OS=Arabidopsis thaliana OX=3702 GN=SDP6 PE=1 SV=1 - [SDP6_ARATH]	31.16	1	14	14	34	272.465	15.9	8	10	124.44	14.63	5	6	203.55	10.33	5	9	188.948	18.12	9	9	629	68.408	8.00146		197.351	53.34	3.69986
O49203	Nucleoside diphosphate kinase III, chloroplastic/mitochondrial OS=Arabidopsis thaliana OX=3702 GN=NDPK3 PE=1 SV=1 - [NDK3_ARATH]	38.66	3	9	9	49	293.742	27.31	6	12	245.17	27.31	6	10	364.419	30.67	6	15	258.128	29.83	7	12	238	25.7183	9.23193		290.365	82.2345	3.53094
O04331	Prohibitin-3, mitochondrial OS=Arabidopsis thaliana OX=3702 GN=PHB3 PE=1 SV=1 - [PHB3_ARATH]	58.12	2	6	13	65	373.271	37.55	8	16	473.041	54.15	11	22	511.951	41.16	8	16	324.524	38.63	9	11	277	30.381	7.63525		420.697	120.419	3.49361
A8MRD7	Rubredoxin-like superfamily protein OS=Arabidopsis thaliana OX=3702 GN=At3g15640 PE=1 SV=1 - [A8MRD7_ARATH]	22.29	2	3	5	38	182.255	22.29	5	8	183.39	22.29	5	12	190.496	22.29	3	10	123.53	22.29	5	8	175	19.3045	5.021		169.918	53.0767	3.20136
P40941	ADP,ATP carrier protein 2, mitochondrial OS=Arabidopsis thaliana OX=3702 GN=AAC2 PE=1 SV=2 - [ADT2_ARATH]	31.17	2	5	14	104	786.474	20.78	8	32	789.059	15.84	7	25	743.491	16.88	7	21	592.858	26.75	11	26	385	41.7196	9.78857		727.971	231.447	3.1453
P31167	ADP,ATP carrier protein 1, mitochondrial OS=Arabidopsis thaliana OX=3702 GN=AAC1 PE=1 SV=2 - [ADT1_ARATH]	39.9	1	11	20	194	1142.63	28.61	11	45	1494.82	36.75	16	56	1740.88	39.11	17	56	830.002	31.76	15	37	381	41.4494	9.83252		1302.09	415.951	3.13038
P83291	NADH-cytochrome b5 reductase-like protein OS=Arabidopsis thaliana OX=3702 GN=CBR2 PE=1 SV=2 - [NB5R2_ARATH]	34.45	1	9	9	19	85.62	13.72	4	4	54.75	16.16	4	4	64.4533	7.93	3	3	111.687	25	7	8	328	35.9645	8.68994		79.1277	25.3067	3.12675
Q9S7L9	Cytochrome c oxidase subunit 6b-1 OS=Arabidopsis thaliana OX=3702 GN=COX6B-1 PE=1 SV=1 - [CX6B1_ARATH]	53.93	3	10	10	70	466.006	39.79	7	20	550.457	39.79	6	18	475.837	34.03	6	17	345.133	48.17	9	15	191	21.1819	4.33545		459.358	147.316	3.11819
Q9SIL6	Prohibitin-6, mitochondrial OS=Arabidopsis thaliana OX=3702 GN=PHB6 PE=1 SV=1 - [PHB6_ARATH]	31.47	1	4	7	35	128.56	9.79	2	4	191.07	28.32	6	11	192.603	28.67	6	13	174.843	22.03	5	7	286	31.6171	9.64209		171.769	56.4267	3.04411
Q9SP35	Mitochondrial import inner membrane translocase subunit TIM17-2 OS=Arabidopsis thaliana OX=3702 GN=TIM17-2 PE=1 SV=2 - [TI172_ARATH]	21.4	1	3	3	21	115.667	21.4	3	7	52.38	13.17	2	4	182.505	21.4	3	8	65.6	13.17	2	2	243	25.554	5.33838		104.038	38.39	2.71003
P20115	Citrate synthase 4, mitochondrial OS=Arabidopsis thaliana OX=3702 GN=CSY4 PE=1 SV=3 - [CISY4_ARATH]	20.89	4	8	8	20	64.95	10.13	4	4	50.6	8.44	3	3	81.61	13.08	5	7	116.329	12.66	5	6	474	52.7491	6.88818		78.3723	29.005	2.70203
Q38946	Glutamate dehydrogenase 2 OS=Arabidopsis thaliana OX=3702 GN=GDH2 PE=1 SV=1 - [DHE2_ARATH]	35.28	2	8	12	29	236.425	24.82	8	13	65.6295	6.81	3	3	165.922	19.46	6	7	183.723	15.57	6	6	411	44.6707	6.53662		162.925	62.3313	2.61385
B9DFQ9	AT5G37510 protein OS=Arabidopsis thaliana OX=3702 GN=EMB1467 PE=1 SV=1 - [B9DFQ9_ARATH]	31.81	2	20	20	65	255.176	19.19	11	14	260.395	18.39	11	16	334.819	17.72	9	18	441.016	21.88	15	17	745	81.1302	6.63916		322.852	128.315	2.51608
Q9SIB9	Aconitate hydratase 3, mitochondrial OS=Arabidopsis thaliana OX=3702 GN=ACO3 PE=1 SV=2 - [ACO3M_ARATH]	22.83	3	18	18	55	302.29	22.02	17	23	79.2671	10.51	8	8	147.56	11.21	8	11	173.873	13.03	10	13	990	108.133	7.1665		175.748	70.8364	2.48103
O04619	Mitochondrial adenine nucleotide transporter ADNT1 OS=Arabidopsis thaliana OX=3702 GN=ADNT1 PE=1 SV=1 - [ADNT1_ARATH]	45.17	7	15	15	67	384.673	29.83	10	15	505.123	36.65	12	23	404.603	25.28	8	15	299.037	35.23	12	14	352	38.301	9.53955		398.359	162.032	2.45853
O80988	Glycine dehydrogenase (decarboxylating) 2, mitochondrial OS=Arabidopsis thaliana OX=3702 GN=GLDP2 PE=1 SV=1 - [GCSP2_ARATH]	8.05	1	4	10	26	169.888	4.98	5	5	179.333	6.7	7	7	172.845	4.12	4	8	127.244	4.89	6	6	1044	113.703	6.65381		162.328	66.2797	2.44913
Q96251	ATP synthase subunit O, mitochondrial OS=Arabidopsis thaliana OX=3702 GN=At5g13450 PE=1 SV=2 - [ATPO_ARATH]	40.76	2	8	8	26	135.171	27.73	5	7	192.088	26.05	5	7	224.921	29.41	6	8	109.907	21.01	4	4	238	26.305	9.23193		165.522	67.7425	2.4434
P32746	Dihydroorotate dehydrogenase (quinone), mitochondrial OS=Arabidopsis thaliana OX=3702 GN=PYRD PE=1 SV=2 - [PYRD_ARATH]	24.57	1	10	10	22	161.205	14.78	5	5	126.655	15.65	6	7	84.858	3.91	2	2	216.342	20	8	8	460	48.5163	9.20264		147.265	62.2895	2.3642
Q8VZC3	Delta-1-pyrroline-5-carboxylate dehydrogenase 12A1, mitochondrial OS=Arabidopsis thaliana OX=3702 GN=ALDH12A1 PE=1 SV=1 - [AL121_ARATH]	19.78	2	10	10	21	169.776	14.93	8	8	74.8837	5.76	3	4	46.15	4.68	2	2	91.9876	14.75	7	7	556	61.7336	6.72705		95.6994	40.6769	2.35267
Q9SRL6	Outer membrane OMP85 family protein OS=Arabidopsis thaliana OX=3702 GN=F9F8.12 PE=1 SV=1 - [Q9SRL6_ARATH]	16.73	1	8	8	18	185.767	13.08	6	7	77.3356	9.04	4	4	53.5	4.81	2	2	143.14	8.65	4	5	520	57.1736	5.52881		114.936	50.9589	2.25546
F4IVR2	Heat shock protein 60-2 OS=Arabidopsis thaliana OX=3702 GN=HSP60-2 PE=1 SV=1 - [F4IVR2_ARATH]	56.9	2	15	28	159	1353.78	46.9	24	45	1101.64	41.38	20	38	1250.33	42.24	19	40	935.055	46.9	23	36	580	61.4392	6.32861		1160.2	527.76	2.19835
Q9ZNT7	Prohibitin-2, mitochondrial OS=Arabidopsis thaliana OX=3702 GN=PHB2 PE=1 SV=1 - [PHB2_ARATH]	46.85	1	5	9	34	126.21	15.38	3	4	202.634	42.66	8	11	375.014	46.85	9	13	157.133	22.03	5	6	286	31.791	9.39307		215.248	99.0608	2.17288
Q94AU7	Gamma carbonic anhydrase 3, mitochondrial OS=Arabidopsis thaliana OX=3702 GN=GAMMACA3 PE=1 SV=1 - [GCA3_ARATH]	48.45	1	7	9	21	115.05	15.5	3	5	59.74	8.14	2	4	61.32	10.47	2	2	199.726	48.45	9	10	258	27.8201	7.26904		108.959	50.3441	2.16429
Q9SIQ8	AT2G31490 protein OS=Arabidopsis thaliana OX=3702 GN=At2g31490 PE=1 SV=1 - [Q9SIQ8_ARATH]	43.66	1	3	3	17	76.96	43.66	3	5	95.9	23.94	2	4	73.86	23.94	2	5	55.0453	43.66	3	3	71	8.28623	9.31982		75.4413	35.95	2.09851
Q9SJ60	Mal d 1-associated protein OS=Arabidopsis thaliana OX=3702 GN=At2g35900 PE=1 SV=1 - [Q9SJ60_ARATH]	47.4	2	7	7	20	75.2733	33.33	5	6	53.2363	27.08	5	7	41.82	29.69	3	3	47.25	37.5	4	4	192	21.2252	5.07178		54.3949	26.23	2.07377
Q9C6B3	Gamma carbonic anhydrase 2, mitochondrial OS=Arabidopsis thaliana OX=3702 GN=GAMMACA2 PE=1 SV=1 - [GCA2_ARATH]	55.04	1	11	13	53	390.863	37.05	9	15	247.916	32.37	8	13	118.429	32.37	6	9	292.99	37.41	10	16	278	30.0465	7.23975		262.549	127.858	2.05344
O49460	Prohibitin-1, mitochondrial OS=Arabidopsis thaliana OX=3702 GN=PHB1 PE=1 SV=1 - [PHB1_ARATH]	47.57	2	7	10	29	165.143	16.32	4	5	201.221	33.68	7	9	216.608	30.56	7	8	160.179	28.82	7	7	288	31.6869	9.26123		185.788	90.673	2.04899
Q94A28	Aconitate hydratase 2, mitochondrial OS=Arabidopsis thaliana OX=3702 GN=ACO2 PE=1 SV=3 - [ACO2M_ARATH]	17.29	1	14	14	36	218.447	12.86	10	11	64.1833	3.42	3	3	103.79	8.54	6	7	356.671	15.58	12	15	995	108.413	7.15186		185.773	91.488	2.03057
P29197	Chaperonin CPN60, mitochondrial OS=Arabidopsis thaliana OX=3702 GN=CPN60 PE=1 SV=2 - [CH60A_ARATH]	64.64	1	20	33	188	1725.97	57.02	27	57	1304.62	47.66	23	44	1397.56	43.85	22	48	1070.57	50.61	27	39	577	61.2422	5.78271		1374.68	676.995	2.03056
P46643	Aspartate aminotransferase, mitochondrial OS=Arabidopsis thaliana OX=3702 GN=ASP1 PE=1 SV=1 - [AAT1_ARATH]	15.81	1	6	6	21	85.9457	13.26	5	7	118.26	9.07	3	4	79.13	6.98	2	4	123.283	14.19	5	6	430	47.727	8.19189		101.655	50.3767	2.01789
O82514	Adenylate kinase 4 OS=Arabidopsis thaliana OX=3702 GN=ADK1 PE=1 SV=2 - [KAD4_ARATH]	50	2	9	11	59	354.357	42.28	8	15	380.261	37.8	7	15	366.156	49.59	9	19	258.08	32.11	8	10	246	26.915	7.35693		339.713	169.584	2.00321
Q8GUM2	Heat shock 70 kDa protein 9, mitochondrial OS=Arabidopsis thaliana OX=3702 GN=HSP70-9 PE=1 SV=1 - [HSP7I_ARATH]	45.45	3	25	31	183	995.987	40.76	22	43	1200.49	34.75	20	44	1585.84	37.83	20	62	855.156	39.59	25	34	682	73.0296	5.61768		1159.37	581.058	1.99527
Q9SAK4	Succinate-semialdehyde dehydrogenase, mitochondrial OS=Arabidopsis thaliana OX=3702 GN=ALDH5F1 PE=1 SV=2 - [SSDH_ARATH]	20.45	1	9	9	21	193.373	14.02	6	6	124.525	7.95	4	4	121.01	9.47	4	6	178.718	10.8	5	5	528	56.5234	6.91748		154.406	77.8603	1.98312
Q9LDZ0	Heat shock 70 kDa protein 10, mitochondrial OS=Arabidopsis thaliana OX=3702 GN=HSP70-10 PE=1 SV=1 - [HSP7J_ARATH]	38.71	2	19	25	167	826.632	28.01	17	33	1218.67	33.72	19	47	1343.42	32.11	17	51	824.172	32.84	22	36	682	72.9457	5.78271		1053.22	536.965	1.96144
Q96250	ATP synthase subunit gamma, mitochondrial OS=Arabidopsis thaliana OX=3702 GN=ATPC PE=1 SV=1 - [ATPG3_ARATH]	28.31	1	8	8	35	91.07	10.15	3	4	298.668	23.69	6	14	220.03	15.38	5	10	169.545	21.54	7	7	325	35.4256	8.89502		194.828	99.8717	1.95079
A0A2P2CLH2	NADH dehydrogenase subunit 7 OS=Arabidopsis thaliana OX=3702 GN=nad7 PE=1 SV=1 - [A0A2P2CLH2_ARATH]	29.7	2	9	9	49	311.062	21.57	7	12	427.932	22.84	7	17	354.67	19.04	6	10	324.95	24.87	8	10	394	44.9748	7.12256		354.654	182.447	1.94387
O22769	NADH dehydrogenase [ubiquinone] flavoprotein 2, mitochondrial OS=Arabidopsis thaliana OX=3702 GN=At4g02580 PE=1 SV=3 - [NDUV2_ARATH]	22.35	1	5	5	27	109.6	17.25	4	7	128.115	12.94	3	8	107.563	14.12	3	6	69.5	19.22	4	6	255	28.3704	7.91357		103.695	53.7558	1.92899
Q945M1	NADH dehydrogenase [ubiquinone] 1 beta subcomplex subunit 9 OS=Arabidopsis thaliana OX=3702 GN=CIB22 PE=1 SV=1 - [NDUB9_ARATH]	65.81	2	7	7	22	109.14	46.15	4	4	177.723	23.08	2	6	189.3	41.88	4	7	132.41	35.9	5	5	117	13.6079	8.67529		152.143	78.8889	1.92858
Q93XM7	Mitochondrial carnitine/acylcarnitine carrier-like protein OS=Arabidopsis thaliana OX=3702 GN=BOU PE=1 SV=1 - [MCAT_ARATH]	21.33	1	5	5	23	144.41	13.67	4	5	121.583	18.33	4	6	121.792	10.67	3	6	158.143	21.33	5	6	300	31.003	9.5249		136.482	70.91	1.92473
O65396	Aminomethyltransferase, mitochondrial OS=Arabidopsis thaliana OX=3702 GN=GDCST PE=2 SV=1 - [GCST_ARATH]	29.17	2	11	11	42	221.977	23.77	7	10	130.49	18.38	6	8	332.118	20.83	6	15	155.576	20.83	8	9	408	44.4168	8.36768		210.04	112.933	1.85987
P83483	ATP synthase subunit beta-1, mitochondrial OS=Arabidopsis thaliana OX=3702 GN=At5g08670 PE=1 SV=1 - [ATPBM_ARATH]	65.29	3	27	28	264	1855.09	51.08	19	77	1655.13	49.1	18	64	1968.75	57.37	22	64	1435.07	53.96	23	59	556	59.634	6.62451		1728.51	931.143	1.85633
Q9SMN1	Gamma carbonic anhydrase-like 2, mitochondrial OS=Arabidopsis thaliana OX=3702 GN=GAMMACAL2 PE=1 SV=1 - [GCAL2_ARATH]	14.84	1	1	3	12	95.88	14.84	3	5	29.54	4.69	1	1	171.182	14.84	3	5	60.22	5.08	1	1	256	27.9387	8.67529		89.2054	49.1825	1.81376
O22714	Pentatricopeptide repeat-containing protein At1g60770 OS=Arabidopsis thaliana OX=3702 GN=At1g60770 PE=1 SV=1 - [PPR86_ARATH]	13.03	1	5	5	11	75.62	4.89	2	2	61.66	4.89	2	2	29.38	4.89	2	2	135.24	13.03	5	5	491	55.8698	8.85107		75.475	41.65	1.81212
Q9FFG3	Outer membrane OMP85 family protein OS=Arabidopsis thaliana OX=3702 GN=MOP10.6 PE=1 SV=1 - [Q9FFG3_ARATH]	16.41	1	7	7	11	47.6584	9.54	4	4	58.98	4.77	2	2	34.62	1.53	1	1	73.3184	8.4	4	4	524	58.4835	6.49365		53.6442	29.91	1.79352
A0A1P8B9N1	Formate dehydrogenase, mitochondrial OS=Arabidopsis thaliana OX=3702 GN=FDH PE=1 SV=1 - [A0A1P8B9N1_ARATH]	18.16	3	8	8	29	107.689	11.73	5	7	98.34	8.38	4	5	129.954	11.45	4	7	145.605	15.64	7	10	358	39.6053	6.62451		120.397	67.558	1.78213
Q42338	AT3G48140 protein OS=Arabidopsis thaliana OX=3702 GN=T24C20_20 PE=1 SV=1 - [Q42338_ARATH]	46.59	1	6	6	63	174.615	28.41	3	8	279.077	46.59	5	18	518.14	46.59	5	27	264.13	46.59	6	10	88	10.0132	9.45166		308.99	175.38	1.76184
Q94B78	Glycine dehydrogenase (decarboxylating) 1, mitochondrial OS=Arabidopsis thaliana OX=3702 GN=GLDP1 PE=1 SV=2 - [GCSP1_ARATH]	8.97	2	6	12	33	173.02	4.92	5	6	208.092	6.65	7	7	190.378	5.21	5	10	234.51	7.91	10	10	1037	112.853	6.97607		201.5	114.549	1.75907
Q941A6	Succinate dehydrogenase subunit 6, mitochondrial OS=Arabidopsis thaliana OX=3702 GN=SDH6 PE=1 SV=1 - [SDH6_ARATH]	42.96	1	5	5	14	58.91	12.68	2	2	130.233	38.03	4	6	113.357	19.01	3	3	69.8533	17.61	3	3	142	15.8027	6.80029		93.0883	52.9775	1.75713
Q8RWN9	Dihydrolipoyllysine-residue acetyltransferase component 2 of pyruvate dehydrogenase complex, mitochondrial OS=Arabidopsis thaliana OX=3702 GN=At3g13930 PE=1 SV=2 - [ODP22_ARATH]	36.92	1	15	20	124	800.921	36.36	16	31	1031.03	32.1	16	31	1310.1	32.1	15	38	634.734	28.94	17	24	539	58.431	7.6499		944.196	547.416	1.72482
Q42525	Hexokinase-1 OS=Arabidopsis thaliana OX=3702 GN=HXK1 PE=1 SV=2 - [HXK1_ARATH]	39.92	3	11	15	55	334.053	24.6	9	14	415.387	24.6	8	12	545.521	29.23	10	17	270.069	26.21	11	12	496	53.6727	6.1001		391.258	229.474	1.70502
Q9FMN0	Sterol carrier protein 2 OS=Arabidopsis thaliana OX=3702 GN=SCP2 PE=2 SV=1 - [SCP2_ARATH]	50.41	1	9	9	18	32.55	10.57	1	2	93	26.83	4	5	70.1867	20.33	2	3	149.735	50.41	8	8	123	13.5591	9.20264		86.3679	50.8792	1.69751
Q42577	NADH dehydrogenase [ubiquinone] iron-sulfur protein 7, mitochondrial OS=Arabidopsis thaliana OX=3702 GN=At5g11770 PE=1 SV=1 - [NDUS7_ARATH]	16.51	1	4	4	9	51.37	7.8	2	2	104.067	11.93	3	3	52.27	4.13	1	1	64.13	12.39	3	3	218	24.0281	9.43701		67.9592	40.09	1.69517
A0A2P2CLF6	NADH dehydrogenase subunit 9 OS=Arabidopsis thaliana OX=3702 GN=nad9 PE=1 SV=1 - [A0A2P2CLF6_ARATH]	55.79	2	12	12	54	256.03	42.63	7	10	285.715	47.89	8	16	362.91	40	7	15	307.002	46.84	10	13	190	22.8664	6.93213		302.914	179.526	1.6873
A0A2P2CLF9	ATP synthase subunit alpha OS=Arabidopsis thaliana OX=3702 GN=atp1 PE=3 SV=1 - [A0A2P2CLF9_ARATH]	48.13	2	6	26	194	1372.66	38.86	18	49	1001.08	34.71	15	44	1249.34	34.12	15	49	1073.19	39.45	22	52	507	55.0688	6.32861		1174.07	704.079	1.66752
Q9FNN5	NADH dehydrogenase [ubiquinone] flavoprotein 1, mitochondrial OS=Arabidopsis thaliana OX=3702 GN=At5g08530 PE=1 SV=1 - [NDUV1_ARATH]	22.63	1	9	9	19	78.1167	6.38	3	3	27.77	2.06	1	1	107.16	6.58	3	4	166.891	22.63	9	11	486	53.4152	8.1626		94.9844	57.0275	1.66559
F4K4X9	Isopentenyl-diphosphate delta-isomerase OS=Arabidopsis thaliana OX=3702 GN=MDF20.5 PE=1 SV=1 - [F4K4X9_ARATH]	21.71	2	7	7	15	90.8826	18.86	5	5	43.5189	6.41	2	2	86.5407	15.66	4	4	85.07	9.61	4	4	281	31.4675	9.70068		76.5031	47.0999	1.62427
P93033	Fumarate hydratase 1, mitochondrial OS=Arabidopsis thaliana OX=3702 GN=FUM1 PE=1 SV=2 - [FUM1_ARATH]	38.41	4	13	13	52	252.22	31.5	11	14	276.436	17.48	7	12	177.573	28.05	9	12	371.835	21.34	7	14	492	52.9661	7.88428		269.516	167.781	1.60636
Q9LHE5	Mitochondrial import receptor subunit TOM40-1 OS=Arabidopsis thaliana OX=3702 GN=TOM40-1 PE=1 SV=3 - [TO401_ARATH]	22.01	5	6	6	21	57.76	17.48	4	6	117.773	22.01	6	8	111.387	15.53	4	5	44.75	10.36	2	2	309	34.2283	6.81494		82.9175	51.7547	1.60213
A0A1P8APZ8	DNAJ heat shock family protein OS=Arabidopsis thaliana OX=3702 GN=ATJ1 PE=1 SV=1 - [A0A1P8APZ8_ARATH]	16.75	3	8	8	12	75.5367	6.75	3	3	83.9967	7	3	3	34.92	5	2	2	100.799	10.25	4	4	400	44.7594	7.85498		73.8132	46.9158	1.57331
Q9M7Z1	Lipoamide acyltransferase component of branched-chain alpha-keto acid dehydrogenase complex, mitochondrial OS=Arabidopsis thaliana OX=3702 GN=BCE2 PE=1 SV=1 - [ODB2_ARATH]	39.54	1	12	12	60	335.541	32.71	10	21	328.707	30.85	9	17	256.13	32.51	10	12	239.421	22.36	7	10	483	52.6731	6.75635		289.95	184.427	1.57216
P93834	Hexokinase-2 OS=Arabidopsis thaliana OX=3702 GN=HXK2 PE=1 SV=1 - [HXK2_ARATH]	21.71	4	6	10	27	170.293	15.54	6	7	154.59	15.54	6	8	144.499	10.16	4	5	148.018	13.94	7	7	502	54.4552	6.07471		154.35	98.9133	1.56046
Q93ZM7	Chaperonin CPN60-like 2, mitochondrial OS=Arabidopsis thaliana OX=3702 GN=At3g13860 PE=1 SV=2 - [CH60C_ARATH]	32.87	1	16	16	38	325.388	25.17	12	14	260.334	11.19	6	7	168.393	14.51	6	6	245.937	21.5	11	11	572	60.4288	6.1001		250.013	160.394	1.55874
Q9M7T0	Peroxiredoxin-2F, mitochondrial OS=Arabidopsis thaliana OX=3702 GN=PRXIIF PE=1 SV=2 - [PRX2F_ARATH]	46.77	2	9	9	55	406.909	41.29	7	17	489.194	35.82	6	15	401.013	45.77	8	13	316.022	36.82	6	10	201	21.4321	8.89502		403.284	260.827	1.54618
Q9LZP5	DNA mismatch repair protein OS=Arabidopsis thaliana OX=3702 GN=T12C14_150 PE=1 SV=1 - [Q9LZP5_ARATH]	36.49	1	3	3	12	91.51	27.03	2	2	69.64	25.68	2	2	253.683	16.22	1	7	50.48	16.22	1	1	74	8.44933	8.49951		116.328	75.32	1.54445
Q0WVF7	P-loop containing nucleoside triphosphate hydrolases superfamily protein OS=Arabidopsis thaliana OX=3702 GN=At3g03060 PE=1 SV=1 - [Q0WVF7_ARATH]	28.03	1	10	16	45	218.555	12.74	7	8	242.021	17.83	10	16	193.15	17.99	9	10	215.951	23.25	11	11	628	69.5241	9.08545		217.419	141.422	1.53738
Q9FLH2	Oxoglutarate dehydrogenase (succinyl-transferring) OS=Arabidopsis thaliana OX=3702 GN=MPA24.10 PE=1 SV=1 - [Q9FLH2_ARATH]	50.93	1	35	51	450	2448.84	46.34	43	124	2904.73	48	43	147	2615.8	45.85	39	114	1163.91	36.98	37	65	1025	116.326	7.29834		2283.32	1488.8	1.53366
Q2V3E2	Protein yippee-like At4g27740 OS=Arabidopsis thaliana OX=3702 GN=At4g27740 PE=3 SV=1 - [YIPL5_ARATH]	37.14	1	4	4	13	102.74	21.9	2	4	81.38	29.52	3	6	24.8	7.62	1	1	37.92	21.9	2	2	105	11.773	9.26123		61.71	40.305	1.53108
F4IWV2	Oxoglutarate dehydrogenase (succinyl-transferring) OS=Arabidopsis thaliana OX=3702 GN=At3g55410 PE=1 SV=1 - [F4IWV2_ARATH]	47.98	1	30	46	490	3094.19	40.22	36	146	3798.84	44.74	39	162	2729.86	40.71	36	116	1264.66	33.24	34	66	1017	115.091	6.93213		2721.89	1789.65	1.5209
Q9FIC2	Emb|CAB71880.1 OS=Arabidopsis thaliana OX=3702 GN=MYH9.5 PE=1 SV=1 - [Q9FIC2_ARATH]	18.07	3	13	13	20	79.6	3.57	3	3	64.7333	3.79	3	3	41.92	2.92	2	3	124.948	16.34	11	11	924	102.304	7.48877		77.8004	51.2244	1.51881
Q9LR30	Glutamate--glyoxylate aminotransferase 1 OS=Arabidopsis thaliana OX=3702 GN=GGAT1 PE=1 SV=1 - [GGT1_ARATH]	18.5	1	5	7	14	127.492	8.32	3	3	109.798	4.57	2	3	32.96	1.66	1	1	174.499	16.42	6	7	481	53.267	6.88818		111.187	73.5545	1.51163
B3H4G2	DNA topoisomerase 2 OS=Arabidopsis thaliana OX=3702 GN=TOPII PE=1 SV=1 - [B3H4G2_ARATH]	0.7	2	1	1	11	72.1413	0.7	1	3	52.9854	0.7	1	4	39.3447	0.7	1	3	41.54	0.7	1	1	1438	160.31	7.50342		51.5028	34.2599	1.5033
Q9ZV24	Outer envelope pore protein 16-1, chloroplastic OS=Arabidopsis thaliana OX=3702 GN=OEP161 PE=1 SV=1 - [OP161_ARATH]	31.76	1	4	4	12	93.307	19.59	3	3	98.1077	14.19	2	2	67.89	14.19	2	4	44.7433	26.35	3	3	148	15.4721	9.12939		76.012	50.6544	1.5006
Q9ZP06	Malate dehydrogenase 1, mitochondrial OS=Arabidopsis thaliana OX=3702 GN=At1g53240 PE=1 SV=1 - [MDHM1_ARATH]	33.14	4	9	9	35	239.639	15.25	5	7	134.585	20.23	5	7	250.86	24.34	6	10	184.687	27.86	7	11	341	35.7819	8.35303		202.443	137.199	1.47554
Q9LJE4	Chaperonin 60 subunit beta 2, chloroplastic OS=Arabidopsis thaliana OX=3702 GN=CPN60B2 PE=1 SV=1 - [CPNB2_ARATH]	16.61	11	9	9	10	28.12	3.86	2	2	96.65	3.86	2	2	58.71	1.85	1	1	91.9003	8.89	5	5	596	63.3024	5.73193		68.8451	46.9383	1.46671
P82873	Mitochondrial import receptor subunit TOM20-2 OS=Arabidopsis thaliana OX=3702 GN=TOM20-2 PE=1 SV=2 - [TO202_ARATH]	13.33	2	3	3	8	97.6237	13.33	3	3	49.2103	10	2	2	39.64	3.33	1	1	92.8503	10	2	2	210	23.1553	5.80811		69.8311	47.8047	1.46076
Q9FLX7	Probable NADH dehydrogenase [ubiquinone] 1 alpha subcomplex subunit 5, mitochondrial OS=Arabidopsis thaliana OX=3702 GN=At5g52840 PE=1 SV=1 - [NDUA5_ARATH]	55.62	2	9	9	44	305.666	47.34	8	13	228.078	50.3	8	14	218.815	30.77	4	8	156.865	36.69	6	9	169	19.1669	4.76709		227.356	156.995	1.44817
Q9ASV5	AT4g39690/T19P19_80 OS=Arabidopsis thaliana OX=3702 GN=At4g39690 PE=1 SV=1 - [Q9ASV5_ARATH]	52.62	1	25	25	67	380.157	25.54	12	15	337.514	34	15	19	272.718	28.77	13	14	397.026	36.46	17	19	650	70.5104	5.19873		346.854	239.698	1.44705
Q9FLB7	Cytochrome b-c1 complex subunit 8-2, mitochondrial OS=Arabidopsis thaliana OX=3702 GN=UCRQ-2 PE=1 SV=1 - [UCRQ2_ARATH]	19.44	2	2	2	8	31.6	16.67	1	1	87.32	16.67	1	3	48.9	16.67	1	1	34.7067	19.44	2	3	72	8.41252	9.48096		50.6317	35.11	1.44209
Q9SZJ5	Serine hydroxymethyltransferase 1, mitochondrial OS=Arabidopsis thaliana OX=3702 GN=SHM1 PE=1 SV=1 - [GLYM1_ARATH]	42.36	1	16	21	107	467.87	33.08	15	22	506.307	31.72	15	28	576.74	34.04	15	37	469.553	31.91	16	20	517	57.3643	8.1333		505.117	350.341	1.44179
Q38799	Pyruvate dehydrogenase E1 component subunit beta-1, mitochondrial OS=Arabidopsis thaliana OX=3702 GN=PDH2 PE=1 SV=2 - [ODPB1_ARATH]	30.03	1	8	8	47	247.145	25.62	7	10	161.617	16.8	5	7	504.306	27.55	7	16	311.856	30.03	8	14	363	39.1511	5.8335		306.231	212.661	1.43999
F4I1C1	General regulatory factor 10 OS=Arabidopsis thaliana OX=3702 GN=GRF10 PE=1 SV=1 - [F4I1C1_ARATH]	11.16	4	2	4	73	499.447	7.57	2	20	487.239	10.76	3	21	503.384	11.16	4	24	153.484	7.17	2	8	251	28.5504	4.91943		410.889	286.792	1.43271
P29514	Tubulin beta-6 chain OS=Arabidopsis thaliana OX=3702 GN=TUBB6 PE=2 SV=1 - [TBB6_ARATH]	2.67	4	1	1	6	55.89	2.67	1	1	85.65	2.67	1	2	30.9	2.67	1	1	60.02	2.67	1	2	449	50.553	4.81787		58.115	40.57	1.43246
Q9SSB8	Cytochrome c oxidase subunit 5b-2, mitochondrial OS=Arabidopsis thaliana OX=3702 GN=COX5B-2 PE=1 SV=1 - [CX5B2_ARATH]	22.22	1	2	4	18	120.46	22.22	4	7	86.49	22.22	4	5	43.65	5.85	1	1	92.31	22.22	4	5	171	18.5711	5.73193		85.7275	59.8879	1.43147
Q9SIU0	NAD-dependent malic enzyme 1, mitochondrial OS=Arabidopsis thaliana OX=3702 GN=NAD-ME1 PE=1 SV=1 - [MAO1_ARATH]	16.53	1	9	9	13	81.1759	6.42	3	3	44.08	4.65	2	2	24.74	1.93	1	1	132.983	11.56	7	7	623	69.6111	5.45264		70.7448	49.4675	1.43013
Q8VYP0	Protein SCO1 homolog 1, mitochondrial OS=Arabidopsis thaliana OX=3702 GN=HCC1 PE=1 SV=1 - [SCO11_ARATH]	18.26	1	5	5	17	68.7304	14.37	4	5	53.4197	18.26	5	6	31.35	11.08	3	3	90.9933	7.49	2	3	334	37.1716	7.48877		61.1233	43.2325	1.41383
Q9SZV4	AT4g30010/F6G3_40 OS=Arabidopsis thaliana OX=3702 GN=At4g30010 PE=1 SV=1 - [Q9SZV4_ARATH]	21.11	1	3	3	12	52.5033	21.11	3	3	57.7233	21.11	3	3	33.59	21.11	2	2	69.3148	21.11	3	4	90	10.4323	9.30518		53.2829	38.0327	1.40098
Q8LG77	Isocitrate dehydrogenase [NAD] catalytic subunit 6, mitochondrial OS=Arabidopsis thaliana OX=3702 GN=IDH6 PE=1 SV=2 - [IDH6_ARATH]	23.53	1	4	8	18	127.65	5.61	3	4	135.49	9.63	4	4	83.35	5.88	3	3	130.451	18.45	6	7	374	40.5498	7.1665		119.235	85.48	1.39489
Q8H107	Dihydrolipoyllysine-residue succinyltransferase component of 2-oxoglutarate dehydrogenase complex 2, mitochondrial OS=Arabidopsis thaliana OX=3702 GN=At4g26910 PE=1 SV=2 - [ODO2B_ARATH]	37.93	1	9	20	188	1383.86	37.93	17	57	1021.74	29.53	11	47	1174.44	32.54	13	53	549.813	31.47	13	31	464	50.0281	9.08545		1032.46	745.002	1.38585
Q0WQF7	Dihydrolipoyllysine-residue acetyltransferase component 1 of pyruvate dehydrogenase complex, mitochondrial OS=Arabidopsis thaliana OX=3702 GN=LTA3 PE=1 SV=2 - [ODP21_ARATH]	28.26	2	15	15	61	401.169	25.75	12	15	331.436	24.8	12	18	293.258	23.08	10	16	260.209	20.25	11	12	637	68.8198	5.5415		321.518	232.082	1.38536
Q9SRR8	2Fe-2S ferredoxin-like superfamily protein OS=Arabidopsis thaliana OX=3702 GN=F21O3.19 PE=1 SV=1 - [Q9SRR8_ARATH]	28.93	1	4	4	13	67.0033	28.93	4	6	48.41	14.47	2	3	44.72	8.18	1	1	55.2533	20.13	3	3	159	17.5913	7.91357		53.8467	39.0042	1.38054
P21238	Chaperonin 60 subunit alpha 1, chloroplastic OS=Arabidopsis thaliana OX=3702 GN=CPN60A1 PE=1 SV=2 - [CPNA1_ARATH]	15.53	1	7	8	13	57.4	2.05	1	1	43.94	4.95	2	2	73.1362	3.58	2	3	149.099	13.99	7	7	586	62.0338	5.18604		80.8937	58.725	1.3775
Q9S757	Bifunctional L-3-cyanoalanine synthase/cysteine synthase C1, mitochondrial OS=Arabidopsis thaliana OX=3702 GN=CYSC1 PE=1 SV=1 - [CYSC1_ARATH]	31.52	2	13	13	54	415.48	26.36	11	16	333.487	19.84	9	14	298.572	14.4	6	10	291.717	27.99	11	14	368	39.9016	8.54346		334.814	243.788	1.37338
Q9FJX3	Mitochondrial outer membrane protein porin 2 OS=Arabidopsis thaliana OX=3702 GN=VDAC2 PE=1 SV=1 - [VDAC2_ARATH]	69.2	3	19	19	129	509.741	39.49	12	26	1162.96	53.62	13	47	945.453	57.25	13	39	417.291	38.77	12	17	276	29.5765	8.85107		758.861	553.585	1.37081
Q84WU8	ATP-dependent zinc metalloprotease FTSH 3, mitochondrial OS=Arabidopsis thaliana OX=3702 GN=FTSH3 PE=1 SV=1 - [FTSH3_ARATH]	24.72	1	14	18	39	390.444	15.95	12	15	208.714	9.15	7	8	169.675	8.41	6	6	193.859	12.86	9	10	809	89.2971	7.26904		240.673	176.014	1.36735
Q9LZM6	At5g02050 OS=Arabidopsis thaliana OX=3702 GN=At5g02050 PE=1 SV=1 - [Q9LZM6_ARATH]	10.49	1	3	3	8	28.16	6.37	1	1	14.59	9.74	2	2	38.83	4.12	1	2	52.473	10.49	3	3	267	29.7455	4.44971		33.5133	24.67	1.35846
O49543	Cysteine desulfurase, mitochondrial OS=Arabidopsis thaliana OX=3702 GN=NIFS1 PE=1 SV=1 - [MNIF1_ARATH]	36.2	2	13	13	42	214.675	16.34	6	11	178.27	21.19	7	10	221.306	18.54	6	8	210.751	31.35	11	13	453	50.2635	6.99072		206.251	152.501	1.35245
Q9LKA5	Multiple organellar RNA editing factor 8, chloroplastic/mitochondrial OS=Arabidopsis thaliana OX=3702 GN=MORF8 PE=1 SV=1 - [MORF8_ARATH]	14.94	3	6	6	53	350.015	12.15	5	10	628.815	10.38	4	16	506.733	12.91	5	16	344.168	13.16	5	11	395	42.8429	9.33447		457.433	338.5	1.35135
Q94JV0	At1g69210/F4N2_11 OS=Arabidopsis thaliana OX=3702 GN=At1g69210 PE=1 SV=1 - [Q94JV0_ARATH]	7.87	2	3	3	7	45.28	5.25	2	2	45.05	4.92	2	2	42.2	2.62	1	1	54.7	4.92	2	2	305	34.1993	5.04639		46.8075	34.7367	1.3475
Q93Z74	AT3g27570/MMJ24_12 OS=Arabidopsis thaliana OX=3702 GN=At3g27570 PE=1 SV=1 - [Q93Z74_ARATH]	24.12	2	6	6	19	202.036	24.12	6	9	95.58	14.12	3	4	50.32	8.82	2	2	75.6211	12.65	4	4	340	37.1232	5.31299		105.889	78.5978	1.34723
Q84J78	Single-stranded DNA-binding protein, mitochondrial OS=Arabidopsis thaliana OX=3702 GN=At4g11060 PE=2 SV=1 - [SSBP_ARATH]	34.83	1	6	6	35	115.295	30.85	5	6	214.345	30.85	5	13	257.14	23.38	4	10	160.571	30.85	5	6	201	22.2236	9.01221		186.838	139.211	1.34212
O82663	Succinate dehydrogenase [ubiquinone] flavoprotein subunit 1, mitochondrial OS=Arabidopsis thaliana OX=3702 GN=SDH1-1 PE=1 SV=1 - [SDHA1_ARATH]	31.23	2	14	14	56	359.31	24.13	11	17	298.192	20.98	9	16	230.516	15.93	7	14	234.491	16.72	8	9	634	69.6123	6.29053		280.627	210.392	1.33383
Q9FJB9	ABC transporter A family protein OS=Arabidopsis thaliana OX=3702 GN=MNC6.19 PE=1 SV=1 - [Q9FJB9_ARATH]	27.78	2	2	2	10	45.4933	27.78	2	3	68.9818	27.78	2	3	63.2951	27.78	2	3	40.35	11.11	1	1	72	8.0241	7.41553		54.5301	40.96	1.3313
Q84W12	At4g16450 OS=Arabidopsis thaliana OX=3702 GN=At4g16450 PE=1 SV=1 - [Q84W12_ARATH]	49.06	1	5	5	11	91.6544	22.64	2	3	52.17	9.43	1	1	95.6403	43.4	4	4	134.25	35.85	3	3	106	11.3377	9.5249		93.4287	70.425	1.32664
F4K007	Heat shock protein 70 (Hsp 70) family protein OS=Arabidopsis thaliana OX=3702 GN=BIP2 PE=1 SV=1 - [F4K007_ARATH]	6.69	4	1	4	20	55.28	4.08	2	3	125.717	4.08	2	4	152.05	4.08	2	7	210.12	6.69	4	6	613	67.3588	5.2876		135.792	102.667	1.32264
Q5M729	Dihydrolipoyllysine-residue acetyltransferase component 3 of pyruvate dehydrogenase complex, mitochondrial OS=Arabidopsis thaliana OX=3702 GN=At1g54220 PE=1 SV=1 - [ODP23_ARATH]	31.73	1	11	16	61	395.173	26.35	12	16	296.7	24.68	11	13	294.433	21.52	9	16	420.633	26.35	14	16	539	58.4309	7.84033		351.735	266.141	1.32161
Q9ZPW5	AAA-type ATPase family protein OS=Arabidopsis thaliana OX=3702 GN=At2g18330 PE=1 SV=2 - [Q9ZPW5_ARATH]	30.97	2	12	15	41	202.323	15.88	8	10	200.407	20.44	9	9	242.914	11.64	7	10	305.134	22.01	11	12	636	71.1505	8.93896		237.695	180.741	1.31511
Q9SD78	Furry OS=Arabidopsis thaliana OX=3702 GN=F13G24.260 PE=1 SV=1 - [Q9SD78_ARATH]	28.24	1	3	3	10	53.63	10.69	1	2	27.1067	17.56	2	4	33.99	17.56	2	2	73.65	17.56	2	2	131	15.0286	8.39697		47.0942	36.1192	1.30386
Q9FT52	ATP synthase subunit d, mitochondrial OS=Arabidopsis thaliana OX=3702 GN=At3g52300 PE=1 SV=3 - [ATP5H_ARATH]	65.48	2	12	12	59	307.424	45.24	8	11	366.86	53.57	9	15	390.119	54.76	9	23	308.763	48.21	9	10	168	19.5739	5.18604		343.292	264.94	1.29573
F4J0W4	Mitochondrial Rho GTPase 2 OS=Arabidopsis thaliana OX=3702 GN=MIRO2 PE=2 SV=1 - [MIRO2_ARATH]	9.18	1	5	5	11	94.2567	7.93	4	4	14.22	2.02	1	1	23.2	2.02	1	1	109.112	9.18	5	5	643	71.3626	5.65576		60.1972	46.7267	1.28828
Q9SMX3	Mitochondrial outer membrane protein porin 3 OS=Arabidopsis thaliana OX=3702 GN=VDAC3 PE=1 SV=3 - [VDAC3_ARATH]	68.98	1	12	16	168	906.037	47.08	12	36	1510.63	58.03	14	61	1220	67.52	15	49	519.844	52.19	14	22	274	29.193	8.20654		1039.13	807.269	1.28721
Q9LTV6	Peroxisomal 2,4-dienoyl-CoA reductase [(3E)-enoyl-CoA-producing] OS=Arabidopsis thaliana OX=3702 GN=At3g12800 PE=2 SV=1 - [DECR2_ARATH]	31.21	2	8	8	31	150.82	20.47	5	6	198.85	25.17	6	9	204.59	17.45	5	10	126.79	18.79	5	6	298	31.7766	9.14404		170.262	132.359	1.28637
Q8S528	Aldehyde dehydrogenase family 2 member B7, mitochondrial OS=Arabidopsis thaliana OX=3702 GN=ALDH2B7 PE=1 SV=2 - [AL2B7_ARATH]	15.36	2	6	8	15	76.93	8.24	5	5	39.9	7.3	4	4	33.4867	1.5	1	3	57.27	7.3	3	3	534	58.1159	7.32764		51.8967	40.6706	1.27602
Q9FLQ4	Dihydrolipoyllysine-residue succinyltransferase component of 2-oxoglutarate dehydrogenase complex 1, mitochondrial OS=Arabidopsis thaliana OX=3702 GN=At5g55070 PE=1 SV=1 - [ODO2A_ARATH]	38.15	1	10	20	263	1617.8	37.5	17	68	1745.71	30.39	11	71	1544.99	33.41	13	67	1184.97	35.13	17	57	464	50.1021	9.14404		1523.37	1199.42	1.27009
Q8RWZ3	Probable acyl-CoA dehydrogenase IBR3 OS=Arabidopsis thaliana OX=3702 GN=IBR3 PE=1 SV=1 - [IBR3_ARATH]	48.06	1	35	35	264	1252.39	40.05	26	71	1405.33	39.68	27	76	1478.08	38.11	26	69	1034.98	39.68	30	48	824	91.6548	8.32373		1292.7	1021.67	1.26527
Q9M5K3	Dihydrolipoyl dehydrogenase 1, mitochondrial OS=Arabidopsis thaliana OX=3702 GN=LPD1 PE=1 SV=2 - [DLDH1_ARATH]	50.1	1	11	18	67	442.336	37.08	14	20	263.373	24.46	8	14	302.587	29.39	9	16	404.717	28.8	12	17	507	53.9541	7.40088		353.253	279.346	1.26457
Q9ZUX4	Uncharacterized protein At2g27730, mitochondrial OS=Arabidopsis thaliana OX=3702 GN=At2g27730 PE=1 SV=1 - [UMP2_ARATH]	33.63	1	3	3	9	79.5633	33.63	3	3	54.5233	33.63	3	3	89.6	26.55	2	2	63.54	13.27	1	1	113	11.9403	9.64209		71.8067	57.0762	1.25808
Q94CE5	Gamma-aminobutyrate transaminase POP2, mitochondrial OS=Arabidopsis thaliana OX=3702 GN=POP2 PE=1 SV=1 - [GATP_ARATH]	17.46	1	8	8	19	103.26	7.94	4	4	89.65	8.13	3	3	148.46	10.52	4	5	267.766	17.26	7	7	504	55.1524	7.94287		152.284	122.403	1.24412
Q9SS61	At3g03590 OS=Arabidopsis thaliana OX=3702 GN=At3g03590 PE=1 SV=1 - [Q9SS61_ARATH]	44.06	1	6	6	15	55.8781	27.27	3	3	65.2467	33.57	4	4	81.8	27.27	3	5	42.42	16.08	3	3	143	15.3034	10.1987		61.3362	49.5311	1.23834
Q9STH7	AT4g12340/T4C9_180 OS=Arabidopsis thaliana OX=3702 GN=At4g12340 PE=1 SV=1 - [Q9STH7_ARATH]	18.24	1	3	3	13	66.57	13.53	2	2	88.8	18.24	3	3	173.677	12.35	2	6	62.73	12.35	2	2	170	19.426	8.96826		97.9442	79.7013	1.22889
P53494	Actin-4 OS=Arabidopsis thaliana OX=3702 GN=ACT4 PE=1 SV=1 - [ACT4_ARATH]	20.69	6	1	7	49	317.825	15.92	5	16	274.747	20.69	7	14	224.28	17.77	6	12	181.733	13.26	4	7	377	41.7519	5.57959		249.646	204.377	1.2215
Q9SIF2	Heat shock protein 90-5, chloroplastic OS=Arabidopsis thaliana OX=3702 GN=HSP90-5 PE=1 SV=1 - [HS905_ARATH]	2.95	1	1	2	5	77.66	2.95	2	2	62.52	1.15	1	1	23.37	1.79	1	1	68.22	1.79	1	1	780	88.6078	5.0083		57.9425	47.5	1.21984
F4J504	Superoxide dismutase OS=Arabidopsis thaliana OX=3702 GN=MSD1 PE=1 SV=1 - [F4J504_ARATH]	19.57	2	4	4	9	49.2233	13.04	3	3	38.82	9.57	2	2	54.4633	12.61	2	3	34.14	3.48	1	1	230	25.3291	8.48486		44.1617	36.5579	1.20799
O04527	F20P5.9 protein OS=Arabidopsis thaliana OX=3702 GN=At1g70190 PE=1 SV=1 - [O04527_ARATH]	22.12	1	5	5	10	102.589	9.62	2	2	97.4251	9.62	2	2	55.6979	10.1	2	2	72.59	12.02	3	4	208	22.7081	6.12549		82.0755	67.9815	1.20732
Q8RXF8	Mitochondrial Rho GTPase 1 OS=Arabidopsis thaliana OX=3702 GN=MIRO1 PE=1 SV=1 - [MIRO1_ARATH]	19.91	1	11	11	20	95.9533	12.81	6	6	81.0967	11.42	6	6	33.52	1.54	1	1	138.091	12.96	7	7	648	72.2767	5.30029		87.1654	72.3025	1.20556
Q9M3A8	Pentatricopeptide repeat-containing protein At3g49240, mitochondrial OS=Arabidopsis thaliana OX=3702 GN=EMB1796 PE=1 SV=1 - [PP273_ARATH]	15.9	1	8	8	15	131.91	7.15	4	4	53.4524	3.02	2	2	48.91	1.91	1	1	140.925	14.79	7	8	629	71.247	5.52881		93.7994	78.2292	1.19903
O49313	NADH dehydrogenase [ubiquinone] 1 alpha subcomplex subunit 13-B OS=Arabidopsis thaliana OX=3702 GN=At2g33220 PE=2 SV=1 - [NDADB_ARATH]	35.66	3	4	4	17	87.73	23.08	3	3	125.12	28.67	3	4	109.86	35.66	4	4	156.36	35.66	4	6	143	16.1112	9.36377		119.768	99.925	1.19857
Q8RXI0	AAA-type ATPase family protein OS=Arabidopsis thaliana OX=3702 GN=At5g16930 PE=1 SV=1 - [Q8RXI0_ARATH]	29.81	1	11	18	56	198.143	16.77	10	11	257.549	18.32	11	17	260.463	20.03	11	15	297.165	25.16	13	13	644	70.949	9.5249		253.33	212.781	1.19057
Q8VZI8	ATP-dependent zinc metalloprotease FTSH 10, mitochondrial OS=Arabidopsis thaliana OX=3702 GN=FTSH10 PE=1 SV=1 - [FTSHA_ARATH]	12.79	1	5	9	22	165.415	9.47	7	8	43.09	6.89	5	5	102.312	2.46	2	2	161.831	8.49	6	7	813	89.4992	8.35303		118.162	99.4542	1.1881
Q9STS1	Aminoaldehyde dehydrogenase ALDH10A9, peroxisomal OS=Arabidopsis thaliana OX=3702 GN=ALDH10A9 PE=1 SV=1 - [BADH2_ARATH]	7.95	3	4	4	8	78.8975	2.98	2	2	25.93	2.58	1	1	28.92	2.39	1	1	109.703	7.95	4	4	503	54.8831	5.51611		60.8626	51.2645	1.18723
Q9LHA8	Heat shock 70 kDa protein 4 OS=Arabidopsis thaliana OX=3702 GN=HSP70-4 PE=1 SV=1 - [HS704_ARATH]	11.69	3	1	7	26	177.47	8.92	4	6	139.707	10	5	7	76.78	7.54	4	5	273.045	10.62	6	8	650	71.057	5.24951		166.75	140.56	1.18633
Q9FNC9	Mitochondrial import receptor subunit TOM9-2 OS=Arabidopsis thaliana OX=3702 GN=TOM9-2 PE=1 SV=3 - [TOM92_ARATH]	22.22	1	2	2	6	74.57	11.11	1	1	94.15	22.22	2	2	48.39	11.11	1	1	121.02	22.22	2	2	99	10.3716	9.81787		84.5325	71.6325	1.18009
Q93W30	Expressed protein OS=Arabidopsis thaliana OX=3702 GN=At2g35605 PE=1 SV=1 - [Q93W30_ARATH]	57.8	1	7	7	23	111.98	31.19	4	5	92.75	35.78	3	5	147.905	43.12	4	8	88.72	44.95	5	5	109	11.9434	9.93506		110.339	93.8937	1.17515
P53492	Actin-7 OS=Arabidopsis thaliana OX=3702 GN=ACT7 PE=1 SV=1 - [ACT7_ARATH]	42.44	4	4	12	75	518.832	33.42	9	23	546.064	36.87	11	23	369.417	32.63	9	17	293.53	23.61	7	12	377	41.709	5.49072		431.961	367.747	1.17461
Q6GKU7	At1g64880 OS=Arabidopsis thaliana OX=3702 GN=At1g64880 PE=1 SV=1 - [Q6GKU7_ARATH]	20.58	1	12	12	25	54.64	9.32	4	5	160.925	13.2	6	7	131.336	11.46	5	5	207.74	15.53	8	8	515	60.1989	7.51807		138.66	119.143	1.16381
Q9T043	60S ribosomal protein L14-2 OS=Arabidopsis thaliana OX=3702 GN=RPL14B PE=1 SV=1 - [RL142_ARATH]	31.34	1	2	4	12	47.47	14.93	2	2	100.53	23.88	3	3	81.4526	13.43	2	3	109.997	22.39	3	4	134	15.4956	10.0376		84.8623	73.7425	1.15079
A0A178UT56	Proton pump interactor 1 OS=Arabidopsis thaliana OX=3702 GN=PPI1 PE=1 SV=1 - [A0A178UT56_ARATH]	26.92	2	10	10	20	104.34	15.89	6	8	69.4712	7.66	4	4	68.78	2.06	1	1	105.567	20.19	7	7	535	60.0304	8.82178		87.0395	75.675	1.15017
Q8H1Y0	Pyruvate dehydrogenase E1 component subunit alpha-2, mitochondrial OS=Arabidopsis thaliana OX=3702 GN=IAR4 PE=1 SV=2 - [ODPA2_ARATH]	34.86	1	9	13	45	249.519	31.81	11	15	219.396	22.14	9	13	164.611	19.34	7	9	154.135	16.03	6	8	393	43.3308	7.91357		196.915	171.726	1.14669
Q9LII1	Nucleic acid-binding, OB-fold-like protein OS=Arabidopsis thaliana OX=3702 GN=At3g18580 PE=1 SV=1 - [Q9LII1_ARATH]	47.47	1	9	9	51	235.245	47.47	9	17	309.528	44.7	8	16	202.589	29.49	5	7	305.181	32.72	6	11	217	24.1986	9.26123		263.136	230.503	1.14157
B3H4C4	WAS/WASL-interacting family protein OS=Arabidopsis thaliana OX=3702 GN=At1g55160 PE=1 SV=1 - [B3H4C4_ARATH]	34.31	3	5	5	15	79.5067	18.25	3	3	73.66	34.31	4	4	133.61	27.74	3	4	95.09	27.74	3	4	137	15.4134	9.70068		95.4667	83.8408	1.13867
F4IVZ7	Rubisco activase OS=Arabidopsis thaliana OX=3702 GN=RCA PE=1 SV=1 - [F4IVZ7_ARATH]	18.37	2	7	7	17	115.89	12.7	4	4	180.552	10.66	3	4	95.4633	3.4	1	3	212.142	13.15	5	6	441	48.4694	7.69385		151.012	134.36	1.12393
Q9M5K2	Dihydrolipoyl dehydrogenase 2, mitochondrial OS=Arabidopsis thaliana OX=3702 GN=LPD2 PE=1 SV=1 - [DLDH2_ARATH]	38.07	1	8	15	49	398.552	28.8	12	16	237.649	16.17	6	12	160.41	10.06	4	8	392.888	19.92	9	13	507	53.9519	7.03467		297.375	265.505	1.12004
F4JFN3	Heat shock protein 90-6, mitochondrial OS=Arabidopsis thaliana OX=3702 GN=HSP90-6 PE=1 SV=1 - [HS906_ARATH]	15.89	3	11	12	20	138.87	8.89	6	7	145.837	8.39	6	7	28.27	1.5	1	1	123.8	5.63	5	5	799	90.5105	5.38916		109.194	97.573	1.1191
Q9SRH5	Mitochondrial outer membrane protein porin 1 OS=Arabidopsis thaliana OX=3702 GN=VDAC1 PE=1 SV=3 - [VDAC1_ARATH]	51.45	1	9	13	148	808.291	46.38	12	31	1374.63	51.45	13	55	983.014	48.19	12	39	654.046	43.84	12	23	276	29.4073	8.73389		954.995	855.278	1.11659
Q8RUI8	C5orf35 OS=Arabidopsis thaliana OX=3702 GN=MKD15.6 PE=1 SV=1 - [Q8RUI8_ARATH]	57.64	1	17	17	97	485.44	27.07	9	16	702.584	42.61	13	27	828.957	45.36	13	33	546.821	45.36	14	21	399	44.8237	8.77783		640.951	575.225	1.11426
Q96252	ATP synthase subunit delta', mitochondrial OS=Arabidopsis thaliana OX=3702 GN=At5g47030 PE=1 SV=1 - [ATP4_ARATH]	8.87	1	2	2	7	82.6454	4.93	1	2	57.49	4.93	1	1	65.2054	8.87	2	2	66.66	8.87	2	2	203	21.5342	6.69775		68.0002	61.07	1.11348
Q8LFC0	Isocitrate dehydrogenase [NAD] regulatory subunit 1, mitochondrial OS=Arabidopsis thaliana OX=3702 GN=IDH1 PE=1 SV=2 - [IDH1_ARATH]	20.98	3	2	5	15	154.744	16.89	4	6	50.33	11.17	2	2	58.24	4.9	1	2	86	18.26	4	5	367	39.6015	8.1333		87.3285	78.4356	1.11338
Q94JQ7	At1g07830/F24B9_7 OS=Arabidopsis thaliana OX=3702 GN=At1g07830 PE=1 SV=1 - [Q94JQ7_ARATH]	18.06	1	2	2	8	26.46	8.33	1	2	29.4067	18.06	2	3	28.73	9.72	1	1	31.66	8.33	1	2	144	16.8756	10.0522		29.0642	26.11	1.11314
A8MR92	Iron-sulfur cluster biosynthesis family protein OS=Arabidopsis thaliana OX=3702 GN=At2g16710 PE=1 SV=1 - [A8MR92_ARATH]	18.18	3	2	2	5	65.4	18.18	2	2	32.52	7.27	1	1	21.39	7.27	1	1	27.35	10.91	1	1	110	12.2566	9.51025		36.665	33.4625	1.0957
Q945K7	Isocitrate dehydrogenase [NAD] catalytic subunit 5, mitochondrial OS=Arabidopsis thaliana OX=3702 GN=IDH5 PE=1 SV=1 - [IDH5_ARATH]	22.19	1	4	8	23	175.857	17.65	6	7	101.14	9.63	4	4	100.356	17.91	6	7	117.667	9.09	4	5	374	40.5988	6.78564		123.755	113.573	1.08965
Q94K48	ARM repeat superfamily protein OS=Arabidopsis thaliana OX=3702 GN=At3g62530 PE=1 SV=1 - [Q94K48_ARATH]	57.92	1	11	11	37	154.42	42.99	8	8	208.258	37.56	7	10	177.618	33.03	7	9	237.826	41.18	8	10	221	24.4877	6.56592		194.53	179.116	1.08606
Q9M1Z2	Leucine zipper-EF-hand-containing transmembrane protein 1 OS=Arabidopsis thaliana OX=3702 GN=F24G16.90 PE=1 SV=1 - [Q9M1Z2_ARATH]	10.46	2	6	6	12	56.03	5.43	3	3	20.92	1.32	1	1	82.5167	3.05	2	3	88.2	9.14	5	5	755	85.6815	6.7124		61.9167	57.2458	1.08159
Q9SJ12	Probable ATP synthase 24 kDa subunit, mitochondrial OS=Arabidopsis thaliana OX=3702 GN=At2g21870 PE=1 SV=1 - [ATP7_ARATH]	37.08	2	10	10	44	155.029	26.67	7	11	217.275	25.42	6	9	219.024	32.92	8	11	325.254	30	8	13	240	27.5794	6.66846		229.146	212.075	1.08049
Q6NNI1	ARM repeat superfamily protein OS=Arabidopsis thaliana OX=3702 GN=At3g56210 PE=1 SV=1 - [Q6NNI1_ARATH]	15.18	2	3	3	7	55.82	11.52	2	2	27.51	11.52	2	2	30.53	3.66	1	1	50.7123	11.52	2	2	191	21.2731	9.51025		41.1431	38.09	1.08015
Q940G3	39S ribosomal protein OS=Arabidopsis thaliana OX=3702 GN=MIJ24.9 PE=1 SV=1 - [Q940G3_ARATH]	48.82	1	4	4	8	47.16	15.75	2	2	50.78	33.07	2	2	60.6633	8.66	1	3	62.45	8.66	1	1	127	14.4284	5.68115		55.2633	51.18	1.07978
Q56WD9	3-ketoacyl-CoA thiolase 2, peroxisomal OS=Arabidopsis thaliana OX=3702 GN=PED1 PE=1 SV=2 - [THIK2_ARATH]	30.09	1	9	9	37	267.663	20.35	6	12	175.327	16.88	6	9	64.79	15.37	5	5	267.194	30.09	9	11	462	48.548	8.33838		193.744	179.45	1.07965
Q9FFE6	Probable acyl-activating enzyme 5, peroxisomal OS=Arabidopsis thaliana OX=3702 GN=AAE5 PE=1 SV=1 - [AAE5_ARATH]	11.96	3	6	6	19	162.417	6.16	3	5	208.51	8.7	4	6	50.02	3.8	2	2	219.529	9.96	5	6	552	60.731	6.97607		160.119	148.988	1.07471
Q8L7K9	NAD-dependent malic enzyme 2, mitochondrial OS=Arabidopsis thaliana OX=3702 GN=NAD-ME2 PE=1 SV=1 - [MAO2_ARATH]	20.1	1	11	11	20	174.603	11.2	6	7	84.55	5.44	4	4	55.77	2.97	2	2	202.253	13.84	7	7	607	66.598	7.06396		129.294	120.789	1.07041
P52901	Pyruvate dehydrogenase E1 component subunit alpha-1, mitochondrial OS=Arabidopsis thaliana OX=3702 GN=E1 ALPHA PE=1 SV=2 - [ODPA1_ARATH]	28.02	2	8	12	41	233.354	25.45	11	14	60.46	16.2	6	7	134.53	11.57	4	8	306.897	21.85	9	12	389	43.0316	7.48877		183.81	171.765	1.07013
[truncated: 88 more rows]

## Sheet: FTSH4_interactors
Accession	Description	ΣCoverage	Σ# Proteins	Σ# Unique Peptides	Σ# Peptides	Σ# PSMs	Score A2	Coverage A2	# Peptides A2	# PSM A2	Score B2	Coverage B2	# Peptides B2	# PSM B2	Score C2	Coverage C2	# Peptides C2	# PSM C2	Score D2	Coverage D2	# Peptides D2	# PSM D2	# AAs	MW [kDa]	calc. pI		Score average TEST	Score average CONTROL	RATIO (Score TEST/CONTROL)
[truncated: 76 more rows]

[truncated: 1 more sheets: Volcanoplot_interactors]
