# Supplementary material for: Functional FTSH4 complexes in Arabidopsis mitochondria: a megacomplex with SLP1 and SLP1-free smaller complexes
Source: Plant Cell Physiol. 2026 Feb 19;67(6):872–83. doi: 10.1093/pcp/pcag006 (PMC13365137; doi:10.1093/pcp/pcag006)
Supplement: Supplementary_Table_S7_pcag006 [file supplementary_table_s7_pcag006.xlsx]

## Sheet: Description
Proteins identified by MS/MS following FLAG-based affinity purification of FTSH4-interacting proteins from mitochondria of ftsh4-1 and FTSH4H486Y plants grown at 30°C .
Sheet name:	Description:
Mascot_PD_parameters	Parameters applied for protein identification by Mascot search engine and Proteome Discoverer (Thermo Scientific) (0.01FDR for peptides identification).
CONTROLs	Combined report of proteins identified in control samples
	Column names in report:	Sample name:	Raw file:	Sample description:	Mutant line:	Biological replicate:	Grown condition:
	A2	Ctr 30 sample 1	20220512_CON_1	Without FLAG-tag	ftsh4-1	1	30°C (moderate heat stress)
	B2	Ctr 30 sample 2	20220512_CON_2	Without FLAG-tag	ftsh4-1	2	30°C (moderate heat stress)
	C2	Ctr 30 sample 3	20220512_CON_3	Without FLAG-tag	ftsh4-1	3	30°C (moderate heat stress)
	D2	Ctr 30 sample 4	20220512_CON_4	Without FLAG-tag	ftsh4-1	4	30°C (moderate heat stress)
TESTs	Combined report of proteins identified in test samples
	Column names in report:	Sample name:	Raw file:	Sample description:	Mutant line:	Biological replicate:	Grown condition:
	A2	Test 30 sample 1	20220512_TEST_1	With FLAG-tag	FTSH4(H486Y)	1	30°C (moderate heat stress)
	B2	Test 30 sample 2	20220512_TEST_2	With FLAG-tag	FTSH4(H486Y)	2	30°C (moderate heat stress)
	C2	Test 30 sample 3	20220512_TEST_3	With FLAG-tag	FTSH4(H486Y)	3	30°C (moderate heat stress)
	D2	Test 30 sample 4	20220512_TEST_4	With FLAG-tag	FTSH4(H486Y)	4	30°C (moderate heat stress)
TESTs_4in4_calculations	Calculations
FTSH4_interactors	Proteins considered as FTSH4 interactors meeting the following criteria:
	1. Proteins identified in all experiments in TEST samples (4/4)
	2. Proteins identified with ≥ 2 peptides at least in one experiment in TEST samples
	3. Proteins absent in CONTROL samples + proteins identified with two times higher average Protein score in TEST samples in comparison to CONTROL.
	4. Proteins identified with average score ≥ 40
Volcanoplot_interactors	Significant interactors from FTSH4_interactors

## Sheet: Mascot_PD_parameters
Search report summary of file(s):
- D:\QE\20220512 Maziak II\20220512_CON_1.msf
- D:\QE\20220512 Maziak II\20220512_CON_2.msf
- D:\QE\20220512 Maziak II\20220512_CON_3.msf
- D:\QE\20220512 Maziak II\20220512_CON_4.msf
Created with Discoverer version: 1.4.1.14
================================================================================
Number of filtered/unfiltered result items:
- 442/446 protein group(s)
- 901/2720 merged protein(s)
- 1976/5699 peptide(s)
- 7371/20204 PSM(s)
- 90120/90120 search input(s)
================================================================================
Peptide Grouping Options
- Show peptide groups: True
- Group peptides by: Mass and Sequence
Protein Grouping Options
- Enable protein grouping: True
- Consider leucine and isoleucine as equal: True
- Consider only PSMs with confidence at least: Medium
- Consider only PSMs with delta Cn better than: 0.15
- Apply strict maximum parsimony principle: True
No filters applied for data reduction
Result filters:
================================================================================
Summary of file D:\QE\20220512 Maziak II\20220512_CON_1.msf
Workflow created with Discoverer version: 1.4.1.14 (DBVersion:79)
================================================================================
Search name: 20220512_CON_1
Search description: -
Search date: 06/27/2022 16:23:35
================================================================================
The pipeline tree:
------------------
|-(0) Spectrum Files
|-(1) Spectrum Selector
|-(2) Mascot
|-(7) Percolator
------------------------------------------------------------------------------
Processing node 0: Spectrum Files
------------------------------------------------------------------------------
Input Data:
-----------------------------
File Name(s): D:\QE\20220512 Maziak II\20220512_CON_1.raw
------------------------------------------------------------------------------
Processing node 1: Spectrum Selector
------------------------------------------------------------------------------
1. General Settings:
-----------------------------
Precursor Selection: Use MS1 Precursor
Use New Precursor Reevaluation: True
2. Spectrum Properties Filter:
-----------------------------
Lower RT Limit: 0
Upper RT Limit: 0
First Scan: 0
Last Scan: 0
Lowest Charge State: 0
Highest Charge State: 0
Min. Precursor Mass: 350 Da
Max. Precursor Mass: 5000 Da
Total Intensity Threshold: 0
Minimum Peak Count: 1
3. Scan Event Filters:
-----------------------------
MS Order: Is MS2
Min. Collision Energy: 0
Max. Collision Energy: 100
Scan Type: Is Full
4. Peak Filters:
-----------------------------
S/N Threshold (FT-only): 1.5
5. Replacements for Unrecognized Properties:
-----------------------------
Unrecognized Charge Replacements: Automatic
Unrecognized Mass Analyzer Replacements: ITMS
Unrecognized MS Order Replacements: MS2
Unrecognized Activation Type Replacements: CID
Unrecognized Polarity Replacements: +
6. Just for Testing:
-----------------------------
Precursor Clipping Range Before: 2.5 Da
Precursor Clipping Range After: 5.5 Da
------------------------------------------------------------------------------
Processing node 2: Mascot
------------------------------------------------------------------------------
1. Input Data:
-----------------------------
Protein Database: SwissProtTrEMBL_Arabidopsis_thaliana
Enzyme Name: Trypsin
Maximum Missed Cleavage Sites: 1
Instrument: Default
Taxonomy: All entries
1.1 Peptide Scoring Options:
-----------------------------
Peptide Cut Off Score: 10
Peptide Without Protein Cut Off Score: 5
1.2 Protein Scoring Options:
-----------------------------
Use MudPIT Scoring: Automatic
Protein Relevance Threshold: 20
Protein Relevance Factor: 1
2. Tolerances:
-----------------------------
Precursor Mass Tolerance: 10 ppm
Fragment Mass Tolerance: 20 mmu
Use Average Precursor Mass: False
4. Dynamic Modifications:
-----------------------------
1. Dynamic Modification: Oxidation (M)
2. Dynamic Modification: Acetyl (Protein N-term)
5. Static Modifications:
-----------------------------
1. Static Modification: Carbamidomethyl (C)
------------------------------------------------------------------------------
Processing node 7: Percolator
------------------------------------------------------------------------------
1. Input Data:
-----------------------------
Maximum Delta Cn: 0.05
2. Decoy Database Search:
-----------------------------
Target FDR (Strict): 0.01
Target FDR (Relaxed): 0.05
Validation based on: q-Value
================================================================================
Further information:
Mascot (2):
- Fasta database information: FASTA db: SwissProtTrEMBL_Arabidopsis_thaliana_UP000006548_20220427.fasta
Version: 2.5
Number of sequences: 39329
Number of sequences after taxonomy: 39329
Taxonomy:
Enzyme:
Number of queries: 24684
- MudPitScoring: True
Percolator (7):
- Percolator Output: Results for Mascot (2):
Iteration 1 :	After the iteration step, 1523 target PSMs with q<0.01 were estimated by cross validation
Iteration 2 :	After the iteration step, 1685 target PSMs with q<0.01 were estimated by cross validation
Iteration 3 :	After the iteration step, 1764 target PSMs with q<0.01 were estimated by cross validation
Iteration 4 :	After the iteration step, 1791 target PSMs with q<0.01 were estimated by cross validation
Iteration 5 :	After the iteration step, 1800 target PSMs with q<0.01 were estimated by cross validation
Iteration 6 :	After the iteration step, 1798 target PSMs with q<0.01 were estimated by cross validation
Iteration 7 :	After the iteration step, 1795 target PSMs with q<0.01 were estimated by cross validation
Iteration 8 :	After the iteration step, 1799 target PSMs with q<0.01 were estimated by cross validation
Iteration 9 :	After the iteration step, 1803 target PSMs with q<0.01 were estimated by cross validation
Iteration 10 :	After the iteration step, 1805 target PSMs with q<0.01 were estimated by cross validation
Feature name	Raw weight	Normalized weight
IonScore	0.0483	0.719
Delta Cn From Second PSM	1.5438	0.3999
Binomial Score	0.0688	5.7054
Isolation Interference [%]	0.067	1.4983
MH+ [Da]	0.0053	2.2262
Delta Mass [Da]	219.137	1.0552
Delta Mass [ppm]	-0.1369	-0.5392
Absolute Delta Mass [Da]	-747.42	-2.8411
Absolute Delta Mass [ppm]	0.702	2.0875
Peptide Length	0.0427	0.1678
Is z=1	0	0
Is z=2	-0.1882	-0.0538
Is z=3	0.0394	0.011
Is z=4	2.8156	0.1732
Is z=5	6.989	0.1066
Is z>5	0	0
# Missed Cleavages	0.5797	0.2493
Log Peptides Matched	0	0
Log Total Intensity	0.603	0.4248
Fraction Matched Intensity [%]	0.0207	0.294
Fragment Coverage Series A, B, C [%]	-0.113	-1.9289
Fragment Coverage Series X, Y, Z [%]	0.0181	0.5153
Log Matched Fragment Series Intensities A, B, C	-0.4448	-1.7494
Log Matched Fragment Series Intensities X, Y, Z	-0.1496	-0.2667
Longest Sequence Series A, B, C	0.0854	0.0977
Longest Sequence Series X, Y, Z	0.4744	1.0719
IQR Fragment Delta Mass [Da]	220.983	0.8932
IQR Fragment Delta Mass [ppm]	0.0568	0.5618
Mean Fragment Delta Mass [Da]	984.377	2.9034
Mean Fragment Delta Mass [ppm]	-0.3921	-3.1958
Mean Absolute Fragment Delta Mass [Da]	-1131.86	-3.0429
Mean Absolute Fragment Delta Mass [ppm]	-0.0489	-0.387
m0	-22.1681	-6.9874
================================================================================
Processing details:
06/27/2022 04:30 PM	(2):Mascot:	Total search time was 2 min 45 s.
06/27/2022 04:30 PM	(7):Percolator:	Performing percolator for Mascot (2) took 1 min 43 s.
06/27/2022 04:30 PM	(2):Mascot:	Search completed
06/27/2022 04:30 PM	(2):Mascot:	1565 protein(s) + 1113 decoy proteins scored and inserted into result file in 1.7 s.
06/27/2022 04:30 PM	(2):Mascot:	1565 protein(s) scored
06/27/2022 04:30 PM	(2):Mascot:	Search result finalization started.
06/27/2022 04:30 PM	(7):Percolator:	Start reading Percolator results
06/27/2022 04:30 PM	(7):Percolator:	Processing took 15.31 cpu seconds or 16 seconds wall time
06/27/2022 04:30 PM	(7):Percolator:	Calibrating statistics - calculating Posterior error probabilities (PEPs)
06/27/2022 04:30 PM	(7):Percolator:	PSMId	score	q-value	posterior_error_prob	peptide	proteinIds
06/27/2022 04:30 PM	(7):Percolator:	New pi_0 estimate on merged list gives 974 peptides over q=0.0100
06/27/2022 04:30 PM	(7):Percolator:	Calibrating statistics - calculating q values
06/27/2022 04:30 PM	(7):Percolator:	Selecting pi_0=0.6645
06/27/2022 04:30 PM	(7):Percolator:	Tossing out "redundant" PSMs keeping only the best scoring PSM for each unique peptide.
06/27/2022 04:30 PM	(7):Percolator:	Merging results from 3 datasets
06/27/2022 04:30 PM	(7):Percolator:	Found 1629 target PSMs scoring over 1.0000% FDR level on testset
06/27/2022 04:30 PM	(7):Percolator:	0.0483	1.5438	0.0688	0.067	0.0053	219.137	-0.1369	-747.42	0.702	0.0427	0	-0.1882	0.0394	2.8156	6.989	0	0.5797	0	0.603	0.0207	-0.113	0.0181	-0.4448	-0.1496	0.0854	0.4744	220.983	0.0568	984.377	-0.3921	-1131.86	-0.0489	-22.1681
06/27/2022 04:30 PM	(7):Percolator:	0.719	0.3999	5.7054	1.4983	2.2262	1.0552	-0.5392	-2.8411	2.0875	0.1678	0	-0.0538	0.011	0.1732	0.1066	0	0.2493	0	0.4248	0.294	-1.9289	0.5153	-1.7494	-0.2667	0.0977	1.0719	0.8932	0.5618	2.9034	-3.1958	-3.0429	-0.387	-6.9874
06/27/2022 04:30 PM	(7):Percolator:	IonScore	Delta Cn From Second PSM	Binomial Score	Isolation Interference [%]	MH+ [Da]	Delta Mass [Da]	Delta Mass [ppm]	Absolute Delta Mass [Da]	Absolute Delta Mass [ppm]	Peptide Length	Is z=1	Is z=2	Is z=3	Is z=4	Is z=5	Is z>5	# Missed Cleavages	Log Peptides Matched	Log Total Intensity	Fraction Matched Intensity [%]	Fragment Coverage Series A, B, C [%]	Fragment Coverage Series X, Y, Z [%]	Log Matched Fragment Series Intensities A, B, C	Log Matched Fragment Series Intensities X, Y, Z	Longest Sequence Series A, B, C	Longest Sequence Series X, Y, Z	IQR Fragment Delta Mass [Da]	IQR Fragment Delta Mass [ppm]	Mean Fragment Delta Mass [Da]	Mean Fragment Delta Mass [ppm]	Mean Absolute Fragment Delta Mass [Da]	Mean Absolute Fragment Delta Mass [ppm]	m0
06/27/2022 04:30 PM	(7):Percolator:	# first line contains normalized weights, second line the raw weights
06/27/2022 04:30 PM	(7):Percolator:	Obtained weights (only showing weights of first cross validation set)
06/27/2022 04:30 PM	(7):Percolator:	Iteration 10 :	After the iteration step, 1805 target PSMs with q<0.01 were estimated by cross validation
06/27/2022 04:30 PM	(7):Percolator:	Iteration 9 :	After the iteration step, 1803 target PSMs with q<0.01 were estimated by cross validation
06/27/2022 04:30 PM	(7):Percolator:	Iteration 8 :	After the iteration step, 1799 target PSMs with q<0.01 were estimated by cross validation
06/27/2022 04:30 PM	(7):Percolator:	Iteration 7 :	After the iteration step, 1795 target PSMs with q<0.01 were estimated by cross validation
06/27/2022 04:30 PM	(7):Percolator:	Iteration 6 :	After the iteration step, 1798 target PSMs with q<0.01 were estimated by cross validation
06/27/2022 04:30 PM	(7):Percolator:	Iteration 5 :	After the iteration step, 1800 target PSMs with q<0.01 were estimated by cross validation
06/27/2022 04:30 PM	(7):Percolator:	Iteration 4 :	After the iteration step, 1791 target PSMs with q<0.01 were estimated by cross validation
06/27/2022 04:30 PM	(7):Percolator:	Iteration 3 :	After the iteration step, 1764 target PSMs with q<0.01 were estimated by cross validation
06/27/2022 04:30 PM	(7):Percolator:	Iteration 2 :	After the iteration step, 1685 target PSMs with q<0.01 were estimated by cross validation
06/27/2022 04:30 PM	(7):Percolator:	Iteration 1 :	After the iteration step, 1523 target PSMs with q<0.01 were estimated by cross validation
06/27/2022 04:30 PM	(7):Percolator:	---Training with Cpos selected by cross validation, Cneg selected by cross validation, fdr=0.01
06/27/2022 04:30 PM	(7):Percolator:	Reading in data and feature calculation took 16.516 cpu seconds or 16 seconds wall time
06/27/2022 04:30 PM	(7):Percolator:	Estimating 784 over q=0.01 in initial direction
06/27/2022 04:30 PM	(7):Percolator:	Selected feature number 26 as initial search direction, could separate 589 positives in that direction
06/27/2022 04:30 PM	(7):Percolator:	Selected feature number 3 as initial search direction, could separate 625 positives in that direction
06/27/2022 04:30 PM	(7):Percolator:	Selected feature number 26 as initial search direction, could separate 501 positives in that direction
06/27/2022 04:30 PM	(7):Percolator:	selecting cneg by cross validation
06/27/2022 04:30 PM	(7):Percolator:	selecting cpos by cross validation
06/27/2022 04:30 PM	(7):Percolator:	Train/test set contains 7269 positives and 5627 negatives, size ratio=1.29181 and pi0=1
06/27/2022 04:30 PM	(7):Percolator:	e6e22773-e9a6-4a26-9694-1ca77a797099 Delta Cn From Second PSM Binomial Score b8754504-e95e-476b-b9a4-454d4bb53aeb 1d91a87b-953a-4887-9f22-f75a497a3538 Delta Mass [Da] Delta Mass [ppm] Absolute Delta Mass [Da] Absolute Delta Mass [ppm] Peptide Length Is z=1 Is z=2 Is z=3 Is z=4 Is z=5 Is z>5 041eb6d5-e486-44a0-9bc1-19e25811c686 Log Peptides Matched Log Total Intensity Fraction Matched Intensity [%…
06/27/2022 04:30 PM	(7):Percolator:	Features:
06/27/2022 04:30 PM	(7):Percolator:	enzyme=Trypsin
06/27/2022 04:30 PM	(7):Percolator:	Hyperparameters fdr=0.01, Cpos=0, Cneg=0, maxNiter=10
06/27/2022 04:30 PM	(7):Percolator:	Started Mon Jun 27 16:30:12 2022
06/27/2022 04:30 PM	(7):Percolator:	C:\Program Files\Thermo\Discoverer 1.4\Tools\Percolator\percolator.exe -X C:\ProgramData\Thermo\Discoverer 1.4\Scratch\cc49f809-1483-4de7-9bff-7750d82b9298\output.xml -Z C:\ProgramData\Thermo\Discoverer 1.4\Scratch\cc49f809-1483-4de7-9bff-7750d82b9298\input.xml
06/27/2022 04:30 PM	(7):Percolator:	Issued command:
06/27/2022 04:30 PM	(7):Percolator:	Department of Genome Sciences at the University of Washington.
06/27/2022 04:30 PM	(7):Percolator:	Written by Lukas K├Ąll (lukall@u.washington.edu) in the
06/27/2022 04:30 PM	(7):Percolator:	Copyright (c) 2006-9 University of Washington. All rights reserved.
06/27/2022 04:30 PM	(7):Percolator:	Percolator version 2.04, Build Date Feb 1 2012 03:35:34
06/27/2022 04:30 PM	(7):Percolator:	Starting Percolator
06/27/2022 04:30 PM	(7):Percolator:	The input file contains 7269 peptides, 5627 decoy peptides and 32 features.
06/27/2022 04:30 PM	(7):Percolator:	Creating input file for Mascot (2) took 1 min 9 s.
06/27/2022 04:29 PM	(7):Percolator:	Start calculating features for peptides of Mascot (2)
06/27/2022 04:29 PM	(2):Mascot:	Used mascot server http://xeon/mascot/ with Mascot version 2.5.1
06/27/2022 04:29 PM	(2):Mascot:	Sending 6073 peptide hits (17043 peptides) to result file
06/27/2022 04:29 PM	(2):Mascot:	Sending 4243 decoy peptide hits (14321 peptides) to result file
06/27/2022 04:29 PM	(2):Mascot:	Reading decoy results
06/27/2022 04:29 PM	(2):Mascot:	Start translating results
06/27/2022 04:29 PM	(2):Mascot:	Start mapping modifications
06/27/2022 04:28 PM	(2):Mascot:	Received 2221 proteins from Mascot server
06/27/2022 04:28 PM	(2):Mascot:	Start mapping 2221 proteins
06/27/2022 04:28 PM	(2):Mascot:	Start parsing results
06/27/2022 04:28 PM	(2):Mascot:	Received Mascot result file (filename=../data/20220627/F025244.dat)
06/27/2022 04:28 PM	(2):Mascot:	Mascot Server completed
06/27/2022 04:26 PM	(2):Mascot:	Mascot result on server (filename=../data/20220627/F025244.dat)
06/27/2022 04:26 PM	(2):Mascot:	Start searching 24684 spectra
06/27/2022 04:23 PM	(2):Mascot:	Use mascot server http://xeon/mascot/ with Mascot version 2.5.1
06/27/2022 04:23 PM	(1):Spectrum Selector:	Reading from File 1 of 1:D:\QE\20220512 Maziak II\20220512_CON_1.raw (46320 spectra total)
================================================================================
Summary of file D:\QE\20220512 Maziak II\20220512_CON_2.msf
Workflow created with Discoverer version: 1.4.1.14 (DBVersion:79)
================================================================================
Search name: 20220512_CON_2
Search description: -
Search date: 06/27/2022 16:23:38
================================================================================
The pipeline tree:
------------------
|-(0) Spectrum Files
|-(1) Spectrum Selector
|-(2) Mascot
|-(7) Percolator
------------------------------------------------------------------------------
Processing node 0: Spectrum Files
------------------------------------------------------------------------------
Input Data:
-----------------------------
File Name(s): D:\QE\20220512 Maziak II\20220512_CON_2.raw
------------------------------------------------------------------------------
Processing node 1: Spectrum Selector
------------------------------------------------------------------------------
1. General Settings:
-----------------------------
Precursor Selection: Use MS1 Precursor
Use New Precursor Reevaluation: True
2. Spectrum Properties Filter:
-----------------------------
Lower RT Limit: 0
Upper RT Limit: 0
First Scan: 0
Last Scan: 0
Lowest Charge State: 0
Highest Charge State: 0
Min. Precursor Mass: 350 Da
Max. Precursor Mass: 5000 Da
Total Intensity Threshold: 0
Minimum Peak Count: 1
3. Scan Event Filters:
-----------------------------
MS Order: Is MS2
Min. Collision Energy: 0
Max. Collision Energy: 100
Scan Type: Is Full
4. Peak Filters:
-----------------------------
S/N Threshold (FT-only): 1.5
5. Replacements for Unrecognized Properties:
-----------------------------
Unrecognized Charge Replacements: Automatic
Unrecognized Mass Analyzer Replacements: ITMS
Unrecognized MS Order Replacements: MS2
Unrecognized Activation Type Replacements: CID
Unrecognized Polarity Replacements: +
6. Just for Testing:
-----------------------------
Precursor Clipping Range Before: 2.5 Da
Precursor Clipping Range After: 5.5 Da
------------------------------------------------------------------------------
Processing node 2: Mascot
------------------------------------------------------------------------------
1. Input Data:
-----------------------------
Protein Database: SwissProtTrEMBL_Arabidopsis_thaliana
Enzyme Name: Trypsin
Maximum Missed Cleavage Sites: 1
Instrument: Default
Taxonomy: All entries
1.1 Peptide Scoring Options:
-----------------------------
Peptide Cut Off Score: 10
Peptide Without Protein Cut Off Score: 5
1.2 Protein Scoring Options:
-----------------------------
Use MudPIT Scoring: Automatic
Protein Relevance Threshold: 20
Protein Relevance Factor: 1
2. Tolerances:
-----------------------------
Precursor Mass Tolerance: 10 ppm
Fragment Mass Tolerance: 20 mmu
Use Average Precursor Mass: False
4. Dynamic Modifications:
-----------------------------
1. Dynamic Modification: Oxidation (M)
2. Dynamic Modification: Acetyl (Protein N-term)
5. Static Modifications:
-----------------------------
1. Static Modification: Carbamidomethyl (C)
------------------------------------------------------------------------------
Processing node 7: Percolator
------------------------------------------------------------------------------
1. Input Data:
-----------------------------
Maximum Delta Cn: 0.05
2. Decoy Database Search:
-----------------------------
Target FDR (Strict): 0.01
Target FDR (Relaxed): 0.05
Validation based on: q-Value
================================================================================
Further information:
Mascot (2):
- Fasta database information: FASTA db: SwissProtTrEMBL_Arabidopsis_thaliana_UP000006548_20220427.fasta
Version: 2.5
Number of sequences: 39329
Number of sequences after taxonomy: 39329
Taxonomy:
Enzyme:
Number of queries: 23023
- MudPitScoring: True
Percolator (7):
- Percolator Output: Results for Mascot (2):
Iteration 1 :	After the iteration step, 1796 target PSMs with q<0.01 were estimated by cross validation
Iteration 2 :	After the iteration step, 2021 target PSMs with q<0.01 were estimated by cross validation
Iteration 3 :	After the iteration step, 2146 target PSMs with q<0.01 were estimated by cross validation
Iteration 4 :	After the iteration step, 2180 target PSMs with q<0.01 were estimated by cross validation
Iteration 5 :	After the iteration step, 2217 target PSMs with q<0.01 were estimated by cross validation
Iteration 6 :	After the iteration step, 2247 target PSMs with q<0.01 were estimated by cross validation
Iteration 7 :	After the iteration step, 2273 target PSMs with q<0.01 were estimated by cross validation
Iteration 8 :	After the iteration step, 2304 target PSMs with q<0.01 were estimated by cross validation
Iteration 9 :	After the iteration step, 2326 target PSMs with q<0.01 were estimated by cross validation
Iteration 10 :	After the iteration step, 2334 target PSMs with q<0.01 were estimated by cross validation
Feature name	Raw weight	Normalized weight
IonScore	0.0459	0.737
Delta Cn From Second PSM	3.9875	0.9718
Binomial Score	0.0392	3.3985
Isolation Interference [%]	0.0197	0.4294
MH+ [Da]	0.0032	1.2559
Delta Mass [Da]	-52.4001	-0.2602
Delta Mass [ppm]	0.0739	0.289
Absolute Delta Mass [Da]	-487.636	-1.8907
Absolute Delta Mass [ppm]	0.3663	1.0725
Peptide Length	0.0464	0.1747
Is z=1	0	0
Is z=2	0.1834	0.06
Is z=3	-0.067	-0.0214
Is z=4	-2.4774	-0.189
Is z=5	0	0
Is z>5	3.2468	0.0732
# Missed Cleavages	0.0738	0.0338
Log Peptides Matched	0	0
Log Total Intensity	-0.9459	-0.5219
Fraction Matched Intensity [%]	-0.0103	-0.1483
Fragment Coverage Series A, B, C [%]	-0.0489	-0.767
Fragment Coverage Series X, Y, Z [%]	-0.0003	-0.007
Log Matched Fragment Series Intensities A, B, C	-0.1376	-0.5261
Log Matched Fragment Series Intensities X, Y, Z	0.281	0.5401
Longest Sequence Series A, B, C	0.0245	0.0269
Longest Sequence Series X, Y, Z	-0.1338	-0.3012
IQR Fragment Delta Mass [Da]	61.8954	0.2456
IQR Fragment Delta Mass [ppm]	0.0024	0.026
Mean Fragment Delta Mass [Da]	435.601	1.3323
Mean Fragment Delta Mass [ppm]	-0.0514	-0.4568
Mean Absolute Fragment Delta Mass [Da]	-581.466	-1.5671
Mean Absolute Fragment Delta Mass [ppm]	0.0255	0.2191
m0	-8.5079	-2.709
================================================================================
Processing details:
06/27/2022 04:37 PM	(2):Mascot:	Total search time was 2 min 5 s.
06/27/2022 04:37 PM	(7):Percolator:	Performing percolator for Mascot (2) took 1 min 36 s.
06/27/2022 04:37 PM	(2):Mascot:	Search completed
06/27/2022 04:37 PM	(2):Mascot:	1334 protein(s) + 850 decoy proteins scored and inserted into result file in 1.4 s.
06/27/2022 04:37 PM	(2):Mascot:	1334 protein(s) scored
06/27/2022 04:37 PM	(2):Mascot:	Search result finalization started.
06/27/2022 04:37 PM	(7):Percolator:	Start reading Percolator results
06/27/2022 04:36 PM	(7):Percolator:	PSMId	score	q-value	posterior_error_prob	peptide	proteinIds
06/27/2022 04:36 PM	(7):Percolator:	Processing took 15.74 cpu seconds or 16 seconds wall time
06/27/2022 04:36 PM	(7):Percolator:	Calibrating statistics - calculating Posterior error probabilities (PEPs)
06/27/2022 04:36 PM	(7):Percolator:	New pi_0 estimate on merged list gives 900 peptides over q=0.0100
06/27/2022 04:36 PM	(7):Percolator:	Calibrating statistics - calculating q values
06/27/2022 04:36 PM	(7):Percolator:	Selecting pi_0=0.6325
06/27/2022 04:36 PM	(7):Percolator:	Tossing out "redundant" PSMs keeping only the best scoring PSM for each unique peptide.
06/27/2022 04:36 PM	(7):Percolator:	Merging results from 3 datasets
06/27/2022 04:36 PM	(7):Percolator:	Found 2031 target PSMs scoring over 1.0000% FDR level on testset
06/27/2022 04:36 PM	(7):Percolator:	0.0459	3.9875	0.0392	0.0197	0.0032	-52.4001	0.0739	-487.636	0.3663	0.0464	0	0.1834	-0.067	-2.4774	0	3.2468	0.0738	0	-0.9459	-0.0103	-0.0489	-0.0003	-0.1376	0.281	0.0245	-0.1338	61.8954	0.0024	435.601	-0.0514	-581.466	0.0255	-8.5079
06/27/2022 04:36 PM	(7):Percolator:	0.737	0.9718	3.3985	0.4294	1.2559	-0.2602	0.289	-1.8907	1.0725	0.1747	0	0.06	-0.0214	-0.189	0	0.0732	0.0338	0	-0.5219	-0.1483	-0.767	-0.007	-0.5261	0.5401	0.0269	-0.3012	0.2456	0.026	1.3323	-0.4568	-1.5671	0.2191	-2.709
06/27/2022 04:36 PM	(7):Percolator:	IonScore	Delta Cn From Second PSM	Binomial Score	Isolation Interference [%]	MH+ [Da]	Delta Mass [Da]	Delta Mass [ppm]	Absolute Delta Mass [Da]	Absolute Delta Mass [ppm]	Peptide Length	Is z=1	Is z=2	Is z=3	Is z=4	Is z=5	Is z>5	# Missed Cleavages	Log Peptides Matched	Log Total Intensity	Fraction Matched Intensity [%]	Fragment Coverage Series A, B, C [%]	Fragment Coverage Series X, Y, Z [%]	Log Matched Fragment Series Intensities A, B, C	Log Matched Fragment Series Intensities X, Y, Z	Longest Sequence Series A, B, C	Longest Sequence Series X, Y, Z	IQR Fragment Delta Mass [Da]	IQR Fragment Delta Mass [ppm]	Mean Fragment Delta Mass [Da]	Mean Fragment Delta Mass [ppm]	Mean Absolute Fragment Delta Mass [Da]	Mean Absolute Fragment Delta Mass [ppm]	m0
06/27/2022 04:36 PM	(7):Percolator:	# first line contains normalized weights, second line the raw weights
06/27/2022 04:36 PM	(7):Percolator:	Obtained weights (only showing weights of first cross validation set)
06/27/2022 04:36 PM	(7):Percolator:	Iteration 10 :	After the iteration step, 2334 target PSMs with q<0.01 were estimated by cross validation
06/27/2022 04:36 PM	(7):Percolator:	Iteration 9 :	After the iteration step, 2326 target PSMs with q<0.01 were estimated by cross validation
06/27/2022 04:36 PM	(7):Percolator:	Iteration 8 :	After the iteration step, 2304 target PSMs with q<0.01 were estimated by cross validation
06/27/2022 04:36 PM	(7):Percolator:	Iteration 7 :	After the iteration step, 2273 target PSMs with q<0.01 were estimated by cross validation
06/27/2022 04:36 PM	(7):Percolator:	Iteration 6 :	After the iteration step, 2247 target PSMs with q<0.01 were estimated by cross validation
06/27/2022 04:36 PM	(7):Percolator:	Iteration 5 :	After the iteration step, 2217 target PSMs with q<0.01 were estimated by cross validation
06/27/2022 04:36 PM	(7):Percolator:	Iteration 4 :	After the iteration step, 2180 target PSMs with q<0.01 were estimated by cross validation
06/27/2022 04:36 PM	(7):Percolator:	Iteration 3 :	After the iteration step, 2146 target PSMs with q<0.01 were estimated by cross validation
06/27/2022 04:36 PM	(7):Percolator:	Iteration 2 :	After the iteration step, 2021 target PSMs with q<0.01 were estimated by cross validation
06/27/2022 04:36 PM	(7):Percolator:	Iteration 1 :	After the iteration step, 1796 target PSMs with q<0.01 were estimated by cross validation
06/27/2022 04:36 PM	(7):Percolator:	---Training with Cpos selected by cross validation, Cneg selected by cross validation, fdr=0.01
06/27/2022 04:36 PM	(7):Percolator:	Reading in data and feature calculation took 15.279 cpu seconds or 15 seconds wall time
06/27/2022 04:36 PM	(7):Percolator:	Estimating 683 over q=0.01 in initial direction
06/27/2022 04:36 PM	(7):Percolator:	Selected feature number 26 as initial search direction, could separate 485 positives in that direction
06/27/2022 04:36 PM	(7):Percolator:	Selected feature number 3 as initial search direction, could separate 480 positives in that direction
06/27/2022 04:36 PM	(7):Percolator:	Selected feature number 3 as initial search direction, could separate 495 positives in that direction
06/27/2022 04:36 PM	(7):Percolator:	selecting cneg by cross validation
06/27/2022 04:36 PM	(7):Percolator:	selecting cpos by cross validation
06/27/2022 04:36 PM	(7):Percolator:	Train/test set contains 6798 positives and 4989 negatives, size ratio=1.3626 and pi0=1
06/27/2022 04:36 PM	(7):Percolator:	e6e22773-e9a6-4a26-9694-1ca77a797099 Delta Cn From Second PSM Binomial Score b8754504-e95e-476b-b9a4-454d4bb53aeb 1d91a87b-953a-4887-9f22-f75a497a3538 Delta Mass [Da] Delta Mass [ppm] Absolute Delta Mass [Da] Absolute Delta Mass [ppm] Peptide Length Is z=1 Is z=2 Is z=3 Is z=4 Is z=5 Is z>5 041eb6d5-e486-44a0-9bc1-19e25811c686 Log Peptides Matched Log Total Intensity Fraction Matched Intensity [%…
06/27/2022 04:36 PM	(7):Percolator:	Features:
06/27/2022 04:36 PM	(7):Percolator:	enzyme=Trypsin
06/27/2022 04:36 PM	(7):Percolator:	Hyperparameters fdr=0.01, Cpos=0, Cneg=0, maxNiter=10
06/27/2022 04:36 PM	(7):Percolator:	Started Mon Jun 27 16:36:28 2022
06/27/2022 04:36 PM	(7):Percolator:	C:\Program Files\Thermo\Discoverer 1.4\Tools\Percolator\percolator.exe -X C:\ProgramData\Thermo\Discoverer 1.4\Scratch\083f1b01-53cc-4242-b254-a78f21f18299\output.xml -Z C:\ProgramData\Thermo\Discoverer 1.4\Scratch\083f1b01-53cc-4242-b254-a78f21f18299\input.xml
06/27/2022 04:36 PM	(7):Percolator:	Issued command:
06/27/2022 04:36 PM	(7):Percolator:	Department of Genome Sciences at the University of Washington.
06/27/2022 04:36 PM	(7):Percolator:	Written by Lukas K├Ąll (lukall@u.washington.edu) in the
06/27/2022 04:36 PM	(7):Percolator:	Copyright (c) 2006-9 University of Washington. All rights reserved.
06/27/2022 04:36 PM	(7):Percolator:	Percolator version 2.04, Build Date Feb 1 2012 03:35:34
06/27/2022 04:36 PM	(7):Percolator:	Starting Percolator
06/27/2022 04:36 PM	(7):Percolator:	The input file contains 6798 peptides, 4989 decoy peptides and 32 features.
06/27/2022 04:36 PM	(7):Percolator:	Creating input file for Mascot (2) took 1 min 3 s.
06/27/2022 04:35 PM	(7):Percolator:	Start calculating features for peptides of Mascot (2)
06/27/2022 04:35 PM	(2):Mascot:	Used mascot server http://xeon/mascot/ with Mascot version 2.5.1
06/27/2022 04:35 PM	(2):Mascot:	Sending 5967 peptide hits (14228 peptides) to result file
06/27/2022 04:35 PM	(2):Mascot:	Sending 3896 decoy peptide hits (11106 peptides) to result file
06/27/2022 04:35 PM	(2):Mascot:	Reading decoy results
06/27/2022 04:35 PM	(2):Mascot:	Start translating results
06/27/2022 04:35 PM	(2):Mascot:	Start mapping modifications
06/27/2022 04:35 PM	(2):Mascot:	Received 1904 proteins from Mascot server
06/27/2022 04:35 PM	(2):Mascot:	Start mapping 1904 proteins
06/27/2022 04:35 PM	(2):Mascot:	Start parsing results
06/27/2022 04:35 PM	(2):Mascot:	Received Mascot result file (filename=../data/20220627/F025245.dat)
06/27/2022 04:34 PM	(2):Mascot:	Mascot Server completed
06/27/2022 04:33 PM	(2):Mascot:	Mascot result on server (filename=../data/20220627/F025245.dat)
06/27/2022 04:33 PM	(2):Mascot:	Start searching 23023 spectra
06/27/2022 04:31 PM	(2):Mascot:	Use mascot server http://xeon/mascot/ with Mascot version 2.5.1
06/27/2022 04:30 PM	(1):Spectrum Selector:	Reading from File 1 of 1:D:\QE\20220512 Maziak II\20220512_CON_2.raw (45063 spectra total)
================================================================================
Summary of file D:\QE\20220512 Maziak II\20220512_CON_3.msf
Workflow created with Discoverer version: 1.4.1.14 (DBVersion:79)
================================================================================
Search name: 20220512_CON_3
Search description: -
Search date: 06/27/2022 16:23:40
================================================================================
The pipeline tree:
------------------
|-(0) Spectrum Files
|-(1) Spectrum Selector
|-(2) Mascot
|-(7) Percolator
------------------------------------------------------------------------------
Processing node 0: Spectrum Files
------------------------------------------------------------------------------
Input Data:
-----------------------------
File Name(s): D:\QE\20220512 Maziak II\20220512_CON_3.raw
------------------------------------------------------------------------------
Processing node 1: Spectrum Selector
------------------------------------------------------------------------------
1. General Settings:
-----------------------------
Precursor Selection: Use MS1 Precursor
Use New Precursor Reevaluation: True
2. Spectrum Properties Filter:
-----------------------------
Lower RT Limit: 0
Upper RT Limit: 0
First Scan: 0
Last Scan: 0
Lowest Charge State: 0
Highest Charge State: 0
Min. Precursor Mass: 350 Da
Max. Precursor Mass: 5000 Da
Total Intensity Threshold: 0
Minimum Peak Count: 1
3. Scan Event Filters:
-----------------------------
MS Order: Is MS2
Min. Collision Energy: 0
Max. Collision Energy: 100
Scan Type: Is Full
4. Peak Filters:
-----------------------------
S/N Threshold (FT-only): 1.5
5. Replacements for Unrecognized Properties:
-----------------------------
Unrecognized Charge Replacements: Automatic
Unrecognized Mass Analyzer Replacements: ITMS
Unrecognized MS Order Replacements: MS2
Unrecognized Activation Type Replacements: CID
Unrecognized Polarity Replacements: +
6. Just for Testing:
-----------------------------
Precursor Clipping Range Before: 2.5 Da
Precursor Clipping Range After: 5.5 Da
------------------------------------------------------------------------------
Processing node 2: Mascot
------------------------------------------------------------------------------
1. Input Data:
-----------------------------
Protein Database: SwissProtTrEMBL_Arabidopsis_thaliana
Enzyme Name: Trypsin
Maximum Missed Cleavage Sites: 1
Instrument: Default
Taxonomy: All entries
1.1 Peptide Scoring Options:
-----------------------------
Peptide Cut Off Score: 10
Peptide Without Protein Cut Off Score: 5
1.2 Protein Scoring Options:
-----------------------------
Use MudPIT Scoring: Automatic
Protein Relevance Threshold: 20
Protein Relevance Factor: 1
2. Tolerances:
-----------------------------
Precursor Mass Tolerance: 10 ppm
Fragment Mass Tolerance: 20 mmu
Use Average Precursor Mass: False
4. Dynamic Modifications:
-----------------------------
1. Dynamic Modification: Oxidation (M)
2. Dynamic Modification: Acetyl (Protein N-term)
5. Static Modifications:
-----------------------------
1. Static Modification: Carbamidomethyl (C)
------------------------------------------------------------------------------
Processing node 7: Percolator
------------------------------------------------------------------------------
1. Input Data:
-----------------------------
Maximum Delta Cn: 0.05
2. Decoy Database Search:
-----------------------------
Target FDR (Strict): 0.01
Target FDR (Relaxed): 0.05
Validation based on: q-Value
================================================================================
Further information:
Mascot (2):
- Fasta database information: FASTA db: SwissProtTrEMBL_Arabidopsis_thaliana_UP000006548_20220427.fasta
Version: 2.5
Number of sequences: 39329
Number of sequences after taxonomy: 39329
Taxonomy:
Enzyme:
Number of queries: 18547
- MudPitScoring: True
Percolator (7):
- Percolator Output: Results for Mascot (2):
Iteration 1 :	After the iteration step, 1556 target PSMs with q<0.01 were estimated by cross validation
Iteration 2 :	After the iteration step, 1756 target PSMs with q<0.01 were estimated by cross validation
Iteration 3 :	After the iteration step, 1856 target PSMs with q<0.01 were estimated by cross validation
Iteration 4 :	After the iteration step, 1892 target PSMs with q<0.01 were estimated by cross validation
Iteration 5 :	After the iteration step, 1929 target PSMs with q<0.01 were estimated by cross validation
Iteration 6 :	After the iteration step, 1935 target PSMs with q<0.01 were estimated by cross validation
Iteration 7 :	After the iteration step, 1954 target PSMs with q<0.01 were estimated by cross validation
Iteration 8 :	After the iteration step, 1953 target PSMs with q<0.01 were estimated by cross validation
Iteration 9 :	After the iteration step, 1956 target PSMs with q<0.01 were estimated by cross validation
Iteration 10 :	After the iteration step, 1964 target PSMs with q<0.01 were estimated by cross validation
Feature name	Raw weight	Normalized weight
IonScore	0.0658	1.02
Delta Cn From Second PSM	3.141	0.7056
Binomial Score	0.0871	6.8763
Isolation Interference [%]	0.0108	0.2306
MH+ [Da]	0.0045	1.9133
Delta Mass [Da]	-162.136	-0.8651
Delta Mass [ppm]	0.0859	0.3506
Absolute Delta Mass [Da]	-174.475	-0.7127
Absolute Delta Mass [ppm]	0.0039	0.0118
Peptide Length	-0.1919	-0.7619
Is z=1	0	0
Is z=2	-0.6207	-0.2161
Is z=3	0.8175	0.2793
Is z=4	-3.3657	-0.2626
Is z=5	0	0
Is z>5	2.9324	0.0304
# Missed Cleavages	-0.5391	-0.2528
Log Peptides Matched	0	0
Log Total Intensity	-0.8032	-0.3409
Fraction Matched Intensity [%]	-0.0079	-0.1131
Fragment Coverage Series A, B, C [%]	-0.087	-1.1668
Fragment Coverage Series X, Y, Z [%]	-0.0307	-0.8414
Log Matched Fragment Series Intensities A, B, C	-0.346	-1.2443
Log Matched Fragment Series Intensities X, Y, Z	0.0595	0.1149
Longest Sequence Series A, B, C	-0.7699	-0.7596
Longest Sequence Series X, Y, Z	-0.1845	-0.3787
IQR Fragment Delta Mass [Da]	3.8528	0.0151
IQR Fragment Delta Mass [ppm]	-0.1025	-1.1371
Mean Fragment Delta Mass [Da]	373.865	1.2729
Mean Fragment Delta Mass [ppm]	-0.16	-1.5526
Mean Absolute Fragment Delta Mass [Da]	-209.809	-0.6051
Mean Absolute Fragment Delta Mass [ppm]	-0.0012	-0.0111
m0	-8.9678	-4.1232
================================================================================
Processing details:
06/27/2022 04:42 PM	(2):Mascot:	Total search time was 1 min 32 s.
06/27/2022 04:42 PM	(7):Percolator:	Performing percolator for Mascot (2) took 1 min 17 s.
06/27/2022 04:42 PM	(2):Mascot:	Search completed
06/27/2022 04:42 PM	(2):Mascot:	1344 protein(s) + 753 decoy proteins scored and inserted into result file in 1.3 s.
06/27/2022 04:42 PM	(2):Mascot:	1344 protein(s) scored
06/27/2022 04:42 PM	(2):Mascot:	Search result finalization started.
06/27/2022 04:42 PM	(7):Percolator:	Start reading Percolator results
06/27/2022 04:41 PM	(7):Percolator:	PSMId	score	q-value	posterior_error_prob	peptide	proteinIds
06/27/2022 04:41 PM	(7):Percolator:	Processing took 12.93 cpu seconds or 13 seconds wall time
06/27/2022 04:41 PM	(7):Percolator:	Calibrating statistics - calculating Posterior error probabilities (PEPs)
06/27/2022 04:41 PM	(7):Percolator:	New pi_0 estimate on merged list gives 1258 peptides over q=0.0100
06/27/2022 04:41 PM	(7):Percolator:	Calibrating statistics - calculating q values
06/27/2022 04:41 PM	(7):Percolator:	Selecting pi_0=0.5650
06/27/2022 04:41 PM	(7):Percolator:	Tossing out "redundant" PSMs keeping only the best scoring PSM for each unique peptide.
06/27/2022 04:41 PM	(7):Percolator:	Merging results from 3 datasets
06/27/2022 04:41 PM	(7):Percolator:	Found 1686 target PSMs scoring over 1.0000% FDR level on testset
06/27/2022 04:41 PM	(7):Percolator:	0.0658	3.141	0.0871	0.0108	0.0045	-162.136	0.0859	-174.475	0.0039	-0.1919	0	-0.6207	0.8175	-3.3657	0	2.9324	-0.5391	0	-0.8032	-0.0079	-0.087	-0.0307	-0.346	0.0595	-0.7699	-0.1845	3.8528	-0.1025	373.865	-0.16	-209.809	-0.0012	-8.9678
06/27/2022 04:41 PM	(7):Percolator:	1.02	0.7056	6.8763	0.2306	1.9133	-0.8651	0.3506	-0.7127	0.0118	-0.7619	0	-0.2161	0.2793	-0.2626	0	0.0304	-0.2528	0	-0.3409	-0.1131	-1.1668	-0.8414	-1.2443	0.1149	-0.7596	-0.3787	0.0151	-1.1371	1.2729	-1.5526	-0.6051	-0.0111	-4.1232
06/27/2022 04:41 PM	(7):Percolator:	IonScore	Delta Cn From Second PSM	Binomial Score	Isolation Interference [%]	MH+ [Da]	Delta Mass [Da]	Delta Mass [ppm]	Absolute Delta Mass [Da]	Absolute Delta Mass [ppm]	Peptide Length	Is z=1	Is z=2	Is z=3	Is z=4	Is z=5	Is z>5	# Missed Cleavages	Log Peptides Matched	Log Total Intensity	Fraction Matched Intensity [%]	Fragment Coverage Series A, B, C [%]	Fragment Coverage Series X, Y, Z [%]	Log Matched Fragment Series Intensities A, B, C	Log Matched Fragment Series Intensities X, Y, Z	Longest Sequence Series A, B, C	Longest Sequence Series X, Y, Z	IQR Fragment Delta Mass [Da]	IQR Fragment Delta Mass [ppm]	Mean Fragment Delta Mass [Da]	Mean Fragment Delta Mass [ppm]	Mean Absolute Fragment Delta Mass [Da]	Mean Absolute Fragment Delta Mass [ppm]	m0
06/27/2022 04:41 PM	(7):Percolator:	# first line contains normalized weights, second line the raw weights
06/27/2022 04:41 PM	(7):Percolator:	Obtained weights (only showing weights of first cross validation set)
06/27/2022 04:41 PM	(7):Percolator:	Iteration 10 :	After the iteration step, 1964 target PSMs with q<0.01 were estimated by cross validation
06/27/2022 04:41 PM	(7):Percolator:	Iteration 9 :	After the iteration step, 1956 target PSMs with q<0.01 were estimated by cross validation
06/27/2022 04:41 PM	(7):Percolator:	Iteration 8 :	After the iteration step, 1953 target PSMs with q<0.01 were estimated by cross validation
06/27/2022 04:41 PM	(7):Percolator:	Iteration 7 :	After the iteration step, 1954 target PSMs with q<0.01 were estimated by cross validation
06/27/2022 04:41 PM	(7):Percolator:	Iteration 6 :	After the iteration step, 1935 target PSMs with q<0.01 were estimated by cross validation
06/27/2022 04:41 PM	(7):Percolator:	Iteration 5 :	After the iteration step, 1929 target PSMs with q<0.01 were estimated by cross validation
06/27/2022 04:41 PM	(7):Percolator:	Iteration 4 :	After the iteration step, 1892 target PSMs with q<0.01 were estimated by cross validation
06/27/2022 04:41 PM	(7):Percolator:	Iteration 3 :	After the iteration step, 1856 target PSMs with q<0.01 were estimated by cross validation
06/27/2022 04:41 PM	(7):Percolator:	Iteration 2 :	After the iteration step, 1756 target PSMs with q<0.01 were estimated by cross validation
06/27/2022 04:41 PM	(7):Percolator:	Iteration 1 :	After the iteration step, 1556 target PSMs with q<0.01 were estimated by cross validation
06/27/2022 04:41 PM	(7):Percolator:	---Training with Cpos selected by cross validation, Cneg selected by cross validation, fdr=0.01
06/27/2022 04:41 PM	(7):Percolator:	Reading in data and feature calculation took 12.075 cpu seconds or 12 seconds wall time
06/27/2022 04:41 PM	(7):Percolator:	Estimating 708 over q=0.01 in initial direction
06/27/2022 04:41 PM	(7):Percolator:	Selected feature number 1 as initial search direction, could separate 363 positives in that direction
06/27/2022 04:41 PM	(7):Percolator:	Selected feature number 3 as initial search direction, could separate 399 positives in that direction
06/27/2022 04:41 PM	(7):Percolator:	Selected feature number 3 as initial search direction, could separate 554 positives in that direction
06/27/2022 04:41 PM	(7):Percolator:	selecting cneg by cross validation
06/27/2022 04:41 PM	(7):Percolator:	selecting cpos by cross validation
06/27/2022 04:41 PM	(7):Percolator:	Train/test set contains 5381 positives and 3925 negatives, size ratio=1.37096 and pi0=1
06/27/2022 04:41 PM	(7):Percolator:	e6e22773-e9a6-4a26-9694-1ca77a797099 Delta Cn From Second PSM Binomial Score b8754504-e95e-476b-b9a4-454d4bb53aeb 1d91a87b-953a-4887-9f22-f75a497a3538 Delta Mass [Da] Delta Mass [ppm] Absolute Delta Mass [Da] Absolute Delta Mass [ppm] Peptide Length Is z=1 Is z=2 Is z=3 Is z=4 Is z=5 Is z>5 041eb6d5-e486-44a0-9bc1-19e25811c686 Log Peptides Matched Log Total Intensity Fraction Matched Intensity [%…
06/27/2022 04:41 PM	(7):Percolator:	Features:
06/27/2022 04:41 PM	(7):Percolator:	enzyme=Trypsin
06/27/2022 04:41 PM	(7):Percolator:	Hyperparameters fdr=0.01, Cpos=0, Cneg=0, maxNiter=10
06/27/2022 04:41 PM	(7):Percolator:	Started Mon Jun 27 16:41:34 2022
06/27/2022 04:41 PM	(7):Percolator:	C:\Program Files\Thermo\Discoverer 1.4\Tools\Percolator\percolator.exe -X C:\ProgramData\Thermo\Discoverer 1.4\Scratch\44b45662-276c-4a8b-ad5c-b0211350b0f6\output.xml -Z C:\ProgramData\Thermo\Discoverer 1.4\Scratch\44b45662-276c-4a8b-ad5c-b0211350b0f6\input.xml
06/27/2022 04:41 PM	(7):Percolator:	Issued command:
06/27/2022 04:41 PM	(7):Percolator:	Department of Genome Sciences at the University of Washington.
06/27/2022 04:41 PM	(7):Percolator:	Written by Lukas K├Ąll (lukall@u.washington.edu) in the
06/27/2022 04:41 PM	(7):Percolator:	Copyright (c) 2006-9 University of Washington. All rights reserved.
06/27/2022 04:41 PM	(7):Percolator:	Percolator version 2.04, Build Date Feb 1 2012 03:35:34
06/27/2022 04:41 PM	(7):Percolator:	Starting Percolator
06/27/2022 04:41 PM	(7):Percolator:	The input file contains 5381 peptides, 3925 decoy peptides and 32 features.
06/27/2022 04:41 PM	(7):Percolator:	Creating input file for Mascot (2) took 50.4 s.
06/27/2022 04:40 PM	(7):Percolator:	Start calculating features for peptides of Mascot (2)
06/27/2022 04:40 PM	(2):Mascot:	Used mascot server http://xeon/mascot/ with Mascot version 2.5.1
06/27/2022 04:40 PM	(2):Mascot:	Sending 4763 peptide hits (10477 peptides) to result file
06/27/2022 04:40 PM	(2):Mascot:	Sending 3122 decoy peptide hits (8069 peptides) to result file
06/27/2022 04:40 PM	(2):Mascot:	Reading decoy results
06/27/2022 04:40 PM	(2):Mascot:	Start translating results
06/27/2022 04:40 PM	(2):Mascot:	Start mapping modifications
06/27/2022 04:40 PM	(2):Mascot:	Received 1830 proteins from Mascot server
06/27/2022 04:40 PM	(2):Mascot:	Start mapping 1830 proteins
06/27/2022 04:40 PM	(2):Mascot:	Start parsing results
06/27/2022 04:40 PM	(2):Mascot:	Received Mascot result file (filename=../data/20220627/F025246.dat)
06/27/2022 04:40 PM	(2):Mascot:	Mascot Server completed
06/27/2022 04:39 PM	(2):Mascot:	Mascot result on server (filename=../data/20220627/F025246.dat)
06/27/2022 04:39 PM	(2):Mascot:	Start searching 18547 spectra
06/27/2022 04:37 PM	(2):Mascot:	Use mascot server http://xeon/mascot/ with Mascot version 2.5.1
06/27/2022 04:37 PM	(1):Spectrum Selector:	Reading from File 1 of 1:D:\QE\20220512 Maziak II\20220512_CON_3.raw (41958 spectra total)
================================================================================
Summary of file D:\QE\20220512 Maziak II\20220512_CON_4.msf
Workflow created with Discoverer version: 1.4.1.14 (DBVersion:79)
================================================================================
Search name: 20220512_CON_4
Search description: -
Search date: 06/27/2022 16:23:41
================================================================================
The pipeline tree:
------------------
|-(0) Spectrum Files
|-(1) Spectrum Selector
|-(2) Mascot
|-(7) Percolator
------------------------------------------------------------------------------
Processing node 0: Spectrum Files
------------------------------------------------------------------------------
Input Data:
-----------------------------
File Name(s): D:\QE\20220512 Maziak II\20220512_CON_4.raw
------------------------------------------------------------------------------
Processing node 1: Spectrum Selector
------------------------------------------------------------------------------
1. General Settings:
-----------------------------
Precursor Selection: Use MS1 Precursor
Use New Precursor Reevaluation: True
2. Spectrum Properties Filter:
-----------------------------
Lower RT Limit: 0
Upper RT Limit: 0
First Scan: 0
Last Scan: 0
Lowest Charge State: 0
Highest Charge State: 0
Min. Precursor Mass: 350 Da
Max. Precursor Mass: 5000 Da
Total Intensity Threshold: 0
Minimum Peak Count: 1
3. Scan Event Filters:
-----------------------------
MS Order: Is MS2
Min. Collision Energy: 0
Max. Collision Energy: 100
Scan Type: Is Full
4. Peak Filters:
-----------------------------
S/N Threshold (FT-only): 1.5
5. Replacements for Unrecognized Properties:
-----------------------------
Unrecognized Charge Replacements: Automatic
Unrecognized Mass Analyzer Replacements: ITMS
Unrecognized MS Order Replacements: MS2
Unrecognized Activation Type Replacements: CID
Unrecognized Polarity Replacements: +
6. Just for Testing:
-----------------------------
Precursor Clipping Range Before: 2.5 Da
Precursor Clipping Range After: 5.5 Da
------------------------------------------------------------------------------
Processing node 2: Mascot
------------------------------------------------------------------------------
1. Input Data:
-----------------------------
Protein Database: SwissProtTrEMBL_Arabidopsis_thaliana
Enzyme Name: Trypsin
Maximum Missed Cleavage Sites: 1
Instrument: Default
Taxonomy: All entries
1.1 Peptide Scoring Options:
-----------------------------
Peptide Cut Off Score: 10
Peptide Without Protein Cut Off Score: 5
1.2 Protein Scoring Options:
-----------------------------
Use MudPIT Scoring: Automatic
Protein Relevance Threshold: 20
Protein Relevance Factor: 1
2. Tolerances:
-----------------------------
Precursor Mass Tolerance: 10 ppm
Fragment Mass Tolerance: 20 mmu
Use Average Precursor Mass: False
4. Dynamic Modifications:
-----------------------------
1. Dynamic Modification: Oxidation (M)
2. Dynamic Modification: Acetyl (Protein N-term)
5. Static Modifications:
-----------------------------
1. Static Modification: Carbamidomethyl (C)
------------------------------------------------------------------------------
Processing node 7: Percolator
------------------------------------------------------------------------------
1. Input Data:
-----------------------------
Maximum Delta Cn: 0.05
2. Decoy Database Search:
-----------------------------
Target FDR (Strict): 0.01
Target FDR (Relaxed): 0.05
Validation based on: q-Value
================================================================================
Further information:
Mascot (2):
- Fasta database information: FASTA db: SwissProtTrEMBL_Arabidopsis_thaliana_UP000006548_20220427.fasta
Version: 2.5
Number of sequences: 39329
Number of sequences after taxonomy: 39329
Taxonomy:
Enzyme:
Number of queries: 23866
- MudPitScoring: True
Percolator (7):
- Percolator Output: Results for Mascot (2):
Iteration 1 :	After the iteration step, 1859 target PSMs with q<0.01 were estimated by cross validation
Iteration 2 :	After the iteration step, 2024 target PSMs with q<0.01 were estimated by cross validation
Iteration 3 :	After the iteration step, 2114 target PSMs with q<0.01 were estimated by cross validation
Iteration 4 :	After the iteration step, 2142 target PSMs with q<0.01 were estimated by cross validation
Iteration 5 :	After the iteration step, 2183 target PSMs with q<0.01 were estimated by cross validation
Iteration 6 :	After the iteration step, 2191 target PSMs with q<0.01 were estimated by cross validation
Iteration 7 :	After the iteration step, 2203 target PSMs with q<0.01 were estimated by cross validation
Iteration 8 :	After the iteration step, 2206 target PSMs with q<0.01 were estimated by cross validation
Iteration 9 :	After the iteration step, 2204 target PSMs with q<0.01 were estimated by cross validation
Iteration 10 :	After the iteration step, 2203 target PSMs with q<0.01 were estimated by cross validation
Feature name	Raw weight	Normalized weight
IonScore	0.0005	0.00793
Delta Cn From Second PSM	0.6306	0.1475
Binomial Score	0.037	3.1831
Isolation Interference [%]	0.021	0.4612
MH+ [Da]	0.004	1.6976
Delta Mass [Da]	-94.5991	-0.5106
Delta Mass [ppm]	0.1284	0.523
Absolute Delta Mass [Da]	-154.564	-0.6386
Absolute Delta Mass [ppm]	-0.1108	-0.3304
Peptide Length	0.0002	0.001
Is z=1	0	0
Is z=2	0.7648	0.2526
Is z=3	-0.7909	-0.258
Is z=4	0.2064	0.0123
Is z=5	0	0
Is z>5	0	0
# Missed Cleavages	-0.3126	-0.1427
Log Peptides Matched	0	0
Log Total Intensity	-1.0008	-0.4638
Fraction Matched Intensity [%]	0.005	0.0705
Fragment Coverage Series A, B, C [%]	-0.0231	-0.3253
Fragment Coverage Series X, Y, Z [%]	-0.0002	-0.006
Log Matched Fragment Series Intensities A, B, C	-0.1236	-0.4515
Log Matched Fragment Series Intensities X, Y, Z	0.6861	1.3079
Longest Sequence Series A, B, C	-0.4866	-0.5089
Longest Sequence Series X, Y, Z	0.2993	0.681
IQR Fragment Delta Mass [Da]	-141.807	-0.5487
IQR Fragment Delta Mass [ppm]	0.0174	0.1826
Mean Fragment Delta Mass [Da]	354.615	1.1577
Mean Fragment Delta Mass [ppm]	-0.0996	-0.9558
Mean Absolute Fragment Delta Mass [Da]	9.5561	0.0265
Mean Absolute Fragment Delta Mass [ppm]	-0.1144	-1.0412
m0	-8.6245	-2.5358
================================================================================
Processing details:
06/27/2022 04:48 PM	(2):Mascot:	Total search time was 2 min 5 s.
06/27/2022 04:48 PM	(7):Percolator:	Performing percolator for Mascot (2) took 1 min 22 s.
06/27/2022 04:48 PM	(2):Mascot:	Search completed
06/27/2022 04:48 PM	(2):Mascot:	1520 protein(s) + 899 decoy proteins scored and inserted into result file in 1.4 s.
06/27/2022 04:48 PM	(2):Mascot:	1520 protein(s) scored
06/27/2022 04:48 PM	(2):Mascot:	Search result finalization started.
06/27/2022 04:48 PM	(7):Percolator:	Start reading Percolator results
06/27/2022 04:47 PM	(7):Percolator:	PSMId	score	q-value	posterior_error_prob	peptide	proteinIds
06/27/2022 04:47 PM	(7):Percolator:	Processing took 12.26 cpu seconds or 12 seconds wall time
06/27/2022 04:47 PM	(7):Percolator:	Calibrating statistics - calculating Posterior error probabilities (PEPs)
06/27/2022 04:47 PM	(7):Percolator:	New pi_0 estimate on merged list gives 1175 peptides over q=0.0100
06/27/2022 04:47 PM	(7):Percolator:	Calibrating statistics - calculating q values
06/27/2022 04:47 PM	(7):Percolator:	Selecting pi_0=0.5811
06/27/2022 04:47 PM	(7):Percolator:	Tossing out "redundant" PSMs keeping only the best scoring PSM for each unique peptide.
06/27/2022 04:47 PM	(7):Percolator:	Merging results from 3 datasets
06/27/2022 04:47 PM	(7):Percolator:	Found 1818 target PSMs scoring over 1.0000% FDR level on testset
06/27/2022 04:47 PM	(7):Percolator:	0.0005	0.6306	0.037	0.021	0.004	-94.5991	0.1284	-154.564	-0.1108	0.0002	0	0.7648	-0.7909	0.2064	0	0	-0.3126	0	-1.0008	0.005	-0.0231	-0.0002	-0.1236	0.6861	-0.4866	0.2993	-141.807	0.0174	354.615	-0.0996	9.5561	-0.1144	-8.6245
06/27/2022 04:47 PM	(7):Percolator:	0.00793	0.1475	3.1831	0.4612	1.6976	-0.5106	0.523	-0.6386	-0.3304	0.001	0	0.2526	-0.258	0.0123	0	0	-0.1427	0	-0.4638	0.0705	-0.3253	-0.006	-0.4515	1.3079	-0.5089	0.681	-0.5487	0.1826	1.1577	-0.9558	0.0265	-1.0412	-2.5358
06/27/2022 04:47 PM	(7):Percolator:	IonScore	Delta Cn From Second PSM	Binomial Score	Isolation Interference [%]	MH+ [Da]	Delta Mass [Da]	Delta Mass [ppm]	Absolute Delta Mass [Da]	Absolute Delta Mass [ppm]	Peptide Length	Is z=1	Is z=2	Is z=3	Is z=4	Is z=5	Is z>5	# Missed Cleavages	Log Peptides Matched	Log Total Intensity	Fraction Matched Intensity [%]	Fragment Coverage Series A, B, C [%]	Fragment Coverage Series X, Y, Z [%]	Log Matched Fragment Series Intensities A, B, C	Log Matched Fragment Series Intensities X, Y, Z	Longest Sequence Series A, B, C	Longest Sequence Series X, Y, Z	IQR Fragment Delta Mass [Da]	IQR Fragment Delta Mass [ppm]	Mean Fragment Delta Mass [Da]	Mean Fragment Delta Mass [ppm]	Mean Absolute Fragment Delta Mass [Da]	Mean Absolute Fragment Delta Mass [ppm]	m0
06/27/2022 04:47 PM	(7):Percolator:	# first line contains normalized weights, second line the raw weights
06/27/2022 04:47 PM	(7):Percolator:	Obtained weights (only showing weights of first cross validation set)
06/27/2022 04:47 PM	(7):Percolator:	Iteration 10 :	After the iteration step, 2203 target PSMs with q<0.01 were estimated by cross validation
06/27/2022 04:47 PM	(7):Percolator:	Iteration 9 :	After the iteration step, 2204 target PSMs with q<0.01 were estimated by cross validation
06/27/2022 04:47 PM	(7):Percolator:	Iteration 8 :	After the iteration step, 2206 target PSMs with q<0.01 were estimated by cross validation
06/27/2022 04:47 PM	(7):Percolator:	Iteration 7 :	After the iteration step, 2203 target PSMs with q<0.01 were estimated by cross validation
06/27/2022 04:47 PM	(7):Percolator:	Iteration 6 :	After the iteration step, 2191 target PSMs with q<0.01 were estimated by cross validation
06/27/2022 04:47 PM	(7):Percolator:	Iteration 5 :	After the iteration step, 2183 target PSMs with q<0.01 were estimated by cross validation
06/27/2022 04:47 PM	(7):Percolator:	Iteration 4 :	After the iteration step, 2142 target PSMs with q<0.01 were estimated by cross validation
06/27/2022 04:47 PM	(7):Percolator:	Iteration 3 :	After the iteration step, 2114 target PSMs with q<0.01 were estimated by cross validation
06/27/2022 04:47 PM	(7):Percolator:	Iteration 2 :	After the iteration step, 2024 target PSMs with q<0.01 were estimated by cross validation
06/27/2022 04:47 PM	(7):Percolator:	Iteration 1 :	After the iteration step, 1859 target PSMs with q<0.01 were estimated by cross validation
06/27/2022 04:47 PM	(7):Percolator:	---Training with Cpos selected by cross validation, Cneg selected by cross validation, fdr=0.01
06/27/2022 04:47 PM	(7):Percolator:	Reading in data and feature calculation took 13.125 cpu seconds or 13 seconds wall time
06/27/2022 04:47 PM	(7):Percolator:	Estimating 933 over q=0.01 in initial direction
06/27/2022 04:47 PM	(7):Percolator:	Selected feature number 3 as initial search direction, could separate 559 positives in that direction
06/27/2022 04:47 PM	(7):Percolator:	Selected feature number 3 as initial search direction, could separate 560 positives in that direction
06/27/2022 04:47 PM	(7):Percolator:	Selected feature number 3 as initial search direction, could separate 617 positives in that direction
06/27/2022 04:47 PM	(7):Percolator:	selecting cneg by cross validation
06/27/2022 04:47 PM	(7):Percolator:	selecting cpos by cross validation
06/27/2022 04:47 PM	(7):Percolator:	Train/test set contains 6167 positives and 4286 negatives, size ratio=1.43887 and pi0=1
06/27/2022 04:47 PM	(7):Percolator:	e6e22773-e9a6-4a26-9694-1ca77a797099 Delta Cn From Second PSM Binomial Score b8754504-e95e-476b-b9a4-454d4bb53aeb 1d91a87b-953a-4887-9f22-f75a497a3538 Delta Mass [Da] Delta Mass [ppm] Absolute Delta Mass [Da] Absolute Delta Mass [ppm] Peptide Length Is z=1 Is z=2 Is z=3 Is z=4 Is z=5 Is z>5 041eb6d5-e486-44a0-9bc1-19e25811c686 Log Peptides Matched Log Total Intensity Fraction Matched Intensity [%…
06/27/2022 04:47 PM	(7):Percolator:	Features:
06/27/2022 04:47 PM	(7):Percolator:	enzyme=Trypsin
06/27/2022 04:47 PM	(7):Percolator:	Hyperparameters fdr=0.01, Cpos=0, Cneg=0, maxNiter=10
06/27/2022 04:47 PM	(7):Percolator:	Started Mon Jun 27 16:47:34 2022
06/27/2022 04:47 PM	(7):Percolator:	C:\Program Files\Thermo\Discoverer 1.4\Tools\Percolator\percolator.exe -X C:\ProgramData\Thermo\Discoverer 1.4\Scratch\68bc4515-4ef9-43f1-8827-eba5a00507ec\output.xml -Z C:\ProgramData\Thermo\Discoverer 1.4\Scratch\68bc4515-4ef9-43f1-8827-eba5a00507ec\input.xml
06/27/2022 04:47 PM	(7):Percolator:	Issued command:
06/27/2022 04:47 PM	(7):Percolator:	Department of Genome Sciences at the University of Washington.
06/27/2022 04:47 PM	(7):Percolator:	Written by Lukas K├Ąll (lukall@u.washington.edu) in the
06/27/2022 04:47 PM	(7):Percolator:	Copyright (c) 2006-9 University of Washington. All rights reserved.
06/27/2022 04:47 PM	(7):Percolator:	Percolator version 2.04, Build Date Feb 1 2012 03:35:34
06/27/2022 04:47 PM	(7):Percolator:	Starting Percolator
06/27/2022 04:47 PM	(7):Percolator:	The input file contains 6167 peptides, 4286 decoy peptides and 32 features.
06/27/2022 04:47 PM	(7):Percolator:	Creating input file for Mascot (2) took 54.6 s.
06/27/2022 04:46 PM	(7):Percolator:	Start calculating features for peptides of Mascot (2)
06/27/2022 04:46 PM	(2):Mascot:	Used mascot server http://xeon/mascot/ with Mascot version 2.5.1
06/27/2022 04:46 PM	(2):Mascot:	Sending 5439 peptide hits (12052 peptides) to result file
06/27/2022 04:46 PM	(2):Mascot:	Sending 3397 decoy peptide hits (9121 peptides) to result file
06/27/2022 04:46 PM	(2):Mascot:	Reading decoy results
06/27/2022 04:46 PM	(2):Mascot:	Start translating results
06/27/2022 04:46 PM	(2):Mascot:	Start mapping modifications
06/27/2022 04:46 PM	(2):Mascot:	Received 2120 proteins from Mascot server
06/27/2022 04:46 PM	(2):Mascot:	Start mapping 2120 proteins
06/27/2022 04:46 PM	(2):Mascot:	Start parsing results
06/27/2022 04:46 PM	(2):Mascot:	Received Mascot result file (filename=../data/20220627/F025247.dat)
06/27/2022 04:46 PM	(2):Mascot:	Mascot Server completed
06/27/2022 04:44 PM	(2):Mascot:	Mascot result on server (filename=../data/20220627/F025247.dat)
06/27/2022 04:44 PM	(2):Mascot:	Start searching 23866 spectra
06/27/2022 04:42 PM	(2):Mascot:	Use mascot server http://xeon/mascot/ with Mascot version 2.5.1
06/27/2022 04:42 PM	(1):Spectrum Selector:	Reading from File 1 of 1:D:\QE\20220512 Maziak II\20220512_CON_4.raw (46011 spectra total)

## Sheet: CONTROLs
Accession	Description	ΣCoverage	Σ# Proteins	Σ# Unique Peptides	Σ# Peptides	Σ# PSMs	Score A2	Coverage A2	# Peptides A2	# PSM A2	Score B2	Coverage B2	# Peptides B2	# PSM B2	Score C2	Coverage C2	# Peptides C2	# PSM C2	Score D2	Coverage D2	# Peptides D2	# PSM D2	# AAs	MW [kDa]	calc. pI		SCORE AVERAGE
A0A178UT56	Proton pump interactor 1 OS=Arabidopsis thaliana OX=3702 GN=PPI1 PE=1 SV=1 - [A0A178UT56_ARATH]	4.11	2	2	2	2	54.86	2.06	1	1					24.78	2.06	1	1					535	60.0304	8.82178		39.82
A0A1I9LM15	Isopentenyl-diphosphate Delta-isomerase OS=Arabidopsis thaliana OX=3702 GN=IPP2 PE=1 SV=1 - [A0A1I9LM15_ARATH]	5.49	2	1	1	2									45.73	5.49	1	1	34.66	5.49	1	1	237	27.5332	6.03662		40.195
A0A1I9LNS9	Ribosomal protein L13 family protein OS=Arabidopsis thaliana OX=3702 GN=At3g01790 PE=1 SV=1 - [A0A1I9LNS9_ARATH]	4.35	2	1	1	1	34.72	4.35	1	1													161	18.1747	9.84717		34.72
A0A1I9LRM7	B12D protein OS=Arabidopsis thaliana OX=3702 GN=At3g29970 PE=1 SV=1 - [A0A1I9LRM7_ARATH]	29.17	2	2	2	3		0							35.27	12.5	1	1	51.01	29.17	2	2	72	8.6463	9.62744		43.14
A0A1I9LST4	3-hydroxyacyl-CoA dehydrogenase family protein OS=Arabidopsis thaliana OX=3702 GN=At3g15290 PE=1 SV=1 - [A0A1I9LST4_ARATH]	29.36	2	5	5	10	46.55	11.91	2	2	47.3	5.53	1	1	166.43	18.72	3	3	146.58	22.98	4	4	235	25.7643	6.53662		101.715
A0A1P8AM09	Rho termination factor OS=Arabidopsis thaliana OX=3702 GN=RHON1 PE=1 SV=1 - [A0A1P8AM09_ARATH]	23.75	4	6	6	12	73.55	8.03	2	2	94.21	11.37	3	4	108.79	17.06	4	4	58.95	8.36	2	2	299	33.1252	4.77979		83.875
A0A1P8AN01	Terpenoid synthases superfamily protein OS=Arabidopsis thaliana OX=3702 GN=At1g62730 PE=1 SV=1 - [A0A1P8AN01_ARATH]	8.33	2	2	2	3		0				0			33.95	8.33	2	2	25.1	3.26	1	1	276	30.9072	7.63525		29.525
A0A1P8ANY1	Semialdehyde dehydrogenase family protein OS=Arabidopsis thaliana OX=3702 GN=At1g14810 PE=1 SV=1 - [A0A1P8ANY1_ARATH]	2.94	2	1	1	2					40.15	2.94	1	1	54.15	2.94	1	1					306	33.218	7.57666		47.15
A0A1P8APX5	Thioesterase superfamily protein OS=Arabidopsis thaliana OX=3702 GN=At1g04290 PE=1 SV=1 - [A0A1P8APX5_ARATH]	6.3	2	1	1	1						0				0			40.9	6.3	1	1	127	13.8262	5.46533		40.9
A0A1P8ART2	Molecular chaperone Hsp40/DnaJ family protein OS=Arabidopsis thaliana OX=3702 GN=DJA7 PE=1 SV=1 - [A0A1P8ART2_ARATH]	4.53	2	2	2	3					78.06	2.06	1	2	23.42	2.47	1	1		0			486	52.2491	7.23975		50.74
A0A1P8ASJ9	Chaperone DnaJ-domain superfamily protein OS=Arabidopsis thaliana OX=3702 GN=DJC65 PE=1 SV=1 - [A0A1P8ASJ9_ARATH]	5.83	2	1	1	1	46.59	5.83	1	1													206	24.3073	9.92041		46.59
A0A1P8ASL1	Isocitrate dehydrogenase (NADP(+)) OS=Arabidopsis thaliana OX=3702 GN=ICDH PE=1 SV=1 - [A0A1P8ASL1_ARATH]	3.7	2	1	1	1													35.64	3.7	1	1	297	34.1042	6.16357		35.64
A0A1P8AU33	Class I peptide chain release factor OS=Arabidopsis thaliana OX=3702 GN=At1g62850 PE=1 SV=1 - [A0A1P8AU33_ARATH]	40.78	2	6	6	34	222.093	33.98	5	9	230.297	40.78	6	16	112.94	24.27	4	4	96.46	24.76	3	5	206	22.6959	9.74463		165.448
A0A1P8AU34	Translation initiation factor 3 (IF-3) family protein OS=Arabidopsis thaliana OX=3702 GN=At1g34360 PE=1 SV=1 - [A0A1P8AU34_ARATH]	11.89	3	4	4	5	81.44	3.3	1	2	32.32	3.08	1	1	23.97	5.51	2	2					454	51.0453	9.72998		45.91
A0A1P8AUQ2	RNAse THREE-like protein 1 OS=Arabidopsis thaliana OX=3702 GN=RTL1 PE=4 SV=1 - [A0A1P8AUQ2_ARATH]	4.79	9	1	1	3	76.5155	4.79	1	2		0				0			38.18	4.79	1	1	146	16.6673	7.84033		57.3477
A0A1P8AUX7	Chaperonin 10 OS=Arabidopsis thaliana OX=3702 GN=CPN10 PE=1 SV=1 - [A0A1P8AUX7_ARATH]	12.2	2	1	1	1													43.85	12.2	1	1	82	8.85188	9.62744		43.85
A0A1P8AV04	2-isopropylmalate synthase 1 OS=Arabidopsis thaliana OX=3702 GN=IMS1 PE=1 SV=1 - [A0A1P8AV04_ARATH]	3.11	4	1	1	1									22.22	3.11	1	1					483	52.4511	8.07471		22.22
A0A1P8B0Y5	Metaxin-like protein OS=Arabidopsis thaliana OX=3702 GN=At2g19080 PE=1 SV=1 - [A0A1P8B0Y5_ARATH]	11.02	2	2	2	3									47.79	4.66	1	1	112.93	11.02	2	2	236	27.1999	4.93213		80.36
A0A1P8B1Y1	Cell division cycle 48B OS=Arabidopsis thaliana OX=3702 GN=CDC48B PE=4 SV=1 - [A0A1P8B1Y1_ARATH]	2.79	2	1	1	3	43.7	2.79	1	1	28.44	2.79	1	1					29.6	2.79	1	1	430	46.7013	6.87354		33.9133
A0A1P8B2C7	60S acidic ribosomal protein family OS=Arabidopsis thaliana OX=3702 GN=At2g27720 PE=1 SV=1 - [A0A1P8B2C7_ARATH]	10.99	6	1	1	2									37.41	10.99	1	1	28.53	10.99	1	1	91	9.17248	4.41162		32.97
A0A1P8B388	Ras-related small GTP-binding family protein OS=Arabidopsis thaliana OX=3702 GN=ARA7 PE=1 SV=1 - [A0A1P8B388_ARATH]	7.38	7	1	1	2									43.32	7.38	1	1	36.85	7.38	1	1	149	16.2754	8.1333		40.085
A0A1P8B4I5	Adenine nucleotide transporter 1 OS=Arabidopsis thaliana OX=3702 GN=ADNT1 PE=1 SV=1 - [A0A1P8B4I5_ARATH]	6.29	3	2	2	2	37.8338	6.29	2	2													302	33.2494	9.70068		37.8338
A0A1P8B527	Adenylyl cyclase OS=Arabidopsis thaliana OX=3702 GN=At4g15640 PE=1 SV=1 - [A0A1P8B527_ARATH]	5.78	2	2	2	2					29.99	2.74	1	1	24.85	3.04	1	1		0			329	37.1251	7.75244		27.42
A0A1P8B564	Catalase OS=Arabidopsis thaliana OX=3702 GN=CAT2 PE=1 SV=1 - [A0A1P8B564_ARATH]	44.92	3	11	19	140	595.459	31.71	12	25	987.603	37.4	15	43	743.542	41.67	17	37	841.935	31.91	14	35	492	56.9133	7.12256		792.135
A0A1P8B9N1	Formate dehydrogenase, mitochondrial OS=Arabidopsis thaliana OX=3702 GN=FDH PE=1 SV=1 - [A0A1P8B9N1_ARATH]	5.87	3	2	2	3		0			32.94	2.51	1	1	25.18	3.35	1	1	15.54	3.35	1	1	358	39.6053	6.62451		24.5533
A0A1P8BAW9	Receptor like protein 56 OS=Arabidopsis thaliana OX=3702 GN=RLP56 PE=4 SV=1 - [A0A1P8BAW9_ARATH]	0.94	5	1	1	1						0			27.85	0.94	1	1		0			742	83.8909	5.68115		27.85
A0A1P8BDK6	ADP-ribosylation factor A1B OS=Arabidopsis thaliana OX=3702 GN=ARFA1B PE=1 SV=1 - [A0A1P8BDK6_ARATH]	19.34	6	3	3	6	118.797	13.26	2	3	63.84	5.52	1	1					64.5	11.6	2	2	181	20.6807	6.94678		82.3789
A0A1P8BG65	Ubiquinol-cytochrome C chaperone family protein OS=Arabidopsis thaliana OX=3702 GN=MWD22.17 PE=1 SV=1 - [A0A1P8BG65_ARATH]	4.55	3	1	1	1													41.6	4.55	1	1	220	25.4433	8.76318		41.6
A0A2H1ZEI5	Pumilio 5 OS=Arabidopsis thaliana OX=3702 GN=PUM5 PE=1 SV=1 - [A0A2H1ZEI5_ARATH]	1.1	3	1	1	1	27.23	1.1	1	1		0				0				0			913	101.543	5.88428		27.23
A0A2P2CLF0	Cytochrome c oxidase subunit 2 OS=Arabidopsis thaliana OX=3702 GN=cox2 PE=1 SV=2 - [A0A2P2CLF0_ARATH]	3.85	2	1	1	1		0				0							31.79	3.85	1	1	260	29.6653	5.23682		31.79
A0A2P2CLF6	NADH dehydrogenase subunit 9 OS=Arabidopsis thaliana OX=3702 GN=nad9 PE=1 SV=1 - [A0A2P2CLF6_ARATH]	15.79	2	3	3	4									28.45	5.79	1	1	51.9133	15.79	3	3	190	22.8664	6.93213		40.1817
A0A2P2CLF9	ATP synthase subunit alpha OS=Arabidopsis thaliana OX=3702 GN=atp1 PE=3 SV=1 - [A0A2P2CLF9_ARATH]	32.94	3	14	14	34	238.328	25.05	9	11	292.47	16.17	7	10	158.899	10.45	6	7	152.39	10.06	5	6	507	55.0688	6.32861		210.522
A0JPW4	At4g14145 OS=Arabidopsis thaliana OX=3702 GN=At4g14145 PE=1 SV=1 - [A0JPW4_ARATH]	24.63	1	3	3	9	62.0354	6.72	1	3	64.38	17.91	2	2	36.78	17.91	2	2	45.3415	13.43	2	2	134	14.8858	9.62744		52.1342
A8MQK0	Uncharacterized protein OS=Arabidopsis thaliana OX=3702 GN=MLN1.18 PE=1 SV=1 - [A8MQK0_ARATH]	2.98	2	1	1	1									31.82	2.98	1	1					302	34.1971	7.66455		31.82
A8MQM3	Ribose-phosphate diphosphokinase OS=Arabidopsis thaliana OX=3702 GN=At2g44530 PE=1 SV=1 - [A8MQM3_ARATH]	10.94	6	3	3	3									91.05	7.63	2	2	25.01	3.31	1	1	393	42.4699	6.91748		58.03
A8MR12	26S proteasome regulatory subunit RPN11 OS=Arabidopsis thaliana OX=3702 GN=MQM1.19 PE=1 SV=1 - [A8MR12_ARATH]	5.02	2	1	1	2									60.34	5.02	1	1	46.75	5.02	1	1	259	29.1888	6.53662		53.545
A8MR92	Iron-sulfur cluster biosynthesis family protein OS=Arabidopsis thaliana OX=3702 GN=At2g16710 PE=1 SV=1 - [A8MR92_ARATH]	10.91	3	1	1	1													32.73	10.91	1	1	110	12.2566	9.51025		32.73
A8MRD7	Rubredoxin-like superfamily protein OS=Arabidopsis thaliana OX=3702 GN=At3g15640 PE=1 SV=1 - [A8MRD7_ARATH]	14.29	3	3	3	5	31.81	8.57	1	1	27.69	8.57	2	2					27.93	14.29	2	2	175	19.3045	5.021		29.1433
A8MRE5	Translation elongation factor EF1B/ribosomal protein S6 family protein OS=Arabidopsis thaliana OX=3702 GN=At3g18760 PE=1 SV=1 - [A8MRE5_ARATH]	5.97	2	1	1	1									29.75	5.97	1	1					134	15.3991	8.92432		29.75
A8MRH4	AT2G01250 protein OS=Arabidopsis thaliana OX=3702 GN=At2g01250 PE=1 SV=1 - [A8MRH4_ARATH]	10.33	5	2	2	2						0			46.47	4.89	1	1	38.81	5.43	1	1	184	21.5399	10.0962		42.64
A8MRV0	RNA binding Plectin/S10 domain-containing protein OS=Arabidopsis thaliana OX=3702 GN=RPS10B PE=1 SV=1 - [A8MRV0_ARATH]	8.96	2	1	1	2					34.52	8.96	1	1	45.22	8.96	1	1					134	14.3441	9.74463		39.87
A8MRW9	Phosphotransferase OS=Arabidopsis thaliana OX=3702 GN=HXK2 PE=1 SV=1 - [A8MRW9_ARATH]	19.59	4	3	5	9	83.79	16.79	4	4	45.9	2.8	1	1	35.58	3.56	1	2	34.43	6.36	2	2	393	42.8993	5.70654		49.925
A8MRZ7	Eukaryotic translation initiation factor 4A1 OS=Arabidopsis thaliana OX=3702 GN=EIF4A1 PE=1 SV=1 - [A8MRZ7_ARATH]	2.49	8	1	1	1										0			27.73	2.49	1	1	402	45.6715	6.27783		27.73
A8MS83	Ribosomal protein L23AB OS=Arabidopsis thaliana OX=3702 GN=RPL23AB PE=1 SV=1 - [A8MS83_ARATH]	8.78	3	1	1	1													30.91	8.78	1	1	148	16.7335	10.1694		30.91
B3H4B6	40S ribosomal protein S25 OS=Arabidopsis thaliana OX=3702 GN=At4g39200 PE=1 SV=1 - [B3H4B6_ARATH]	15.89	6	2	2	3	33.72	9.35	1	1	0	9.35	1	1	40.74	6.54	1	1		0			107	11.9175	10.6821		24.82
B3H4C4	WAS/WASL-interacting family protein OS=Arabidopsis thaliana OX=3702 GN=At1g55160 PE=1 SV=1 - [B3H4C4_ARATH]	8.76	3	1	1	2	26.16	8.76	1	2													137	15.4134	9.70068		26.16
B3H4G2	DNA topoisomerase 2 OS=Arabidopsis thaliana OX=3702 GN=TOPII PE=1 SV=1 - [B3H4G2_ARATH]	0.7	2	1	1	12	70.7451	0.7	1	3	50.4182	0.7	1	2	89.6716	0.7	1	4	70.9285	0.7	1	3	1438	160.31	7.50342		70.4408
B3H4P5	Altered inheritance of mitochondria protein OS=Arabidopsis thaliana OX=3702 GN=At3g51100 PE=1 SV=1 - [B3H4P5_ARATH]	5.47	2	1	1	2					56.85	5.47	1	2									201	22.3613	9.71533		56.85
B3H7L9	Kinesin-like protein OS=Arabidopsis thaliana OX=3702 GN=ZCF125 PE=1 SV=1 - [B3H7L9_ARATH]	1.23	2	1	1	6		0			42.5067	1.23	1	3	25.8282	1.23	1	2	0	1.23	1	1	731	83.1177	6.22705		22.7783
B3LF44	At2g31060 OS=Arabidopsis thaliana OX=3702 GN=EMB2785 PE=1 SV=1 - [B3LF44_ARATH]	1.9	3	1	1	2									26.02	1.9	1	1	63.34	1.9	1	1	527	57.3157	6.11279		44.68
B5X582	Twinkle homolog protein, chloroplastic/mitochondrial OS=Arabidopsis thaliana OX=3702 GN=At1g30680 PE=1 SV=1 - [TWIH_ARATH]	1.83	1	1	1	2					28.63	1.83	1	1					34.1	1.83	1	1	709	80.3516	8.38232		31.365
B9DFC0	AT4G08870 protein OS=Arabidopsis thaliana OX=3702 GN=ARGAH2 PE=1 SV=1 - [B9DFC0_ARATH]	5.32	2	1	1	2	41.92	5.32	1	1	22.64	5.32	1	1									263	29.2953	7.12256		32.28
B9DFQ9	AT5G37510 protein OS=Arabidopsis thaliana OX=3702 GN=EMB1467 PE=1 SV=1 - [B9DFQ9_ARATH]	5.23	2	3	3	5									48.9846	3.49	2	2	54.6862	5.23	3	3	745	81.1302	6.63916		51.8354
B9DG18	Catalase OS=Arabidopsis thaliana OX=3702 GN=CAT3 PE=1 SV=1 - [B9DG18_ARATH]	41.24	6	14	19	189	599.377	30.1	11	25	1505.67	37.94	16	58	1068.12	37.32	16	48	1399.56	38.56	16	58	485	55.9322	7.63525		1143.18
B9DGT7	Tubulin alpha-2 chain OS=Arabidopsis thaliana OX=3702 GN=TUBA2 PE=2 SV=2 - [TBA2_ARATH]	4.89	4	2	2	11	124.54	3.33	1	3	53.38	3.33	1	2	64.7108	4.89	2	3	76.0308	4.89	2	3	450	49.5093	5.05908		79.6654
C0Z361	Chaperonin 60 subunit beta 3, chloroplastic OS=Arabidopsis thaliana OX=3702 GN=CPN60B3 PE=1 SV=1 - [CPNB3_ARATH]	23.12	1	2	12	31	39.9	2.35	1	1	254.87	16.92	8	13	337.13	18.93	10	12	115.881	9.88	5	5	597	63.2853	5.87158		186.945
F4HPB7	Uncharacterized protein OS=Arabidopsis thaliana OX=3702 GN=At1g26750 PE=1 SV=1 - [F4HPB7_ARATH]	16.41	1	3	3	5	21.19	5.13	1	1		0			50.03	5.13	1	1	92.4467	16.41	3	3	195	22.0326	9.67139		54.5556
F4HQT1	Glyceraldehyde-3-phosphate dehydrogenase C2 OS=Arabidopsis thaliana OX=3702 GN=GAPC2 PE=1 SV=1 - [F4HQT1_ARATH]	22.58	3	7	7	10	53.6241	9.03	2	2	14.58	3.23	1	1	79.8154	12.9	4	4	72.8788	11.61	3	3	310	33.8845	7.21045		55.2246
F4HU51	Acyl-CoA hydrolase 2 OS=Arabidopsis thaliana OX=3702 GN=ACH2 PE=1 SV=1 - [ACH2_ARATH]	9.37	1	3	3	6	42.73	4.22	1	1	23.81	6.09	2	2	83.2	5.15	2	3		0			427	48.1249	7.56201		49.9133
F4HUK6	Butanoate--CoA ligase AAE1 OS=Arabidopsis thaliana OX=3702 GN=AAE1 PE=1 SV=1 - [AAE1_ARATH]	34.71	2	15	15	53	311.202	24.82	11	16	252.914	16.19	7	13	192.08	17.27	8	10	251.126	24.64	10	14	556	61.0342	7.82568		251.83
F4I1C1	General regulatory factor 10 OS=Arabidopsis thaliana OX=3702 GN=GRF10 PE=1 SV=1 - [F4I1C1_ARATH]	18.33	7	3	4	93	648.798	18.33	4	28	689.789	7.17	2	26	365.498	7.17	2	16	647.231	14.74	3	23	251	28.5504	4.91943		587.829
F4I3H1	Haloacid dehalogenase-like hydrolase (HAD) superfamily protein OS=Arabidopsis thaliana OX=3702 GN=TIM50 PE=1 SV=1 - [F4I3H1_ARATH]	2.43	2	1	1	2	23.38	2.43	1	1	44.17	2.43	1	1		0				0			370	41.8649	9.27588		33.775
F4IHK9	Cold, circadian rhythm, and rna binding 2 OS=Arabidopsis thaliana OX=3702 GN=GRP7 PE=1 SV=1 - [F4IHK9_ARATH]	16.98	2	1	2	2									58.56	16.98	2	2					159	15.5391	5.60498		58.56
F4III4	MALE GAMETOPHYTE DEFECTIVE 1 OS=Arabidopsis thaliana OX=3702 GN=MGP1 PE=1 SV=1 - [F4III4_ARATH]	15.91	2	3	3	7	38.22	5.45	1	1	63.4013	5.45	1	3	41.45	10.45	2	2	28.37	5.45	1	1	220	25.1443	9.01221		42.8603
F4IVK2	Hydroxymethylglutaryl-CoA lyase OS=Arabidopsis thaliana OX=3702 GN=At2g26800 PE=1 SV=1 - [F4IVK2_ARATH]	3.66	3	1	1	1													25.54	3.66	1	1	355	39.0888	8.44092		25.54
F4IVR2	Heat shock protein 60-2 OS=Arabidopsis thaliana OX=3702 GN=HSP60-2 PE=1 SV=1 - [F4IVR2_ARATH]	42.24	2	10	21	91	843.381	27.59	14	30	754.155	20.86	11	22	553.013	25.17	12	15	884.127	33.62	16	24	580	61.4392	6.32861		758.669
F4IWC5	NFU domain protein 4 OS=Arabidopsis thaliana OX=3702 GN=NFU4 PE=1 SV=1 - [F4IWC5_ARATH]	4.5	2	1	1	2									38.1	4.5	1	1	28.59	4.5	1	1	222	23.9252	5.74463		33.345
F4IWV2	Oxoglutarate dehydrogenase (succinyl-transferring) OS=Arabidopsis thaliana OX=3702 GN=At3g55410 PE=1 SV=1 - [F4IWV2_ARATH]	49.75	1	29	45	338	2044.93	34.71	28	61	3161.6	36.68	30	119	1346.38	40.31	36	65	2116.23	36.38	30	93	1017	115.091	6.93213		2167.29
F4IZK0	Alpha/beta-Hydrolases superfamily protein OS=Arabidopsis thaliana OX=3702 GN=At3g62860 PE=1 SV=1 - [F4IZK0_ARATH]	10.92	2	3	3	3									44.94	8.33	2	2	26.06	2.59	1	1	348	39.1539	8.08936		35.5
F4J1V2	DNAJ homologue 3 OS=Arabidopsis thaliana OX=3702 GN=J3 PE=1 SV=1 - [F4J1V2_ARATH]	9.91	2	1	4	5									61.2333	3.79	2	3	46.06	6.12	2	2	343	37.6508	8.17725		53.6467
F4J296	Ribosomal protein OS=Arabidopsis thaliana OX=3702 GN=EMB3126 PE=1 SV=1 - [F4J296_ARATH]	5.84	2	1	1	1									41.18	5.84	1	1		0			291	31.6268	9.62744		41.18
F4J504	Superoxide dismutase OS=Arabidopsis thaliana OX=3702 GN=MSD1 PE=1 SV=1 - [F4J504_ARATH]	12.61	2	2	2	3	43.26	6.09	1	1					26.96	6.52	1	1	24.31	6.52	1	1	230	25.3291	8.48486		31.51
F4J9G6	Leucine zipper-EF-hand-containing transmembrane protein 1 OS=Arabidopsis thaliana OX=3702 GN=LETM1 PE=1 SV=1 - [F4J9G6_ARATH]	1.32	1	1	1	1													17.49	1.32	1	1	760	86.3301	8.6167		17.49
F4JF64	Clp ATPase OS=Arabidopsis thaliana OX=3702 GN=HSP93-III PE=1 SV=1 - [F4JF64_ARATH]	5.1	4	3	4	5		0			28.04	1.19	1	1	70.72	3.91	3	3	34.83	1.09	1	1	921	102.179	6.21436		44.53
F4JFN3	Heat shock protein 90-6, mitochondrial OS=Arabidopsis thaliana OX=3702 GN=HSP90-6 PE=1 SV=1 - [HS906_ARATH]	9.39	3	8	8	16	60.16	2.5	2	2	139.58	4.13	3	4	129.54	4.88	4	4	153.733	8.14	6	6	799	90.5105	5.38916		120.753
F4JFY5	L-ascorbate peroxidase OS=Arabidopsis thaliana OX=3702 GN=SAPX PE=1 SV=1 - [F4JFY5_ARATH]	8.36	3	2	2	3	29.81	5.66	1	1					49.8	2.7	1	1	36.94	2.7	1	1	371	40.2544	7.94287		38.85
F4JLP5	Dihydrolipoyl dehydrogenase 2, chloroplastic OS=Arabidopsis thaliana OX=3702 GN=LPD2 PE=2 SV=2 - [PLPD2_ARATH]	6	2	3	3	4		0			48.55	4.59	2	2	35.65	1.41	1	1	21.41	1.41	1	1	567	60.1074	7.60596		35.2033
F4JU04	Glutathione S-transferase family protein OS=Arabidopsis thaliana OX=3702 GN=At4g19880 PE=1 SV=1 - [F4JU04_ARATH]	12.46	3	3	3	5									62.56	12.46	3	3	50.63	8.63	2	2	313	35.5474	5.97314		56.595
F4JUT8	Plasma-membrane associated cation-binding protein 1 OS=Arabidopsis thaliana OX=3702 GN=PCAP1 PE=1 SV=1 - [F4JUT8_ARATH]	7.83	3	1	1	6	139.453	7.83	1	3	39.76	7.83	1	1	45.67	7.83	1	1	41.53	7.83	1	1	166	18.0525	6.85889		66.6033
F4JVU0	NADH dehydrogenase [ubiquinone] 1 alpha subcomplex subunit 12 OS=Arabidopsis thaliana OX=3702 GN=At4g26965 PE=1 SV=1 - [F4JVU0_ARATH]	10.2	2	1	1	1									31.4	10.2	1	1					147	16.6946	6.26514		31.4
F4JWM1	Ribosomal protein S5 domain 2-like superfamily protein OS=Arabidopsis thaliana OX=3702 GN=At5g18380 PE=3 SV=1 - [F4JWM1_ARATH]	5.76	5	1	1	1													23.66	5.76	1	1	139	16.0436	9.86182		23.66
F4JWS8	Cytochrome b-c1 complex subunit 7-2, mitochondrial OS=Arabidopsis thaliana OX=3702 GN=QCR7-2 PE=1 SV=1 - [QCR72_ARATH]	42.62	4	4	4	27	204.873	33.61	3	6	244.86	42.62	4	9	96.74	42.62	4	5	138.431	42.62	4	7	122	14.5867	9.83252		171.226
F4K180	RNA helicase OS=Arabidopsis thaliana OX=3702 GN=emb1138 PE=1 SV=1 - [F4K180_ARATH]	1.68	2	1	1	1									43.79	1.68	1	1					655	70.8497	8.93896		43.79
F4KBF3	Probable acyl-activating enzyme 17, peroxisomal OS=Arabidopsis thaliana OX=3702 GN=AAE17 PE=2 SV=1 - [AAE17_ARATH]	8.88	3	6	6	8					38.55	1.53	1	1	115.4	7.77	5	5	47.3778	3.19	2	2	721	79.1306	7.62061		67.1093
F4KDZ4	Malate dehydrogenase OS=Arabidopsis thaliana OX=3702 GN=PMDH2 PE=1 SV=1 - [F4KDZ4_ARATH]	31.83	5	7	8	25	310.653	21.32	5	10	42.75	6.91	2	2	131.575	22.52	6	6	102.054	27.03	6	7	333	34.9534	7.66455		146.758
F4KGV2	G-box regulating factor 6 OS=Arabidopsis thaliana OX=3702 GN=GRF6 PE=1 SV=1 - [F4KGV2_ARATH]	10.57	9	2	3	70	412.653	4.07	1	15	533.808	4.07	1	18	330.691	4.07	1	14	651.571	10.57	3	23	246	27.7007	4.89404		482.181
O04308	Probable mitochondrial-processing peptidase subunit alpha-2, chloroplastic/mitochondrial OS=Arabidopsis thaliana OX=3702 GN=MPPalpha2 PE=1 SV=1 - [MPPA2_ARATH]	21.04	1	1	9	21	290.72	13.23	5	9	87.96	9.02	4	5	63.28	4.61	2	2	116.31	10.82	5	5	499	54.0193	6.48096		139.567
O04310	Jacalin-related lectin 34 OS=Arabidopsis thaliana OX=3702 GN=JAL34 PE=1 SV=1 - [JAL34_ARATH]	9.93	1	6	6	10									134.95	6.24	4	5	122.88	8.23	5	5	705	72.4296	5.50342		128.915
O04311	Jacalin-related lectin 33 OS=Arabidopsis thaliana OX=3702 GN=JAL33 PE=1 SV=1 - [JAL33_ARATH]	4.67	1	1	1	1									21.91	4.67	1	1					300	32.003	5.22412		21.91
O04313	PYK10-binding protein 2 OS=Arabidopsis thaliana OX=3702 GN=PBP2 PE=1 SV=1 - [JAL31_ARATH]	4.73	2	1	1	1									60.07	4.73	1	1					296	32.2135	6.29053		60.07
O04331	Prohibitin-3, mitochondrial OS=Arabidopsis thaliana OX=3702 GN=PHB3 PE=1 SV=1 - [PHB3_ARATH]	22.38	1	1	5	14	138.54	19.13	4	5	48.76	11.55	2	3	96.7333	9.39	2	2	156.93	15.52	3	4	277	30.381	7.63525		110.241
O04527	F20P5.9 protein OS=Arabidopsis thaliana OX=3702 GN=At1g70190 PE=1 SV=1 - [O04527_ARATH]	12.5	1	2	2	2	28.23	8.17	1	1									31.9	4.33	1	1	208	22.7081	6.12549		30.065
O04922	Probable glutathione peroxidase 2 OS=Arabidopsis thaliana OX=3702 GN=GPX2 PE=1 SV=1 - [GPX2_ARATH]	7.69	1	1	1	2									35.16	7.69	1	1	39.56	7.69	1	1	169	18.9327	5.71924		37.36
O22860	60S ribosomal protein L38 OS=Arabidopsis thaliana OX=3702 GN=RPL38A PE=3 SV=1 - [RL38_ARATH]	27.54	1	2	2	2						0			14.79	17.39	1	1	31.64	10.14	1	1	69	8.11649	9.93506		23.215
O22912	Probable cytochrome c oxidase subunit 5C-1 OS=Arabidopsis thaliana OX=3702 GN=At2g47380 PE=1 SV=1 - [CX5C1_ARATH]	12.5	2	1	1	8	60.11	12.5	1	2	86.51	12.5	1	3	40.94	12.5	1	1	56.84	12.5	1	2	64	7.06574	8.60205		61.1
O23049	50S ribosomal protein L6, chloroplastic OS=Arabidopsis thaliana OX=3702 GN=RPL6 PE=2 SV=1 - [RK6_ARATH]	3.14	1	1	1	1		0				0			36.47	3.14	1	1					223	24.6903	9.89111		36.47
O23299	Enoyl-CoA delta isomerase 2, peroxisomal OS=Arabidopsis thaliana OX=3702 GN=ECI2 PE=1 SV=1 - [ECI2_ARATH]	7.92	2	2	2	2													38.0524	7.92	2	2	240	25.7566	8.39697		38.0524
O23654	V-type proton ATPase catalytic subunit A OS=Arabidopsis thaliana OX=3702 GN=VHA-A PE=1 SV=1 - [VATA_ARATH]	7.87	1	5	5	6	37.08	1.28	1	1	67.19	3.53	2	2					79.0326	5.14	3	3	623	68.7688	5.23682		61.1009
O48528	Outer envelope pore protein 16-3, chloroplastic/mitochondrial OS=Arabidopsis thaliana OX=3702 GN=OEP163 PE=1 SV=1 - [OP163_ARATH]	29.56	1	3	3	7	22.57	16.98	1	1	69.5233	12.58	2	3	44.48	12.58	2	2	43.88	6.92	1	1	159	16.9887	8.36768		45.1133
O48582	Multiple organellar RNA editing factor 4, mitochondrial OS=Arabidopsis thaliana OX=3702 GN=MORF4 PE=1 SV=1 - [MORF4_ARATH]	29.18	2	17	17	66	469	17.01	9	18	414.502	23.37	13	19	335.296	22.41	12	14	374.6	16.87	9	15	723	78.9856	8.14795		398.349
O49460	Prohibitin-1, mitochondrial OS=Arabidopsis thaliana OX=3702 GN=PHB1 PE=1 SV=1 - [PHB1_ARATH]	16.32	2	2	4	9	20.91	4.17	1	1	48.48	6.94	2	2	50.0233	9.38	2	3	126.777	9.38	2	3	288	31.6869	9.26123		61.5475
O49485	D-3-phosphoglycerate dehydrogenase 1, chloroplastic OS=Arabidopsis thaliana OX=3702 GN=PGDH1 PE=1 SV=1 - [SERA1_ARATH]	5.64	3	3	3	4									82.4145	5.64	3	3	44.71	1.82	1	1	603	63.2856	6.58057		63.5623
O49543	Cysteine desulfurase, mitochondrial OS=Arabidopsis thaliana OX=3702 GN=NIFS1 PE=1 SV=1 - [MNIF1_ARATH]	28.04	2	9	9	26	171.76	12.36	4	5	124.245	26.27	8	9	59.1733	16.34	5	6	150.207	10.15	4	6	453	50.2635	6.99072		126.346
O64530	Thiosulfate/3-mercaptopyruvate sulfurtransferase 1, mitochondrial OS=Arabidopsis thaliana OX=3702 GN=STR1 PE=1 SV=1 - [STR1_ARATH]	26.91	2	8	8	17	80.08	12.4	4	4	42.02	6.86	2	2	152.161	21.11	6	6	116.515	15.83	5	5	379	41.8669	6.39209		97.6939
O64948	Lon protease homolog 2, peroxisomal OS=Arabidopsis thaliana OX=3702 GN=LON2 PE=2 SV=1 - [LONP2_ARATH]	3.15	1	3	3	6									101.286	3.15	3	3	78.125	3.15	3	3	888	97.8005	7.31299		89.7054
O65201	Acyl-coenzyme A oxidase 2, peroxisomal OS=Arabidopsis thaliana OX=3702 GN=ACX2 PE=1 SV=2 - [ACOX2_ARATH]	32.8	2	20	20	65	313.925	20.09	12	20	232.348	12.28	8	13	378.807	25.43	14	15	321.973	19.36	12	17	692	77.4316	8.29443		311.763
O65202	Peroxisomal acyl-coenzyme A oxidase 1 OS=Arabidopsis thaliana OX=3702 GN=ACX1 PE=1 SV=1 - [ACOX1_ARATH]	7.08	2	4	4	6		0							23.57	3.92	2	2	83.84	7.08	4	4	664	74.2549	7.66455		53.705
O65396	Aminomethyltransferase, mitochondrial OS=Arabidopsis thaliana OX=3702 GN=GDCST PE=2 SV=1 - [GCST_ARATH]	3.43	2	1	1	1									27.9	3.43	1	1					408	44.4168	8.36768		27.9
O65581	Fructose-bisphosphate aldolase 5, cytosolic OS=Arabidopsis thaliana OX=3702 GN=FBA5 PE=1 SV=1 - [ALFC5_ARATH]	3.91	4	1	1	2	45.03	3.91	1	1									51.79	3.91	1	1	358	38.2698	5.80811		48.41
O81149	Proteasome subunit alpha type-5-A OS=Arabidopsis thaliana OX=3702 GN=PAE1 PE=1 SV=1 - [PSA5A_ARATH]	5.06	2	1	1	1	35.85	5.06	1	1													237	25.9309	4.75439		35.85
O81493	F9D12.8 protein OS=Arabidopsis thaliana OX=3702 GN=F9D12.8 PE=1 SV=1 - [O81493_ARATH]	24.79	3	6	7	25					221.387	22.22	6	10	120.871	15.38	5	6	242.395	21.65	6	9	351	39.8016	9.21729		194.884
O81845	Mitochondrial uncoupling protein 1 OS=Arabidopsis thaliana OX=3702 GN=PUMP1 PE=1 SV=1 - [PUMP1_ARATH]	3.59	1	1	1	2		0				0			22.46	3.59	1	1	42.36	3.59	1	1	306	32.6414	9.56885		32.41
O82169	Multiple organellar RNA editing factor 6, mitochondrial OS=Arabidopsis thaliana OX=3702 GN=MORF6 PE=1 SV=1 - [MORF6_ARATH]	24.57	2	2	4	8	71.62	12.93	2	3		0			52.32	12.07	2	2	60.4267	15.52	3	3	232	26.3512	8.89502		61.4556
O82204	60S ribosomal protein L28-1 OS=Arabidopsis thaliana OX=3702 GN=RPL28A PE=1 SV=1 - [RL281_ARATH]	6.99	1	1	1	2	54.98	6.99	1	1	37.06	6.99	1	1									143	15.8857	10.5796		46.02
O82314	Probable transcriptional regulatory protein At2g25830 OS=Arabidopsis thaliana OX=3702 GN=At2g25830 PE=2 SV=2 - [U082_ARATH]	6.95	1	2	2	3	63.07	6.95	2	2									29.19	2.42	1	1	331	36.7909	6.59521		46.13
O82326	Expressed protein OS=Arabidopsis thaliana OX=3702 GN=At2g14880 PE=1 SV=1 - [O82326_ARATH]	5.67	2	1	1	5	31.43	5.67	1	1	56.9329	5.67	1	2	43.14	5.67	1	1	34.75	5.67	1	1	141	15.8925	9.86182		41.5632
O82399	Malate dehydrogenase 1, peroxisomal OS=Arabidopsis thaliana OX=3702 GN=PMDH1 PE=1 SV=1 - [MDHX1_ARATH]	42.94	1	9	10	45	418.99	40.4	9	15	226.417	23.45	7	11	182.201	18.64	6	8	289.253	25.42	7	11	354	37.4415	7.95752		279.215
O82514	Adenylate kinase 4 OS=Arabidopsis thaliana OX=3702 GN=ADK1 PE=1 SV=2 - [KAD4_ARATH]	15.85	2	3	3	3	123.33	9.76	2	2									45.49	6.1	1	1	246	26.915	7.35693		84.41
O82663	Succinate dehydrogenase [ubiquinone] flavoprotein subunit 1, mitochondrial OS=Arabidopsis thaliana OX=3702 GN=SDH1-1 PE=1 SV=1 - [SDHA1_ARATH]	13.25	2	6	6	13	38.15	3.63	1	1	88.38	5.84	3	3	96.13	9.62	5	5	112.21	7.57	4	4	634	69.6123	6.29053		83.7175
P0C896	Pentatricopeptide repeat-containing protein At3g02650, mitochondrial OS=Arabidopsis thaliana OX=3702 GN=At3g02650 PE=1 SV=1 - [PP209_ARATH]	7.64	1	4	4	7	53.19	1.56	1	2					90.17	3.99	2	2	93.7033	6.08	3	3	576	63.7974	5.14795		79.0211
P0CZ23	Acyl-coenzyme A oxidase 3, peroxisomal OS=Arabidopsis thaliana OX=3702 GN=ACX3 PE=1 SV=1 - [ACOX3_ARATH]	25.19	3	15	15	41	185.09	7.7	4	5	335.81	18.22	10	14	347.683	18.07	11	11	460.644	16.74	9	11	675	75.6286	7.98682		332.306
P0DO44	ATP synthase small subunit 6-A, mitochondrial OS=Arabidopsis thaliana OX=3702 GN=ATP6 PE=2 SV=1 - [ATP6A_ARATH]	20	1	1	1	3	103.043	20	1	3													55	6.58047	10.1548		103.043
P10896	Ribulose bisphosphate carboxylase/oxygenase activase, chloroplastic OS=Arabidopsis thaliana OX=3702 GN=RCA PE=1 SV=2 - [RCA_ARATH]	25.95	2	8	8	25	209.79	6.33	2	4	294.604	8.23	3	9	207.946	25.95	8	9	99.795	5.06	2	3	474	51.9479	6.15088		203.034
P11574	V-type proton ATPase subunit B1 OS=Arabidopsis thaliana OX=3702 GN=VHA-B1 PE=2 SV=2 - [VATB1_ARATH]	5.14	4	2	2	4		0			37.83	3.09	1	2	20.22	3.09	1	1	28.98	2.06	1	1	486	54.0736	5.09717		29.01
P15455	12S seed storage protein CRA1 OS=Arabidopsis thaliana OX=3702 GN=CRA1 PE=1 SV=2 - [CRU1_ARATH]	33.69	2	10	11	43	324.011	19.07	6	11	456.429	17.58	6	19	146.724	22.25	7	7	107.331	13.98	4	6	472	52.5627	7.79639		258.624
P15456	12S seed storage protein CRB OS=Arabidopsis thaliana OX=3702 GN=CRB PE=1 SV=2 - [CRU2_ARATH]	13.19	1	3	4	9	82.57	2.86	1	2	20.82	2.64	1	2	111.357	6.37	2	3	51.44	7.69	2	2	455	50.5266	6.99072		66.5467
P15458	2S seed storage protein 2 OS=Arabidopsis thaliana OX=3702 GN=AT2S2 PE=2 SV=1 - [2SS2_ARATH]	20.59	2	1	3	16	45.96	15.29	2	3	60.1867	8.24	1	3	90.8	13.53	2	4	137.833	13.53	2	6	170	19.3484	7.15186		83.695
P15459	2S seed storage protein 3 OS=Arabidopsis thaliana OX=3702 GN=AT2S3 PE=1 SV=1 - [2SS3_ARATH]	21.34	1	1	3	16	33.18	8.54	1	2	60.1867	8.54	1	3	112.37	21.34	3	5	137.833	14.02	2	6	164	18.7501	7.79639		85.8925
P16127	Magnesium-chelatase subunit ChlI-1, chloroplastic OS=Arabidopsis thaliana OX=3702 GN=CHLI1 PE=1 SV=1 - [CHLI1_ARATH]	6.84	1	3	3	4					55.46	4.48	2	2	16.49	2.36	1	1	36	2.36	1	1	424	46.2412	6.46826		35.9833
P17745	Elongation factor Tu, chloroplastic OS=Arabidopsis thaliana OX=3702 GN=TUFA PE=1 SV=1 - [EFTU_ARATH]	36.34	1	13	14	63	249.143	23.11	8	11	689.8	31.72	12	25	417.817	27.1	10	16	249.97	21.43	7	11	476	51.5976	6.18896		401.682
P19456	ATPase 2, plasma membrane-type OS=Arabidopsis thaliana OX=3702 GN=AHA2 PE=1 SV=2 - [PMA2_ARATH]	2.22	5	2	2	2					41.61	2.22	2	2									948	104.335	6.99072		41.61
P21238	Chaperonin 60 subunit alpha 1, chloroplastic OS=Arabidopsis thaliana OX=3702 GN=CPN60A1 PE=1 SV=2 - [CPNA1_ARATH]	22.7	1	12	12	30	123.83	8.02	4	5	187.17	13.99	7	8	388.596	22.7	12	12	275.858	10.24	5	5	586	62.0338	5.18604		243.864
P22953	Heat shock 70 kDa protein 1 OS=Arabidopsis thaliana OX=3702 GN=HSP70-1 PE=1 SV=3 - [HS701_ARATH]	14.75	5	2	9	34	224.785	6.91	5	10	303.83	6.76	4	10	206.685	11.98	6	8	165.713	8.29	4	6	651	71.3131	5.12256		225.253
P27323	Heat shock protein 90-1 OS=Arabidopsis thaliana OX=3702 GN=HSP90-1 PE=1 SV=3 - [HS901_ARATH]	3.57	4	2	2	8	69.84	1.71	1	2	113.3	1.71	1	4	51.51	1.86	1	1	76.38	1.71	1	1	700	80.5849	5.04639		77.7575
P28297	Isocitrate lyase OS=Arabidopsis thaliana OX=3702 GN=ICL PE=1 SV=2 - [ACEA_ARATH]	24.31	1	10	10	27	112.263	7.47	3	4	183.973	10.07	4	6	204.184	21.7	9	11	164.68	12.5	5	6	576	64.204	7.1958		166.275
P29197	Chaperonin CPN60, mitochondrial OS=Arabidopsis thaliana OX=3702 GN=CPN60 PE=1 SV=2 - [CH60A_ARATH]	51.13	1	17	28	115	892.314	32.76	18	38	736.119	24.61	13	24	822.405	42.98	22	26	1017.59	32.93	17	27	577	61.2422	5.78271		867.108
P29516	Tubulin beta-8 chain OS=Arabidopsis thaliana OX=3702 GN=TUBB8 PE=2 SV=2 - [TBB8_ARATH]	6.46	4	2	2	7	145.11	2.67	1	4	65.14	2.67	1	1					64.22	6.46	2	2	449	50.574	4.83057		91.49
P31167	ADP,ATP carrier protein 1, mitochondrial OS=Arabidopsis thaliana OX=3702 GN=AAC1 PE=1 SV=2 - [ADT1_ARATH]	24.15	1	5	11	33	172.321	14.44	7	8	225.025	7.61	3	8	191.738	16.54	8	8	237.662	17.85	7	9	381	41.4494	9.83252		206.686
P32746	Dihydroorotate dehydrogenase (quinone), mitochondrial OS=Arabidopsis thaliana OX=3702 GN=PYRD PE=1 SV=2 - [PYRD_ARATH]	8.26	1	3	3	5		0			28.64	2.17	1	1	40.38	6.09	2	2	56.68	4.78	2	2	460	48.5163	9.20264		41.9
P36212	50S ribosomal protein L12-3, chloroplastic OS=Arabidopsis thaliana OX=3702 GN=RPL12C PE=2 SV=2 - [RK123_ARATH]	12.3	2	2	2	2									46.47	7.49	1	1	38.75	4.81	1	1	187	19.6705	5.64307		42.61
P40941	ADP,ATP carrier protein 2, mitochondrial OS=Arabidopsis thaliana OX=3702 GN=AAC2 PE=1 SV=2 - [ADT2_ARATH]	17.4	2	2	7	21	103.703	9.09	4	5	177.287	4.94	2	6	103.438	10.39	4	4	142.601	13.25	5	6	385	41.7196	9.78857		131.757
P41916	GTP-binding nuclear protein Ran-1 OS=Arabidopsis thaliana OX=3702 GN=RAN1 PE=1 SV=1 - [RAN1_ARATH]	15.84	3	3	3	8					28.42	4.98	1	1	73.43	11.31	2	3	122.19	15.84	3	4	221	25.2598	6.85889		74.68
P42794	60S ribosomal protein L11-2 OS=Arabidopsis thaliana OX=3702 GN=RPL11B PE=2 SV=2 - [RL112_ARATH]	9.89	2	2	2	2					31.2	4.4	1	1		0			30.25	5.49	1	1	182	20.848	9.92041		30.725
P42798	40S ribosomal protein S15a-1 OS=Arabidopsis thaliana OX=3702 GN=RPS15AA PE=2 SV=2 - [R15A1_ARATH]	13.08	2	2	2	2		0			32.85	6.15	1	1		0			31.06	6.92	1	1	130	14.7949	9.89111		31.955
P42825	Chaperone protein dnaJ 2 OS=Arabidopsis thaliana OX=3702 GN=ATJ2 PE=1 SV=2 - [DNAJ2_ARATH]	7.88	1	1	4	6									100.64	5.97	3	4	88.23	4.77	2	2	419	46.409	7.12256		94.435
P46643	Aspartate aminotransferase, mitochondrial OS=Arabidopsis thaliana OX=3702 GN=ASP1 PE=1 SV=1 - [AAT1_ARATH]	11.63	1	4	4	8	128.557	9.07	3	3	16.81	4.19	1	2					63.3367	9.53	3	3	430	47.727	8.19189		69.5678
P46644	Aspartate aminotransferase 3, chloroplastic OS=Arabidopsis thaliana OX=3702 GN=ASP3 PE=1 SV=1 - [AAT3_ARATH]	14.48	1	4	6	8					23.71	4.45	2	2	64.2167	8.46	3	3	78.2233	6.46	3	3	449	48.9234	9.29053		55.3833
P46645	Aspartate aminotransferase, cytoplasmic isozyme 1 OS=Arabidopsis thaliana OX=3702 GN=ASP2 PE=1 SV=2 - [AAT2_ARATH]	16.3	4	4	6	8	21.48	3.21	1	1	51.79	4.94	2	2	48.71	5.93	2	2	95.8733	8.4	3	3	405	44.2386	7.28369		54.4633
P49209	60S ribosomal protein L9-1 OS=Arabidopsis thaliana OX=3702 GN=RPL9B PE=1 SV=3 - [RL91_ARATH]	8.25	3	2	2	2									57.6651	8.25	2	2					194	22.0039	9.45166		57.6651
P50883	60S ribosomal protein L12-1 OS=Arabidopsis thaliana OX=3702 GN=RPL12A PE=2 SV=2 - [RL121_ARATH]	5.42	3	1	1	1													24.53	5.42	1	1	166	17.9307	8.96826		24.53
P51427	40S ribosomal protein S5-2 OS=Arabidopsis thaliana OX=3702 GN=RPS5B PE=1 SV=2 - [RS52_ARATH]	9.18	1	1	1	1	31	9.18	1	1													207	22.9072	9.62744		31
P52901	Pyruvate dehydrogenase E1 component subunit alpha-1, mitochondrial OS=Arabidopsis thaliana OX=3702 GN=E1 ALPHA PE=1 SV=2 - [ODPA1_ARATH]	13.62	2	4	5	7					30.12	3.6	1	1	32.88	2.31	1	1	103.01	13.62	5	5	389	43.0316	7.48877		55.3367
P53492	Actin-7 OS=Arabidopsis thaliana OX=3702 GN=ACT7 PE=1 SV=1 - [ACT7_ARATH]	47.75	8	7	13	85	413.46	30.77	8	15	643.935	32.89	9	24	430.223	42.71	11	22	521.262	30.77	9	24	377	41.709	5.49072		502.22
P53494	Actin-4 OS=Arabidopsis thaliana OX=3702 GN=ACT4 PE=1 SV=1 - [ACT4_ARATH]	23.87	6	1	7	62	267.149	15.92	5	11	290.274	20.95	6	17	246.245	20.95	6	14	374.526	20.95	6	20	377	41.7519	5.57959		294.549
P54609	Cell division control protein 48 homolog A OS=Arabidopsis thaliana OX=3702 GN=CDC48A PE=1 SV=1 - [CD48A_ARATH]	3.71	3	3	3	4									83.7251	3.71	3	3	28.04	1.48	1	1	809	89.3374	5.24951		55.8826
P56792	50S ribosomal protein L14, chloroplastic OS=Arabidopsis thaliana OX=3702 GN=rpl14 PE=3 SV=1 - [RK14_ARATH]	13.11	1	1	1	1													36.87	13.11	1	1	122	13.5733	9.29053		36.87
P59259	Histone H4 OS=Arabidopsis thaliana OX=3702 GN=At1g07660 PE=1 SV=2 - [H4_ARATH]	33.01	2	3	3	4									56.28	23.3	2	2	51.32	21.36	2	2	103	11.4024	11.4731		53.8
P82873	Mitochondrial import receptor subunit TOM20-2 OS=Arabidopsis thaliana OX=3702 GN=TOM20-2 PE=1 SV=2 - [TO202_ARATH]	4.76	1	1	1	1													38.76	4.76	1	1	210	23.1553	5.80811		38.76
P83483	ATP synthase subunit beta-1, mitochondrial OS=Arabidopsis thaliana OX=3702 GN=At5g08670 PE=1 SV=1 - [ATPBM_ARATH]	41.19	4	17	17	86	437.82	27.34	10	16	481.826	28.24	11	29	359.657	33.09	13	17	494.573	28.96	11	24	556	59.634	6.62451		443.469
P93655	Lon protease homolog 1, mitochondrial OS=Arabidopsis thaliana OX=3702 GN=LON1 PE=1 SV=2 - [LONM1_ARATH]	2.23	2	2	2	2													37.36	2.23	2	2	940	103.866	5.59229		37.36
Q03251	Glycine-rich RNA-binding protein 8 OS=Arabidopsis thaliana OX=3702 GN=RBG8 PE=1 SV=1 - [RBG8_ARATH]	34.32	4	3	4	11	144.1	27.81	3	5	47.44	5.92	1	1	94.3967	19.53	3	3	53.71	13.02	2	2	169	16.5685	5.68115		84.9117
Q07473	Chlorophyll a-b binding protein CP29.1, chloroplastic OS=Arabidopsis thaliana OX=3702 GN=LHCB4.1 PE=1 SV=1 - [CB4A_ARATH]	7.93	1	2	2	3					90	4.48	1	2	37.55	3.45	1	1		0			290	31.12	6.13818		63.775
Q0WQF7	Dihydrolipoyllysine-residue acetyltransferase component 1 of pyruvate dehydrogenase complex, mitochondrial OS=Arabidopsis thaliana OX=3702 GN=LTA3 PE=1 SV=2 - [ODP21_ARATH]	24.96	2	11	11	42	166.073	16.01	7	10	173.224	18.68	8	8	200.264	17.9	8	11	261.041	16.01	8	13	637	68.8198	5.5415		200.15
Q0WTB4	GTP-binding protein At3g49725, chloroplastic OS=Arabidopsis thaliana OX=3702 GN=At3g49725 PE=2 SV=2 - [Y3725_ARATH]	1.45	1	1	1	1	33.99	1.45	1	1													620	69.5368	5.70654		33.99
Q0WVF7	P-loop containing nucleoside triphosphate hydrolases superfamily protein OS=Arabidopsis thaliana OX=3702 GN=At3g03060 PE=1 SV=1 - [Q0WVF7_ARATH]	11.78	2	3	6	15	98.01	6.69	3	4	80.49	7.96	4	5	36.17	7.17	3	3	73.89	3.34	2	3	628	69.5241	9.08545		72.14
Q1G3L1	Probable mitochondrial import inner membrane translocase subunit TIM21 OS=Arabidopsis thaliana OX=3702 GN=TIM21 PE=1 SV=1 - [TIM21_ARATH]	6.69	1	1	1	1	41.86	6.69	1	1													269	30.0285	9.74463		41.86
Q208N7	Alpha-crystallin domain 32.1 OS=Arabidopsis thaliana OX=3702 GN=ACD32.1 PE=1 SV=1 - [Q208N7_ARATH]	24.91	1	6	6	16	204.42	14.04	3	4	92.8033	14.04	3	3	151.54	24.91	6	6	102.69	11.58	3	3	285	31.2029	9.31982		137.863
Q2V4Q4	AT1G07320 protein OS=Arabidopsis thaliana OX=3702 GN=RPL4 PE=1 SV=1 - [Q2V4Q4_ARATH]	10.79	3	3	3	4	34.05	4.32	1	1	60.39	3.24	1	1	51.51	3.24	1	1	45.74	3.24	1	1	278	30.1238	9.26123		47.9225
Q38799	Pyruvate dehydrogenase E1 component subunit beta-1, mitochondrial OS=Arabidopsis thaliana OX=3702 GN=PDH2 PE=1 SV=2 - [ODPB1_ARATH]	25.62	1	7	7	16	50.23	7.44	2	2	119.83	12.4	4	4	121.38	17.36	5	5	122.36	18.73	5	5	363	39.1511	5.8335		103.45
Q38946	Glutamate dehydrogenase 2 OS=Arabidopsis thaliana OX=3702 GN=GDH2 PE=1 SV=1 - [DHE2_ARATH]	10.71	2	3	3	3	53.9	7.79	2	2		0							52.75	2.92	1	1	411	44.6707	6.53662		53.325
Q39079	Chaperone protein dnaJ 13 OS=Arabidopsis thaliana OX=3702 GN=ATJ13 PE=1 SV=2 - [DNJ13_ARATH]	6.88	1	3	3	4									31.88	2.79	1	1	72.86	4.09	2	3	538	59.1948	8.82178		52.37
Q39141	Chlorophyll a-b binding protein, chloroplastic OS=Arabidopsis thaliana OX=3702 GN=Lhb1B2 PE=1 SV=1 - [Q39141_ARATH]	11.32	4	1	4	29	163.336	7.55	2	4	505.774	11.32	4	16	141.22	11.32	4	6	101.009	10.57	3	3	265	28.0361	5.43994		227.835
Q39219	Ubiquinol oxidase 1a, mitochondrial OS=Arabidopsis thaliana OX=3702 GN=AOX1A PE=1 SV=2 - [AOX1A_ARATH]	14.97	6	5	5	12	84	2.54	1	4	32.3033	9.04	3	3	52.01	6.78	2	2	70.9433	8.47	3	3	354	39.9543	8.45557		59.8142
Q42290	Probable mitochondrial-processing peptidase subunit beta, mitochondrial OS=Arabidopsis thaliana OX=3702 GN=MPPbeta PE=1 SV=2 - [MPPB_ARATH]	48.02	1	21	21	81	647.551	38.42	15	28	469.294	27.12	10	23	241.77	25.8	9	10	460.221	33.9	13	20	531	59.1233	6.78564		454.709
Q42338	AT3G48140 protein OS=Arabidopsis thaliana OX=3702 GN=T24C20_20 PE=1 SV=1 - [Q42338_ARATH]	46.59	1	4	4	27	216.095	38.64	3	9	341.543	28.41	2	12	112.96	32.95	3	4	92.84	14.77	1	2	88	10.0132	9.45166		190.859
Q42342	Cytochrome b5 isoform E OS=Arabidopsis thaliana OX=3702 GN=CYTB5-E PE=1 SV=2 - [CYB5E_ARATH]	11.94	1	1	1	1													41.89	11.94	1	1	134	15.0746	5.32568		41.89
Q42525	Hexokinase-1 OS=Arabidopsis thaliana OX=3702 GN=HXK1 PE=1 SV=2 - [HXK1_ARATH]	30.04	3	8	10	26	141.311	22.58	7	7	99.333	14.31	5	5	96.78	14.11	5	6	201.057	16.53	6	8	496	53.6727	6.1001		134.62
Q42564	L-ascorbate peroxidase 3 OS=Arabidopsis thaliana OX=3702 GN=APX3 PE=1 SV=1 - [APX3_ARATH]	35.54	7	9	9	47	109.14	16.38	4	4	494.126	32.06	8	20	277.21	33.1	8	10	336.799	33.1	8	13	287	31.5522	6.94678		304.319
Q43349	29 kDa ribonucleoprotein, chloroplastic OS=Arabidopsis thaliana OX=3702 GN=CP29A PE=2 SV=2 - [CP29A_ARATH]	8.19	2	2	2	3						0			61.11	8.19	2	2	65.73	3.8	1	1	342	35.9854	5.33838		63.42
Q56WD9	3-ketoacyl-CoA thiolase 2, peroxisomal OS=Arabidopsis thaliana OX=3702 GN=PED1 PE=1 SV=2 - [THIK2_ARATH]	55.84	1	19	20	120	594.995	44.59	14	26	633.242	25.54	7	19	1028.2	42.42	15	34	1146.12	30.52	10	41	462	48.548	8.33838		850.639
Q56XW9	At3g11745 OS=Arabidopsis thaliana OX=3702 GN=At3g11745 PE=2 SV=1 - [Q56XW9_ARATH]	11.11	1	1	1	1						0							42.38	11.11	1	1	90	10.6437	10.3745		42.38
Q570C8	3-ketoacyl-CoA thiolase 5, peroxisomal OS=Arabidopsis thaliana OX=3702 GN=KAT5 PE=1 SV=2 - [THIK5_ARATH]	4.81	1	2	2	3									29.25	1.97	1	1	27.9159	4.81	2	2	457	47.9255	7.40088		28.5829
Q5E924	Glyceraldehyde-3-phosphate dehydrogenase GAPCP2, chloroplastic OS=Arabidopsis thaliana OX=3702 GN=GAPCP2 PE=2 SV=1 - [G3PP2_ARATH]	14.05	2	4	4	11	47.4	6.9	2	2	77.8667	7.14	2	3	35.46	6.9	2	2	81.56	10.71	3	4	420	44.8179	8.6167		60.5717
Q5M729	Dihydrolipoyllysine-residue acetyltransferase component 3 of pyruvate dehydrogenase complex, mitochondrial OS=Arabidopsis thaliana OX=3702 GN=At1g54220 PE=1 SV=1 - [ODP23_ARATH]	32.84	1	8	13	39	114.063	18.92	6	6	298.515	18.92	8	14	179.934	18.92	8	9	256.752	21.34	9	10	539	58.4309	7.84033		212.316
Q5XEN3	ATPase complex subunit OS=Arabidopsis thaliana OX=3702 GN=At1g08220 PE=1 SV=1 - [Q5XEN3_ARATH]	10.89	2	1	1	1	34.57	10.89	1	1													202	22.657	9.27588		34.57
Q5XF06	Mitochondrial import inner membrane translocase subunit TIM44-2 OS=Arabidopsis thaliana OX=3702 GN=TIM44-2 PE=1 SV=1 - [TI442_ARATH]	48.19	4	22	22	120	947.372	39.02	16	41	808.235	33.26	13	34	474.757	39.02	17	24	508.544	32.2	13	21	469	53.6125	8.76318		684.727
Q5XF80	ATPase GET3C OS=Arabidopsis thaliana OX=3702 GN=GET3C PE=2 SV=1 - [GET3C_ARATH]	9.97	1	3	3	9	21.81	3.84	1	1	47.7	6.91	2	2	26.7767	9.97	3	3	43.9933	6.91	2	3	391	42.9126	8.85107		35.07
Q681W7	SEC-C motif protein OS=Arabidopsis thaliana OX=3702 GN=At3g04950 PE=1 SV=1 - [Q681W7_ARATH]	7.36	1	1	1	2									22.88	7.36	1	1	36.63	7.36	1	1	231	25.594	9.65674		29.755
Q6GKU7	At1g64880 OS=Arabidopsis thaliana OX=3702 GN=At1g64880 PE=1 SV=1 - [Q6GKU7_ARATH]	13.01	1	7	7	18	143.48	6.8	3	5	66.67	5.24	3	3	115.45	10.1	5	5	136.179	9.9	5	5	515	60.1989	7.51807		115.445
Q6NL24	Probable enoyl-CoA hydratase 1, peroxisomal OS=Arabidopsis thaliana OX=3702 GN=ECHIA PE=1 SV=1 - [ECH1P_ARATH]	21.13	1	4	4	6									77.79	21.13	4	4	22.98	10.19	2	2	265	28.8001	9.05615		50.385
Q6NQM0	Ribosome-recycling factor, chloroplastic OS=Arabidopsis thaliana OX=3702 GN=At3g01800 PE=1 SV=1 - [Q6NQM0_ARATH]	22.85	1	4	4	10	82.74	17.98	3	4					117.982	16.48	3	3	94.5167	16.48	3	3	267	29.1534	9.61279		98.413
Q70DU8	Aldehyde dehydrogenase family 3 member H1 OS=Arabidopsis thaliana OX=3702 GN=ALDH3H1 PE=1 SV=2 - [AL3H1_ARATH]	2.48	1	1	1	1					25.88	2.48	1	1									484	53.1254	8.35303		25.88
Q7Y1Z8	Malonyl-CoA decarboxylase family protein OS=Arabidopsis thaliana OX=3702 GN=At4g04320 PE=1 SV=1 - [Q7Y1Z8_ARATH]	33.4	2	15	15	71	285.366	17.95	8	13	782.039	23.36	10	26	308.714	21.43	9	14	472.129	25.29	11	18	518	58.4153	7.38623		462.062
Q84J78	Single-stranded DNA-binding protein, mitochondrial OS=Arabidopsis thaliana OX=3702 GN=At4g11060 PE=2 SV=1 - [SSBP_ARATH]	22.89	1	4	4	9	37.48	6.47	1	1	55.39	11.94	2	2	103.467	19.4	3	3	74.305	15.42	3	3	201	22.2236	9.01221		67.6604
Q84JW1	Peroxisomal membrane protein 11E OS=Arabidopsis thaliana OX=3702 GN=PEX11E PE=1 SV=1 - [PX11E_ARATH]	4.76	3	1	1	1	27.3	4.76	1	1													231	25.4959	9.87646		27.3
Q84K90	RGS1-HXK1-interacting protein 1 OS=Arabidopsis thaliana OX=3702 GN=RHIP1 PE=1 SV=1 - [RHIP1_ARATH]	3.42	1	1	1	1													28.82	3.42	1	1	263	29.183	7.13721		28.82
Q84P21	4-coumarate--CoA ligase-like 5 OS=Arabidopsis thaliana OX=3702 GN=4CLL5 PE=1 SV=2 - [4CLL5_ARATH]	9.34	3	4	4	9	26.89	2.93	1	1	25.58	5.31	2	2	68.73	4.03	2	2	73.99	9.34	4	4	546	59.3368	8.32373		48.7975
Q84WU8	ATP-dependent zinc metalloprotease FTSH 3, mitochondrial OS=Arabidopsis thaliana OX=3702 GN=FTSH3 PE=1 SV=1 - [FTSH3_ARATH]	1.48	2	1	1	1									25.3	1.48	1	1		0			809	89.2971	7.26904		25.3
Q8GTY0	Elongation factor 1-alpha 4 OS=Arabidopsis thaliana OX=3702 GN=A4 PE=1 SV=2 - [EF1A4_ARATH]	15.59	2	6	6	21	76.85	12.03	4	5	222.957	15.59	6	9	101.69	6.46	3	4	81.73	4.68	2	3	449	49.4708	9.11475		120.807
Q8GUM2	Heat shock 70 kDa protein 9, mitochondrial OS=Arabidopsis thaliana OX=3702 GN=HSP70-9 PE=1 SV=1 - [HSP7I_ARATH]	53.23	3	27	35	209	2216.82	49.71	27	66	1562.69	40.76	19	53	813.158	38.42	22	37	1472.36	38.42	22	53	682	73.0296	5.61768		1516.26
Q8GWW8	Chaperone protein dnaJ GFA2, mitochondrial OS=Arabidopsis thaliana OX=3702 GN=GFA2 PE=2 SV=1 - [GFA2_ARATH]	15.13	1	7	7	14	24.24	6.14	2	2	70.79	6.36	2	2	87.24	9.43	4	4	131.01	12.72	5	6	456	49.4067	8.89502		78.32
Q8GYC5	At1g24268 OS=Arabidopsis thaliana OX=3702 GN=At1g24267 PE=1 SV=1 - [Q8GYC5_ARATH]	7.58	2	2	2	3									80.2	7.58	2	2	78.25	4.08	1	1	343	36.657	9.48096		79.225
Q8GYN9	1,4-dihydroxy-2-naphthoyl-CoA synthase, peroxisomal OS=Arabidopsis thaliana OX=3702 GN=MENB PE=1 SV=2 - [MENB_ARATH]	22.26	1	6	6	14	46.64	8.31	2	2	47.32	6.82	2	2	80.37	15.13	4	4	146.41	17.8	5	6	337	37.0328	7.25439		80.185
Q8H0Y1	Outer envelope pore protein 24B, chloroplastic OS=Arabidopsis thaliana OX=3702 GN=OEP24B PE=2 SV=1 - [OP24B_ARATH]	13.62	1	2	2	3					43.13	6.57	1	1	24.22	13.62	2	2					213	23.3959	9.20264		33.675
Q8H107	Dihydrolipoyllysine-residue succinyltransferase component of 2-oxoglutarate dehydrogenase complex 2, mitochondrial OS=Arabidopsis thaliana OX=3702 GN=At4g26910 PE=1 SV=2 - [ODO2B_ARATH]	35.78	1	8	18	132	1094.2	26.72	11	36	943.479	29.09	11	45	397.864	29.09	11	21	787.033	29.09	11	30	464	50.0281	9.08545		805.644
Q8H159	Polyubiquitin 10 OS=Arabidopsis thaliana OX=3702 GN=UBQ10 PE=2 SV=2 - [UBQ10_ARATH]	23.63	17	2	2	3	53.93	23.63	2	3		0											457	51.1745	7.60596		53.93
Q8H1B3	Heat shock 70 kDa protein BIP3 OS=Arabidopsis thaliana OX=3702 GN=BIP3 PE=1 SV=1 - [BIP3_ARATH]	2.07	1	1	1	3									45.33	2.07	1	1	63.27	2.07	1	2	675	75.1027	5.04639		54.3
Q8H1Y0	Pyruvate dehydrogenase E1 component subunit alpha-2, mitochondrial OS=Arabidopsis thaliana OX=3702 GN=IAR4 PE=1 SV=2 - [ODPA2_ARATH]	7.89	1	2	3	5	31.2	2.8	1	1		0			32.88	2.29	1	1	40.8467	7.89	3	3	393	43.3308	7.91357		34.9756
Q8H7F6	Bifunctional monothiol glutaredoxin-S16, chloroplastic OS=Arabidopsis thaliana OX=3702 GN=GRXS16 PE=1 SV=2 - [GRS16_ARATH]	3.75	1	1	1	2									30.94	3.75	1	1	36.91	3.75	1	1	293	32.1858	7.89893		33.925
Q8L6Z4	30S ribosomal protein S9, mitochondrial OS=Arabidopsis thaliana OX=3702 GN=RPS9M PE=1 SV=1 - [RPS9M_ARATH]	8.37	1	3	3	4	43.64	4.42	2	2					53.26	3.95	1	1	23.79	3.95	1	1	430	47.9583	5.73193		40.23
Q8L770	ATP-dependent Clp protease proteolytic subunit-related protein 3, chloroplastic OS=Arabidopsis thaliana OX=3702 GN=CLPR3 PE=1 SV=1 - [CLPR3_ARATH]	3.94	2	1	1	1									20.38	3.94	1	1					330	36.2837	8.48486		20.38
Q8L793	Polyadenylate-binding protein-interacting protein 3 OS=Arabidopsis thaliana OX=3702 GN=CID3 PE=2 SV=1 - [CID3_ARATH]	1.53	1	1	1	1									29.79	1.53	1	1		0			587	65.3487	5.12256		29.79
Q8L7U3	At1g14620/T5E21_15 OS=Arabidopsis thaliana OX=3702 GN=DECOY PE=1 SV=1 - [Q8L7U3_ARATH]	15.88	2	3	3	4	26.14	6.87	1	1					74.86	5.15	1	1	75.41	9.01	2	2	233	27.1228	8.57275		58.8033
Q8L866	Amine oxidase OS=Arabidopsis thaliana OX=3702 GN=MHK10.21 PE=1 SV=1 - [Q8L866_ARATH]	13.66	1	8	8	15					50.71	3.99	2	2	138.805	13.66	7	8	107.82	5.8	4	5	776	86.6358	7.12256		99.1117
Q8LA13	DEAD-box ATP-dependent RNA helicase 11 OS=Arabidopsis thaliana OX=3702 GN=RH11 PE=1 SV=1 - [RH11_ARATH]	3.27	3	2	2	2									23.18	3.27	2	2					612	65.9846	6.68311		23.18
Q8LAH8	Nucleoside diphosphate kinase IV, chloroplastic/mitochondrial OS=Arabidopsis thaliana OX=3702 GN=NDK4 PE=1 SV=2 - [NDK4_ARATH]	3.8	3	1	1	1	19.39	3.8	1	1										0			237	25.7573	9.40771		19.39
Q8LB47	GrpE protein homolog 2, mitochondrial OS=Arabidopsis thaliana OX=3702 GN=Mge2 PE=1 SV=1 - [MGE2_ARATH]	3.36	1	1	1	3					38.03	3.36	1	1	41.1	3.36	1	1	35.81	3.36	1	1	327	36.0941	5.38916		38.3133
Q8LBK6	Monothiol glutaredoxin-S15, mitochondrial OS=Arabidopsis thaliana OX=3702 GN=GRXS15 PE=1 SV=2 - [GRS15_ARATH]	7.1	1	1	1	2						0			35.73	7.1	1	1	66.56	7.1	1	1	169	18.7224	6.32861		51.145
Q8LBZ7	Succinate dehydrogenase [ubiquinone] iron-sulfur subunit 1, mitochondrial OS=Arabidopsis thaliana OX=3702 GN=SDH2-1 PE=1 SV=2 - [SDHB1_ARATH]	7.53	3	2	2	3	60.07	4.3	1	1					38.94	3.23	1	1	48.66	3.23	1	1	279	31.1506	8.44092		49.2233
Q8LDQ8	At5g24165 OS=Arabidopsis thaliana OX=3702 GN=At5g24165 PE=1 SV=1 - [Q8LDQ8_ARATH]	17.33	1	1	1	2	46.94	17.33	1	1					46.21	17.33	1	1					75	7.75109	10.3745		46.575
Q8LEU9	At5g14105 OS=Arabidopsis thaliana OX=3702 GN=At5g14105 PE=1 SV=1 - [Q8LEU9_ARATH]	9.21	1	1	1	1													47.43	9.21	1	1	76	8.43266	9.62744		47.43
Q8LEZ4	Protein NUCLEAR FUSION DEFECTIVE 5, mitochondrial OS=Arabidopsis thaliana OX=3702 GN=NFD5 PE=2 SV=1 - [NFD5_ARATH]	4.57	1	2	2	2	35.83	1.88	1	1					20.15	2.69	1	1		0			372	43.0834	4.95752		27.99
Q8LF48	3-ketoacyl-CoA thiolase 1, peroxisomal OS=Arabidopsis thaliana OX=3702 GN=KAT1 PE=1 SV=2 - [THIK1_ARATH]	29.8	1	6	7	15	107.627	12.64	3	3	149.493	12.19	3	3	162.1	15.8	4	5	77.47	11.74	3	4	443	46.5819	8.29443		124.173
Q8LFC0	Isocitrate dehydrogenase [NAD] regulatory subunit 1, mitochondrial OS=Arabidopsis thaliana OX=3702 GN=IDH1 PE=1 SV=2 - [IDH1_ARATH]	14.17	3	3	3	9	82.73	11.17	2	2	46.06	4.9	1	1	64.6767	7.9	2	3	54.7933	7.9	2	3	367	39.6015	8.1333		62.065
Q8LKS5	Long chain acyl-CoA synthetase 7, peroxisomal OS=Arabidopsis thaliana OX=3702 GN=LACS7 PE=1 SV=2 - [LACS7_ARATH]	40	1	19	21	121	722.914	24.29	13	24	1179.69	21.57	11	39	830.109	21.14	13	33	552.566	22.57	12	25	700	77.3042	6.59521		821.32
Q8LPR9	Protein TIC110, chloroplastic OS=Arabidopsis thaliana OX=3702 GN=TIC110 PE=1 SV=1 - [TI110_ARATH]	1.08	1	1	1	1					31.78	1.08	1	1		0				0			1016	112.051	5.97314		31.78
Q8LPS1	Long chain acyl-CoA synthetase 6, peroxisomal OS=Arabidopsis thaliana OX=3702 GN=LACS6 PE=1 SV=1 - [LACS6_ARATH]	36.8	1	20	22	168	1012.23	27.67	15	31	1644.16	25.39	14	58	979.519	28.53	16	36	1091.28	26.25	15	43	701	76.555	7.92822		1181.8
Q8RUI8	C5orf35 OS=Arabidopsis thaliana OX=3702 GN=MKD15.6 PE=1 SV=1 - [Q8RUI8_ARATH]	45.36	1	14	14	40	246.09	29.32	8	10	249.54	26.57	8	10	217.412	29.57	9	10	247.101	22.06	7	10	399	44.8237	8.77783		240.036
Q8RWN9	Dihydrolipoyllysine-residue acetyltransferase component 2 of pyruvate dehydrogenase complex, mitochondrial OS=Arabidopsis thaliana OX=3702 GN=At3g13930 PE=1 SV=2 - [ODP22_ARATH]	45.83	1	15	20	97	792.559	33.77	14	24	991.992	33.02	14	34	435.94	28.39	12	17	526.632	24.86	11	22	539	58.431	7.6499		686.781
Q8RWT4	Ribosomal protein L1p/L10e family OS=Arabidopsis thaliana OX=3702 GN=At2g42710 PE=1 SV=1 - [Q8RWT4_ARATH]	3.13	1	1	1	1													26.5	3.13	1	1	415	45.752	9.5249		26.5
Q8RWZ3	Probable acyl-CoA dehydrogenase IBR3 OS=Arabidopsis thaliana OX=3702 GN=IBR3 PE=1 SV=1 - [IBR3_ARATH]	55.58	1	42	42	513	2322.24	47.45	32	84	4354.72	45.75	32	169	2734.18	48.91	35	114	3820.77	51.46	37	146	824	91.6548	8.32373		3307.98
Q8RXF8	Mitochondrial Rho GTPase 1 OS=Arabidopsis thaliana OX=3702 GN=MIRO1 PE=1 SV=1 - [MIRO1_ARATH]	2.31	1	1	1	2									23.56	2.31	1	1	33.39	2.31	1	1	648	72.2767	5.30029		28.475
Q8RXI0	AAA-type ATPase family protein OS=Arabidopsis thaliana OX=3702 GN=At5g16930 PE=1 SV=1 - [Q8RXI0_ARATH]	12.27	2	3	6	11	65.09	8.85	4	4	74.2967	6.52	3	3	79.1367	6.68	3	3	44.92	2.02	1	1	644	70.949	9.5249		65.8608
Q8RXW8	Uncharacterized protein At5g65207 OS=Arabidopsis thaliana OX=3702 GN=At5g65207 PE=1 SV=1 - [Q8RXW8_ARATH]	17.81	1	1	1	2	61.36	17.81	1	1	34.73	17.81	1	1									73	8.3773	8.48486		48.045
Q8VY61	50S ribosomal protein L4 OS=Arabidopsis thaliana OX=3702 GN=At2g20060 PE=1 SV=1 - [Q8VY61_ARATH]	4	1	1	1	1													22.57	4	1	1	300	33.2427	10.3013		22.57
Q8VYF7	Single-stranded DNA-binding protein WHY2, mitochondrial OS=Arabidopsis thaliana OX=3702 GN=WHY2 PE=1 SV=1 - [WHY2_ARATH]	7.14	1	1	1	1	28.12	7.14	1	1													238	26.2783	9.64209		28.12
Q8VYJ7	Chaperone protein ClpB4, mitochondrial OS=Arabidopsis thaliana OX=3702 GN=CLPB4 PE=2 SV=1 - [CLPB4_ARATH]	2.18	1	1	2	3									41.18	1.04	1	1	51.37	2.18	2	2	964	108.595	6.97607		46.275
Q8VZ40	U-box domain-containing protein 14 OS=Arabidopsis thaliana OX=3702 GN=PUB14 PE=1 SV=1 - [PUB14_ARATH]	1.74	1	1	1	1		0			22.49	1.74	1	1									632	69.3539	5.17334		22.49
Q8VZD4	Glyoxysomal processing protease, glyoxysomal OS=Arabidopsis thaliana OX=3702 GN=DEG15 PE=1 SV=2 - [DEG15_ARATH]	4.09	1	3	3	4									54.8633	4.09	3	3	40.03	1.41	1	1	709	76.0774	7.92822		47.4467
Q8VZF1	Acetate/butyrate--CoA ligase AAE7, peroxisomal OS=Arabidopsis thaliana OX=3702 GN=AAE7 PE=1 SV=1 - [AEE7_ARATH]	18.45	1	9	9	31	159.718	12.65	7	10	117.499	8.61	4	8	137.373	13.71	6	7	116.85	7.03	3	6	569	62.916	8.11865		132.86
Q8VZT8	Probable ribosomal protein S11, mitochondrial OS=Arabidopsis thaliana OX=3702 GN=NFD3 PE=1 SV=1 - [RT11_ARATH]	13.38	1	4	4	5	61.04	7.64	2	2	26.26	2.55	1	1	19.86	3.18	1	1	39.96	3.5	1	1	314	33.9053	10.4771		36.78
Q8W497	Uncharacterized protein At2g19870; F6F22.10 OS=Arabidopsis thaliana OX=3702 GN=At2g19870 PE=1 SV=1 - [Q8W497_ARATH]	3.57	1	2	2	2					43.71	1.53	1	1					30.59	2.04	1	1	589	65.5198	8.39697		37.15
Q8W4H8	Inactive GDSL esterase/lipase-like protein 23 OS=Arabidopsis thaliana OX=3702 GN=GLL23 PE=1 SV=1 - [GDL19_ARATH]	2.59	1	1	1	1													40.18	2.59	1	1	386	43.1156	8.07471		40.18
Q8W4K2	Mitochondrial 28S ribosomal protein S29-like protein OS=Arabidopsis thaliana OX=3702 GN=F6I1.13 PE=1 SV=1 - [Q8W4K2_ARATH]	5.83	1	2	2	2	49.67	5.83	2	2		0								0			480	53.7495	8.89502		49.67
Q93VP9	SPFH/Band 7/PHB domain-containing membrane-associated protein family OS=Arabidopsis thaliana OX=3702 GN=AtSLP1 PE=1 SV=1 - [Q93VP9_ARATH]	25.3	2	9	9	24	197.52	18	6	8	108.712	12.9	5	5	171.46	17.27	6	6	101.504	14.36	5	5	411	44.9922	6.81494		144.799
Q93W30	Expressed protein OS=Arabidopsis thaliana OX=3702 GN=At2g35605 PE=1 SV=1 - [Q93W30_ARATH]	43.12	1	4	4	19	161.35	18.35	2	5	171.617	43.12	4	7	81.52	35.78	3	3	116.77	25.69	3	4	109	11.9434	9.93506		132.814
Q93WI0	Rhodanese-like/PpiC domain-containing protein 12, chloroplastic OS=Arabidopsis thaliana OX=3702 GN=At5g19370 PE=1 SV=1 - [STR12_ARATH]	4.01	1	1	1	2									50.13	4.01	1	1	20.91	4.01	1	1	299	32.9591	8.41162		35.52
Q93XW5	Nitrile-specifier protein 5 OS=Arabidopsis thaliana OX=3702 GN=NSP5 PE=2 SV=1 - [NSP5_ARATH]	3.37	1	1	1	1													23.12	3.37	1	1	326	35.8304	5.18604		23.12
Q93Z83	AT5g26280/T19G15_130 OS=Arabidopsis thaliana OX=3702 GN=At5g26280 PE=1 SV=1 - [Q93Z83_ARATH]	18.57	3	4	5	10	36.23	4.57	1	2	80.7844	9.71	3	3	57.7	11.14	3	3	106.52	8	2	2	350	39.4212	8.54346		70.3086
Q93ZM7	Chaperonin CPN60-like 2, mitochondrial OS=Arabidopsis thaliana OX=3702 GN=At3g13860 PE=1 SV=2 - [CH60C_ARATH]	20.45	1	10	10	15	71.32	6.12	3	4	47.12	1.57	1	1	98.3059	7.17	4	4	141.005	11.71	6	6	572	60.4288	6.1001		89.4377
Q93ZV8	RNI-like superfamily protein OS=Arabidopsis thaliana OX=3702 GN=emb2004 PE=1 SV=1 - [Q93ZV8_ARATH]	1.82	1	1	1	1									37.06	1.82	1	1		0			605	64.6823	7.57666		37.06
Q940Z1	Pentatricopeptide repeat-containing protein At1g19525 OS=Arabidopsis thaliana OX=3702 GN=At1g19525 PE=2 SV=2 - [PPR51_ARATH]	2.85	1	1	1	2					37.57	2.85	1	1	39.57	2.85	1	1					316	35.2299	8.39697		38.57
Q941A6	Succinate dehydrogenase subunit 6, mitochondrial OS=Arabidopsis thaliana OX=3702 GN=SDH6 PE=1 SV=1 - [SDH6_ARATH]	12.68	1	2	2	4	82.143	12.68	2	2	39.57	6.34	1	1					31.2	6.34	1	1	142	15.8027	6.80029		50.971
Q945K7	Isocitrate dehydrogenase [NAD] catalytic subunit 5, mitochondrial OS=Arabidopsis thaliana OX=3702 GN=IDH5 PE=1 SV=1 - [IDH5_ARATH]	10.96	2	3	3	3													94.46	10.96	3	3	374	40.5988	6.78564		94.46
Q945P2	AT5g49210/K21P3_8 OS=Arabidopsis thaliana OX=3702 GN=At5g49210 PE=1 SV=1 - [Q945P2_ARATH]	5.13	1	1	1	3	14.9	5.13	1	1					29.24	5.13	1	1	37.84	5.13	1	1	195	23.4893	9.30518		27.3267
Q949U7	Peroxiredoxin-2E, chloroplastic OS=Arabidopsis thaliana OX=3702 GN=PRXIIE PE=1 SV=2 - [PRX2E_ARATH]	12.82	1	3	3	4									83.7794	12.82	3	3	30.38	3.42	1	1	234	24.6689	9.02686		57.0797
Q94AR8	3-isopropylmalate dehydratase large subunit, chloroplastic OS=Arabidopsis thaliana OX=3702 GN=IIL1 PE=1 SV=1 - [LEUC_ARATH]	2.16	1	1	1	1									24.38	2.16	1	1					509	54.9785	7.84033		24.38
Q94AZ5	Alanine-tRNA ligase OS=Arabidopsis thaliana OX=3702 GN=At2g45060 PE=1 SV=1 - [Q94AZ5_ARATH]	9.19	1	2	2	4		0			30.89	4.04	1	1	56.88	9.19	2	2	30	5.15	1	1	272	30.3189	9.39307		39.2567
Q94C74	Serine hydroxymethyltransferase 2, mitochondrial OS=Arabidopsis thaliana OX=3702 GN=SHM2 PE=1 SV=2 - [GLYM2_ARATH]	12.19	1	1	6	25	104.967	10.44	5	7	109.4	5.22	2	4	123.25	12.19	6	8	112.263	10.44	5	6	517	57.3054	8.74854		112.47
Q94F48	AT5g03560/F12E4 OS=Arabidopsis thaliana OX=3702 GN=At5g03560 PE=1 SV=1 - [Q94F48_ARATH]	4.98	1	1	1	3	50.33	4.98	1	1					59.14	4.98	1	1	48.75	4.98	1	1	241	27.8142	9.0708		52.74
Q94FB9	ABC transporter D family member 1 OS=Arabidopsis thaliana OX=3702 GN=ABCD1 PE=1 SV=1 - [AB1D_ARATH]	6.21	3	6	6	6	44.31	2.69	2	2					45.58	2.02	2	2	61.86	1.5	2	2	1337	149.482	8.92432		50.5833
Q94JQ4	Reactive Intermediate Deaminase A, chloroplastic OS=Arabidopsis thaliana OX=3702 GN=RIDA PE=1 SV=1 - [RIDA_ARATH]	25.67	2	4	4	5					45.98	8.02	1	1		0			76.81	25.67	4	4	187	19.8034	8.39697		61.395
Q94JV0	At1g69210/F4N2_11 OS=Arabidopsis thaliana OX=3702 GN=At1g69210 PE=1 SV=1 - [Q94JV0_ARATH]	2.3	1	1	1	1													32.66	2.3	1	1	305	34.1993	5.04639		32.66
Q94K48	ARM repeat superfamily protein OS=Arabidopsis thaliana OX=3702 GN=At3g62530 PE=1 SV=1 - [Q94K48_ARATH]	59.73	1	11	11	36	278.897	44.34	9	12	145.75	21.72	4	6	188.19	34.84	6	6	255.04	53.85	9	12	221	24.4877	6.56592		216.969
Q94K73	Phenylalanine--tRNA ligase, chloroplastic/mitochondrial OS=Arabidopsis thaliana OX=3702 GN=At3g58140 PE=1 SV=1 - [SYFM_ARATH]	5.59	1	2	2	2		0							61.33	2.56	1	1	78.3	3.03	1	1	429	49.2206	6.40479		69.815
Q96250	ATP synthase subunit gamma, mitochondrial OS=Arabidopsis thaliana OX=3702 GN=ATPC PE=1 SV=1 - [ATPG3_ARATH]	7.69	1	2	2	8	40.01	4.62	1	1	105.083	4.62	1	3	78.2	7.69	2	2	104.53	7.69	2	2	325	35.4256	8.89502		81.9558
Q96251	ATP synthase subunit O, mitochondrial OS=Arabidopsis thaliana OX=3702 GN=At5g13450 PE=1 SV=2 - [ATPO_ARATH]	27.73	2	5	5	8	102.855	23.11	4	4	55.61	5.88	1	1	44.92	10.5	2	2	44.7	5.88	1	1	238	26.305	9.23193		62.0212
Q96252	ATP synthase subunit delta', mitochondrial OS=Arabidopsis thaliana OX=3702 GN=At5g47030 PE=1 SV=1 - [ATP4_ARATH]	4.93	1	1	1	3	42.64	4.93	1	1	44.1	4.93	1	1	37.92	4.93	1	1					203	21.5342	6.69775		41.5533
Q96318	12S seed storage protein CRC OS=Arabidopsis thaliana OX=3702 GN=CRC PE=1 SV=1 - [CRU3_ARATH]	54.01	3	19	19	98	345.95	29.58	9	12	930.589	41.79	15	36	623.94	47.71	17	26	749.063	49.62	17	24	524	58.1993	6.99072		662.386
Q96331	23.6 kDa heat shock protein, mitochondrial OS=Arabidopsis thaliana OX=3702 GN=HSP23.6 PE=2 SV=1 - [HS23M_ARATH]	34.29	5	7	9	26	205.223	16.67	3	4	190.046	20	3	5	199.042	30.95	7	9	310.762	23.33	4	8	210	23.5951	6.96143		226.268
Q96528	Catalase-1 OS=Arabidopsis thaliana OX=3702 GN=CAT1 PE=1 SV=3 - [CATA1_ARATH]	27.24	1	6	13	80	367.643	14.02	6	15	639.2	18.09	8	26	420.816	23.78	10	20	552.764	16.87	8	19	492	56.7263	7.41553		495.106
Q9ASV5	AT4g39690/T19P19_80 OS=Arabidopsis thaliana OX=3702 GN=At4g39690 PE=1 SV=1 - [Q9ASV5_ARATH]	28.92	1	14	14	29	101.33	10.46	5	5	116.42	14.31	7	7	146.878	12.31	6	6	250.623	20	10	11	650	70.5104	5.19873		153.813
Q9C504	At1g31760 OS=Arabidopsis thaliana OX=3702 GN=F27M3_4 PE=1 SV=1 - [Q9C504_ARATH]	12.5	1	1	1	4	55.9	12.5	1	2	48.11	12.5	1	1	36.54	12.5	1	1					112	12.2886	9.83252		46.85
Q9C5E8	Succinate dehydrogenase subunit 7A, mitochondrial OS=Arabidopsis thaliana OX=3702 GN=SDH7A PE=1 SV=1 - [SDH7A_ARATH]	10.75	1	1	1	1													44.03	10.75	1	1	93	10.2915	10.272		44.03
Q9C5M0	Mitochondrial dicarboxylate/tricarboxylate transporter DTC OS=Arabidopsis thaliana OX=3702 GN=DTC PE=1 SV=1 - [DTC_ARATH]	13.09	1	3	3	5	50.7682	8.05	2	2	61.57	8.05	2	2					24.95	5.03	1	1	298	31.8912	9.23193		45.7627
Q9C7Y2	Multiple organellar RNA editing factor 5, chloroplastic/mitochondrial OS=Arabidopsis thaliana OX=3702 GN=MORF5 PE=1 SV=1 - [MORF5_ARATH]	28.38	2	3	5	12	96.43	13.1	2	3	13.07	8.3	1	1	77.4603	15.72	3	3	101.544	19.21	4	5	229	26.0081	9.11475		72.1261
Q9C820	Ras-related protein RABG3d OS=Arabidopsis thaliana OX=3702 GN=RABG3D PE=2 SV=1 - [RAG3D_ARATH]	4.85	4	1	1	1									25.97	4.85	1	1					206	23.0544	5.32568		25.97
Q9C8P0	Dihydrolipoyllysine-residue acetyltransferase component 5 of pyruvate dehydrogenase complex, chloroplastic OS=Arabidopsis thaliana OX=3702 GN=EMB3003 PE=2 SV=1 - [ODP25_ARATH]	3.01	1	1	1	1									18.76	3.01	1	1					465	48.2765	8.77783		18.76
Q9C8S9	Probable DEAD-box ATP-dependent RNA helicase 48 OS=Arabidopsis thaliana OX=3702 GN=RH48 PE=3 SV=1 - [RH48_ARATH]	2.13	1	1	1	2									30.82	2.13	1	1	58.59	2.13	1	1	798	89.5344	9.30518		44.705
Q9C909	Glycine-rich RNA-binding protein 5, mitochondrial OS=Arabidopsis thaliana OX=3702 GN=RBG5 PE=1 SV=1 - [RBG5_ARATH]	8.3	1	2	2	3	50.46	8.3	2	2									56.51	5.54	1	1	289	28.711	4.76709		53.485
Q9C9A2	Pentatricopeptide repeat-containing protein At1g71060, mitochondrial OS=Arabidopsis thaliana OX=3702 GN=At1g71060 PE=2 SV=1 - [PP112_ARATH]	1.37	1	1	1	2		0				0			27.07	1.37	1	1	34.66	1.37	1	1	510	58.4869	8.89502		30.865
Q9CAF6	DNA gyrase subunit A, chloroplastic/mitochondrial OS=Arabidopsis thaliana OX=3702 GN=GYRA PE=1 SV=2 - [GYRA_ARATH]	3.37	1	3	3	5	23.82	1.47	1	1		0			50.37	2.32	2	2	124.96	2.53	2	2	950	104.472	6.90283		66.3833
Q9CAS1	Thioredoxin H8 OS=Arabidopsis thaliana OX=3702 GN=TRX8 PE=2 SV=1 - [TRXH8_ARATH]	5.41	1	1	1	4	25.32	5.41	1	1	20.78	5.41	1	1	34.62	5.41	1	1	25.33	5.41	1	1	148	17.2389	8.82178		26.5125
Q9CAT7	Nascent polypeptide-associated complex subunit beta OS=Arabidopsis thaliana OX=3702 GN=At1g73230 PE=2 SV=1 - [BTF3L_ARATH]	6.67	2	1	1	2	45.46	6.67	1	1					45.83	6.67	1	1					165	17.9934	6.21436		45.645
Q9FE58	60S ribosomal protein L22-3 OS=Arabidopsis thaliana OX=3702 GN=RPL22C PE=2 SV=1 - [RL223_ARATH]	16.13	2	2	2	6					21.6	16.13	2	2	66.91	16.13	2	2	62.6	16.13	2	2	124	14.0384	9.5542		50.37
Q9FFD8	Protein METHYLENE BLUE SENSITIVITY 2 OS=Arabidopsis thaliana OX=3702 GN=MBS2 PE=1 SV=1 - [MBS2_ARATH]	6.73	1	1	1	4	51.72	6.73	1	1	47.13	6.73	1	1	35.75	6.73	1	1	41.32	6.73	1	1	104	11.232	9.83252		43.98
Q9FFE6	Probable acyl-activating enzyme 5, peroxisomal OS=Arabidopsis thaliana OX=3702 GN=AAE5 PE=1 SV=1 - [AAE5_ARATH]	26.99	3	12	12	81	385.493	21.74	9	14	705.3	23.01	11	25	642.129	13.95	7	18	756.29	21.74	10	24	552	60.731	6.97607		622.303
Q9FGM9	23.5 kDa heat shock protein, mitochondrial OS=Arabidopsis thaliana OX=3702 GN=HSP23.5 PE=1 SV=1 - [HS235_ARATH]	28.57	1	4	6	25	211.403	26.67	5	7	271.497	19.05	3	6	178.34	14.29	3	5	405.601	19.05	3	7	210	23.4541	8.99756		266.71
Q9FGT8	Temperature-induced lipocalin-1 OS=Arabidopsis thaliana OX=3702 GN=TIL PE=1 SV=1 - [TIL_ARATH]	5.38	1	1	1	1	58.03	5.38	1	1													186	21.4208	6.354		58.03
Q9FH02	ATP-dependent zinc metalloprotease FTSH 5, chloroplastic OS=Arabidopsis thaliana OX=3702 GN=FTSH5 PE=1 SV=1 - [FTSH5_ARATH]	1.28	2	1	1	1									25.39	1.28	1	1					704	75.1849	5.49072		25.39
Q9FHP2	At5g65880 OS=Arabidopsis thaliana OX=3702 GN=At5g65880 PE=1 SV=1 - [Q9FHP2_ARATH]	16.13	1	1	1	1					0	16.13	1	1									62	6.92166	6.68311		0
Q9FHQ3	15.7 kDa heat shock protein, peroxisomal OS=Arabidopsis thaliana OX=3702 GN=HSP15.7 PE=2 SV=1 - [HS157_ARATH]	8.76	1	1	1	1									36.46	8.76	1	1		0			137	15.6882	8.35303		36.46
Q9FHR8	Delta(3,5)-Delta(2,4)-dienoyl-CoA isomerase, peroxisomal OS=Arabidopsis thaliana OX=3702 GN=DCI1 PE=1 SV=1 - [DCI1_ARATH]	9.35	1	2	2	3						0			42.33	9.35	2	2	26.46	3.24	1	1	278	29.9015	7.75244		34.395
Q9FHX0	Microsomal prostaglandin E synthase 2 OS=Arabidopsis thaliana OX=3702 GN=MJC20.26 PE=1 SV=1 - [Q9FHX0_ARATH]	2.22	1	1	1	2	55.39	2.22	1	1									54.19	2.22	1	1	315	35.5273	8.98291		54.79
Q9FI87	AT5g05990/K18J17_19 OS=Arabidopsis thaliana OX=3702 GN=At5g05990 PE=1 SV=1 - [Q9FI87_ARATH]	8.88	1	2	2	4						0			25.72	8.88	2	2	51.55	8.88	2	2	259	30.0502	5.51611		38.635
Q9FIC2	Emb|CAB71880.1 OS=Arabidopsis thaliana OX=3702 GN=MYH9.5 PE=1 SV=1 - [Q9FIC2_ARATH]	3.9	1	3	3	3						0							66.1933	3.9	3	3	924	102.304	7.48877		66.1933
Q9FIK7	Probable acetyl-CoA acetyltransferase, cytosolic 2 OS=Arabidopsis thaliana OX=3702 GN=At5g47720 PE=2 SV=1 - [THIC2_ARATH]	2.89	1	1	1	1									39.51	2.89	1	1		0			415	43.2644	6.43018		39.51
Q9FJA6	40S ribosomal protein S3-3 OS=Arabidopsis thaliana OX=3702 GN=RPS3C PE=1 SV=1 - [RS33_ARATH]	5.24	3	1	1	2	60.99	5.24	1	1					42.77	5.24	1	1					248	27.4406	9.53955		51.88
Q9FJB9	ABC transporter A family protein OS=Arabidopsis thaliana OX=3702 GN=MNC6.19 PE=1 SV=1 - [Q9FJB9_ARATH]	27.78	2	2	2	4					30.7816	11.11	1	2					44.2347	27.78	2	2	72	8.0241	7.41553		37.5081
Q9FJX2	60S ribosomal protein L26-2 OS=Arabidopsis thaliana OX=3702 GN=RPL26B PE=2 SV=1 - [RL262_ARATH]	5.48	1	1	1	2									39.15	5.48	1	1	31.04	5.48	1	1	146	16.78	11.1216		35.095
Q9FJX3	Mitochondrial outer membrane protein porin 2 OS=Arabidopsis thaliana OX=3702 GN=VDAC2 PE=1 SV=1 - [VDAC2_ARATH]	35.51	3	9	9	34	232.469	27.54	6	9	266.062	28.62	5	12	103.71	16.3	4	4	186.867	34.42	7	9	276	29.5765	8.85107		197.277
Q9FK35	Adenylate kinase 3 OS=Arabidopsis thaliana OX=3702 GN=ADK2 PE=1 SV=1 - [KAD3_ARATH]	20.56	2	4	4	8	85.19	11.69	2	2					40.3267	16.13	3	3	71.06	14.92	3	3	248	27.3181	7.37158		65.5256
Q9FK60	Superoxide dismutase [Cu-Zn] 3 OS=Arabidopsis thaliana OX=3702 GN=CSD3 PE=1 SV=1 - [SODC3_ARATH]	7.32	1	1	1	1													54.84	7.32	1	1	164	16.9306	7.63525		54.84
Q9FKI2	Eukaryotic translation initiation factor 4C OS=Arabidopsis thaliana OX=3702 GN=MXH1.2 PE=1 SV=1 - [Q9FKI2_ARATH]	6.9	3	1	1	1					31.23	6.9	1	1									145	16.5793	5.07178		31.23
Q9FKM2	Mitochondrial outer membrane protein porin 4 OS=Arabidopsis thaliana OX=3702 GN=VDAC4 PE=1 SV=1 - [VDAC4_ARATH]	3.28	1	1	1	2					58.99	3.28	1	1					65.24	3.28	1	1	274	29.4872	9.21729		62.115
Q9FKS5	Cytochrome c1 2, heme protein, mitochondrial OS=Arabidopsis thaliana OX=3702 GN=CYC1-2 PE=1 SV=1 - [CYC1B_ARATH]	4.23	2	1	1	1													34.21	4.23	1	1	307	33.6689	6.17627		34.21
Q9FLH2	Oxoglutarate dehydrogenase (succinyl-transferring) OS=Arabidopsis thaliana OX=3702 GN=MPA24.10 PE=1 SV=1 - [Q9FLH2_ARATH]	49.66	1	32	48	361	1637.17	39.41	32	59	2996.81	43.22	38	134	1183	33.56	34	66	2038.36	44.49	37	102	1025	116.326	7.29834		1963.84
Q9FLP3	GrpE protein homolog 1, mitochondrial OS=Arabidopsis thaliana OX=3702 GN=Mge1 PE=2 SV=1 - [MGE1_ARATH]	3.97	1	1	1	1													20.77	3.97	1	1	302	33.1822	7.06396		20.77
Q9FLQ4	Dihydrolipoyllysine-residue succinyltransferase component of 2-oxoglutarate dehydrogenase complex 1, mitochondrial OS=Arabidopsis thaliana OX=3702 GN=At5g55070 PE=1 SV=1 - [ODO2A_ARATH]	39.01	1	9	19	259	1662.72	29.74	12	69	2240.39	32.76	12	84	1102.5	34.91	14	51	1456.27	33.19	13	55	464	50.1021	9.14404		1615.47
Q9FLU0	Gb|AAC02775.1 OS=Arabidopsis thaliana OX=3702 GN=At5g24640 PE=1 SV=1 - [Q9FLU0_ARATH]	10.17	1	1	1	2					29.83	10.17	1	2									118	13.3836	9.14404		29.83
Q9FLX7	Probable NADH dehydrogenase [ubiquinone] 1 alpha subcomplex subunit 5, mitochondrial OS=Arabidopsis thaliana OX=3702 GN=At5g52840 PE=1 SV=1 - [NDUA5_ARATH]	36.69	2	6	6	8	61.3	8.88	1	1					41.23	14.2	2	2	74.79	27.81	5	5	169	19.1669	4.76709		59.1067
Q9FME9	CHCH domain protein OS=Arabidopsis thaliana OX=3702 GN=MSJ1.24 PE=1 SV=1 - [Q9FME9_ARATH]	10.42	1	1	1	2									28.44	10.42	1	1	53.69	10.42	1	1	144	14.3949	9.21729		41.065
Q9FMN0	Sterol carrier protein 2 OS=Arabidopsis thaliana OX=3702 GN=SCP2 PE=2 SV=1 - [SCP2_ARATH]	65.04	1	11	11	46	355.411	56.91	8	15	228.739	38.21	5	7	327.847	42.28	7	15	294.893	43.9	6	9	123	13.5591	9.20264		301.722
Q9FMU6	Mitochondrial phosphate carrier protein 3, mitochondrial OS=Arabidopsis thaliana OX=3702 GN=MPT3 PE=1 SV=1 - [MPCP3_ARATH]	10.13	2	4	4	4	58.68	5.87	2	2	27.74	1.87	1	1		0			32.09	2.4	1	1	375	40.0635	9.20264		39.5033
Q9FN42	ATP-dependent Clp protease proteolytic subunit 2, mitochondrial OS=Arabidopsis thaliana OX=3702 GN=CLPP2 PE=1 SV=1 - [CLPP2_ARATH]	4.56	1	1	1	1	38.26	4.56	1	1													241	26.2663	7.23975		38.26
Q9FNC9	Mitochondrial import receptor subunit TOM9-2 OS=Arabidopsis thaliana OX=3702 GN=TOM9-2 PE=1 SV=3 - [TOM92_ARATH]	11.11	1	1	1	2									35.71	11.11	1	1	57.78	11.11	1	1	99	10.3716	9.81787		46.745
Q9FNK4	Ornithine aminotransferase, mitochondrial OS=Arabidopsis thaliana OX=3702 GN=DELTA-OAT PE=1 SV=1 - [OAT_ARATH]	6.74	1	2	2	4	30.37	6.74	2	2									45.88	2.74	1	2	475	52.1448	7.44482		38.125
Q9FNR1	Glycine-rich RNA-binding protein 3, mitochondrial OS=Arabidopsis thaliana OX=3702 GN=RBG3 PE=1 SV=1 - [RBG3_ARATH]	2.59	1	1	1	1													56.74	2.59	1	1	309	29.9665	5.021		56.74
Q9FPJ4	Ras-related protein RABD2b OS=Arabidopsis thaliana OX=3702 GN=RABD2B PE=1 SV=1 - [RAD2B_ARATH]	15.84	18	3	3	9	35.7	5.45	1	1	26.7794	10.89	2	3	59.8677	10.89	2	2	38.8277	15.84	3	3	202	22.2992	5.42725		40.2937
Q9FT52	ATP synthase subunit d, mitochondrial OS=Arabidopsis thaliana OX=3702 GN=At3g52300 PE=1 SV=3 - [ATP5H_ARATH]	29.17	2	5	5	19	143.77	18.45	3	4	159.151	29.17	5	7	155.223	29.17	5	5	126.123	17.86	3	3	168	19.5739	5.18604		146.067
Q9FX95	ARP protein OS=Arabidopsis thaliana OX=3702 GN=NQR PE=1 SV=1 - [Q9FX95_ARATH]	25.44	2	13	13	36	123.017	11.92	6	7	101.383	4.93	3	6	191.471	12.4	7	7	265.28	23.85	12	16	629	67.9008	9.02686		170.288
Q9FXT6	Peroxisomal membrane protein PEX14 OS=Arabidopsis thaliana OX=3702 GN=PEX14 PE=1 SV=2 - [PEX14_ARATH]	17.55	1	6	6	8					25.39	2.56	1	1	44.69	6.11	2	2	104.04	14.6	5	5	507	55.5608	5.97314		58.04
Q9FZ84	Glycine-rich RNA-binding protein 6, mitochondrial OS=Arabidopsis thaliana OX=3702 GN=RBG6 PE=2 SV=1 - [RBG6_ARATH]	10.32	1	1	1	1	21.44	10.32	1	1													155	15.95	9.89111		21.44
Q9GCB9	Ribosomal protein S2, mitochondrial OS=Arabidopsis thaliana OX=3702 GN=RPS2 PE=1 SV=1 - [RT02_ARATH]	4.11	1	1	1	1													44.68	4.11	1	1	219	24.7567	9.18799		44.68
Q9LD28	Histone H2A.6 OS=Arabidopsis thaliana OX=3702 GN=RAT5 PE=1 SV=1 - [H2A6_ARATH]	6.92	11	1	1	2									47.15	6.92	1	1	54.31	6.92	1	1	130	13.6495	10.1548		50.73
Q9LDZ0	Heat shock 70 kDa protein 10, mitochondrial OS=Arabidopsis thaliana OX=3702 GN=HSP70-10 PE=1 SV=1 - [HSP7J_ARATH]	40.91	2	18	26	195	1544.75	38.27	22	48	1865.6	29.18	16	62	814.47	33.72	19	37	1292	31.38	19	48	682	72.9457	5.78271		1379.2
Q9LEV3	CBS domain-containing protein CBSX3, mitochondrial OS=Arabidopsis thaliana OX=3702 GN=CBSX3 PE=1 SV=1 - [CBSX3_ARATH]	28.64	1	5	5	9	125.027	16.99	3	4	94.7826	4.37	1	3	40.07	7.28	1	1	22.16	4.37	1	1	206	22.7147	9.01221		70.5098
Q9LFG2	Diaminopimelate epimerase, chloroplastic OS=Arabidopsis thaliana OX=3702 GN=DAPF PE=1 SV=1 - [DAPF_ARATH]	6.35	1	2	2	3									49.65	6.35	2	2	34.86	3.31	1	1	362	38.9593	5.68115		42.255
Q9LFR9	COX assembly mitochondrial protein OS=Arabidopsis thaliana OX=3702 GN=At5g16060 PE=1 SV=1 - [Q9LFR9_ARATH]	8.42	1	1	1	1	28.64	8.42	1	1						0							95	10.9334	8.71924		28.64
Q9LG23	Pentatricopeptide repeat-containing protein At1g55890, mitochondrial OS=Arabidopsis thaliana OX=3702 GN=At1g55890 PE=1 SV=1 - [PPR82_ARATH]	14.07	1	5	5	5	81.4667	9.55	3	3		0							78.2898	4.52	2	2	398	44.9657	8.77783		79.8782
Q9LH50	Ras-related protein RABA4d OS=Arabidopsis thaliana OX=3702 GN=RABA4D PE=1 SV=1 - [RAA4D_ARATH]	9.91	16	1	2	4					52.75	4.95	1	1	67.7306	9.91	2	2	51.95	4.95	1	1	222	24.7045	6.1001		57.4769
Q9LHA8	Heat shock 70 kDa protein 4 OS=Arabidopsis thaliana OX=3702 GN=HSP70-4 PE=1 SV=1 - [HS704_ARATH]	13.38	3	1	8	40	274.51	9.23	6	11	322.75	9.08	5	14	202.81	10.62	5	8	178.201	10.62	5	7	650	71.057	5.24951		244.568
Q9LHE5	Mitochondrial import receptor subunit TOM40-1 OS=Arabidopsis thaliana OX=3702 GN=TOM40-1 PE=1 SV=3 - [TO401_ARATH]	12.94	1	3	3	6	86.0667	12.94	3	3		0			29.1	8.09	2	2	37.52	2.59	1	1	309	34.2283	6.81494		50.8956
Q9LHH1	50S ribosomal protein L10 OS=Arabidopsis thaliana OX=3702 GN=T2E22.37 PE=1 SV=1 - [Q9LHH1_ARATH]	8.19	1	1	1	1					17.6	8.19	1	1									171	19.091	8.68994		17.6
Q9LIF6	Dynein beta chain, ciliary protein OS=Arabidopsis thaliana OX=3702 GN=At3g21400 PE=1 SV=1 - [Q9LIF6_ARATH]	39.36	1	6	6	21	211.281	26.06	4	7	142.63	24.47	4	4	97.06	23.94	3	4	183.123	39.36	6	6	188	21.0569	9.39307		158.524
Q9LII1	Nucleic acid-binding, OB-fold-like protein OS=Arabidopsis thaliana OX=3702 GN=At3g18580 PE=1 SV=1 - [Q9LII1_ARATH]	29.49	1	5	5	9	31.32	6.45	1	1	48.4614	12.44	2	2	74.0979	23.04	4	4	28.44	9.68	2	2	217	24.1986	9.26123		45.5798
Q9LIK9	ATP sulfurylase 1, chloroplastic OS=Arabidopsis thaliana OX=3702 GN=APS1 PE=1 SV=1 - [APS1_ARATH]	2.16	1	1	1	1									29.03	2.16	1	1					463	51.4266	6.81494		29.03
Q9LJE4	Chaperonin 60 subunit beta 2, chloroplastic OS=Arabidopsis thaliana OX=3702 GN=CPN60B2 PE=1 SV=1 - [CPNB2_ARATH]	35.91	2	7	17	41	64.2967	9.4	3	3	328.709	20.47	10	15	422.664	28.86	14	16	148.9	14.6	7	7	596	63.3024	5.73193		241.142
Q9LJQ6	AT3G18240 protein OS=Arabidopsis thaliana OX=3702 GN=At3g18240 PE=1 SV=1 - [Q9LJQ6_ARATH]	11.93	3	5	5	8	42.14	2.15	1	1	63.8605	4.77	2	2	32.01	4.77	2	2	57.6033	6.68	3	3	419	48.023	5.07178		48.9035
Q9LK25	Prohibitin-4, mitochondrial OS=Arabidopsis thaliana OX=3702 GN=PHB4 PE=1 SV=1 - [PHB4_ARATH]	25.09	1	2	6	15	134.014	21.86	5	6	54.5	11.47	2	3	96.7333	9.32	2	2	151.05	12.9	3	4	279	30.6191	7.56201		109.074
Q9LK58	Pentatricopeptide repeat-containing protein At3g13150 OS=Arabidopsis thaliana OX=3702 GN=At3g13150 PE=2 SV=1 - [PP225_ARATH]	16.15	1	8	8	15	113.72	7.44	4	5	51.6833	6.72	3	3	118.09	6.53	4	4	39.34	4.9	3	3	551	60.5921	7.91357		80.7083
Q9LK94	Monodehydroascorbate reductase 4, peroxisomal OS=Arabidopsis thaliana OX=3702 GN=MDAR4 PE=1 SV=1 - [MDAR4_ARATH]	16.6	1	5	5	5	37.58	7.79	2	2					42.8633	8.81	3	3		0			488	53.4926	8.22119		40.2217
Q9LKA5	Multiple organellar RNA editing factor 8, chloroplastic/mitochondrial OS=Arabidopsis thaliana OX=3702 GN=MORF8 PE=1 SV=1 - [MORF8_ARATH]	11.14	3	4	4	23	110.08	6.08	2	2	250.139	6.08	2	7	163.12	8.86	3	7	190.251	11.14	4	7	395	42.8429	9.33447		178.397
Q9LML3	F10K1.8 protein OS=Arabidopsis thaliana OX=3702 GN=At1g07210 PE=1 SV=1 - [Q9LML3_ARATH]	9.2	1	2	2	3	23.73	5.36	1	1	55.46	9.2	2	2						0			261	29.6012	5.49072		39.595
Q9LMQ2	Chlorophyll a-b binding protein, chloroplastic OS=Arabidopsis thaliana OX=3702 GN=CHLOROPHYLL PROTEIN 24 PE=1 SV=1 - [Q9LMQ2_ARATH]	14.73	1	3	3	8					91.38	14.73	3	5	31.52	10.85	2	2	24.99	3.88	1	1	258	27.5051	7.40088		49.2967
Q9LPG2	At1g53460/T3F20_21 OS=Arabidopsis thaliana OX=3702 GN=At1g53460 PE=1 SV=1 - [Q9LPG2_ARATH]	3.5	1	1	1	1		0				0				0			23.44	3.5	1	1	314	36.4875	8.82178		23.44
Q9LQ11	F16P17.10 protein OS=Arabidopsis thaliana OX=3702 GN=LRR-RLK PE=1 SV=1 - [Q9LQ11_ARATH]	0.9	1	1	1	1									25.01	0.9	1	1					890	98.0111	6.41748		25.01
Q9LR30	Glutamate--glyoxylate aminotransferase 1 OS=Arabidopsis thaliana OX=3702 GN=GGAT1 PE=1 SV=1 - [GGT1_ARATH]	27.03	1	7	12	28	110.886	9.36	4	4	75.01	9.98	3	5	226.535	20.17	8	8	228.897	23.91	9	11	481	53.267	6.88818		160.332
Q9LRP6	Pentatricopeptide repeat-containing protein At3g15590, mitochondrial OS=Arabidopsis thaliana OX=3702 GN=At3g15590 PE=1 SV=1 - [PP234_ARATH]	7.05	1	3	3	3	56.49	5.25	2	2		0				0			35.21	1.8	1	1	610	69.35	8.36768		45.85
Q9LRR9	Glycolate oxidase 1 OS=Arabidopsis thaliana OX=3702 GN=GLO1 PE=1 SV=1 - [GLO1_ARATH]	27.25	6	3	9	23	71.67	6.54	2	2	132.75	14.17	4	5	162.282	21.53	7	9	196.65	22.07	7	7	367	40.3162	9.12939		140.838
Q9LRS0	Glycolate oxidase 2 OS=Arabidopsis thaliana OX=3702 GN=GLO2 PE=1 SV=1 - [GLO2_ARATH]	25.07	3	2	8	24	99.45	6.81	2	2	147.03	16.89	5	6	181.439	22.34	7	9	239.807	19.89	6	7	367	40.2812	8.96826		166.931
Q9LS01	Allene oxide cyclase 3, chloroplastic OS=Arabidopsis thaliana OX=3702 GN=AOC3 PE=2 SV=1 - [AOC3_ARATH]	5.43	1	1	1	1									25.35	5.43	1	1					258	28.3804	9.14404		25.35
Q9LSG5	At2g45250 OS=Arabidopsis thaliana OX=3702 GN=At3g25120 PE=1 SV=1 - [Q9LSG5_ARATH]	8.99	1	2	2	4	34.89	4.76	1	1	36.58	4.76	1	1	47.56	4.76	1	1	29.14	4.23	1	1	189	20.3588	9.45166		37.0425
Q9LSW8	Electron transfer flavoprotein subunit beta, mitochondrial OS=Arabidopsis thaliana OX=3702 GN=ETFB PE=1 SV=1 - [ETFB_ARATH]	5.18	2	1	1	1									34.59	5.18	1	1					251	27.3827	7.23975		34.59
Q9LTF2	40S ribosomal protein S10-3 OS=Arabidopsis thaliana OX=3702 GN=RPS10C PE=1 SV=2 - [RS103_ARATH]	12.29	3	2	2	2	29.01	12.29	2	2										0			179	19.5388	9.61279		29.01
Q9LTV6	Peroxisomal 2,4-dienoyl-CoA reductase [(3E)-enoyl-CoA-producing] OS=Arabidopsis thaliana OX=3702 GN=At3g12800 PE=2 SV=1 - [DECR2_ARATH]	60.4	2	16	16	100	754.107	59.73	14	28	620.33	34.9	9	23	563.383	38.26	10	23	1042.88	37.58	9	26	298	31.7766	9.14404		745.175
Q9LTX9	Heat shock 70 kDa protein 7, chloroplastic OS=Arabidopsis thaliana OX=3702 GN=HSP70-7 PE=2 SV=1 - [HSP7G_ARATH]	9.47	2	6	6	11					88.9233	4.18	3	3	137.277	9.47	6	6	67.84	3.06	2	2	718	76.9497	5.30029		98.0133
Q9LUW5	DEAD-box ATP-dependent RNA helicase 53, mitochondrial OS=Arabidopsis thaliana OX=3702 GN=RH53 PE=1 SV=1 - [RH53_ARATH]	25.16	1	11	11	20	178.906	19.32	8	9	60.79	3.57	2	2	106.117	10.23	4	4	99.14	10.55	5	5	616	65.3191	9.29053		111.238
Q9LVA9	Protein GAMETE CELL DEFECTIVE 1, mitochondrial OS=Arabidopsis thaliana OX=3702 GN=GCD1 PE=1 SV=1 - [GCD1_ARATH]	2.38	1	1	1	3					30.78	2.38	1	1	26.08	2.38	1	1	26.35	2.38	1	1	420	48.2832	9.14404		27.7367
Q9LVM1	ABC transporter B family member 25, mitochondrial OS=Arabidopsis thaliana OX=3702 GN=ABCB25 PE=1 SV=1 - [AB25B_ARATH]	1.37	1	1	1	3	32.77	1.37	1	2	30.1	1.37	1	1		0				0			728	80.3698	9.23193		31.435
Q9LVT8	RGG repeats nuclear RNA binding protein C OS=Arabidopsis thaliana OX=3702 GN=RGGC PE=1 SV=1 - [RGGC_ARATH]	9.8	1	2	2	2	29.68	7.28	1	1	50.42	2.52	1	1									357	37.9768	8.77783		40.05
Q9LX64	Myosin heavy chain-like protein OS=Arabidopsis thaliana OX=3702 GN=F4M19_20 PE=4 SV=1 - [Q9LX64_ARATH]	1.4	1	1	1	1					32.21	1.4	1	1									712	80.0089	8.04541		32.21
Q9LXJ2	Cytochrome b-c1 complex subunit 9, mitochondrial OS=Arabidopsis thaliana OX=3702 GN=QCR9 PE=1 SV=1 - [QCR9_ARATH]	20.83	1	1	1	1	21.96	20.83	1	1													72	8.44332	9.46631		21.96
Q9LXS6	Citrate synthase 2, peroxisomal OS=Arabidopsis thaliana OX=3702 GN=CSY2 PE=2 SV=1 - [CISY2_ARATH]	8.37	1	2	4	6									87.57	6.61	3	3	69.11	6.42	3	3	514	56.5672	8.6167		78.34
Q9LXZ4	GroES-like zinc-binding alcohol dehydrogenase family protein OS=Arabidopsis thaliana OX=3702 GN=T5P19_110 PE=1 SV=1 - [Q9LXZ4_ARATH]	15.8	1	5	5	9					19.23	5.75	1	2	82.1667	8.05	3	3	126.99	11.21	3	4	348	37.2421	9.24658		76.1289
Q9LZC3	Malate synthase OS=Arabidopsis thaliana OX=3702 GN=MLS PE=1 SV=1 - [MASY_ARATH]	29.18	1	15	15	54	155.254	12.99	6	7	321.366	15.66	8	14	503.261	21.89	12	17	470.582	21.53	11	16	562	63.8464	7.94287		362.616
Q9LZP5	DNA mismatch repair protein OS=Arabidopsis thaliana OX=3702 GN=T12C14_150 PE=1 SV=1 - [Q9LZP5_ARATH]	16.22	1	1	1	3	42.41	16.22	1	1	32.05	16.22	1	1					29.13	16.22	1	1	74	8.44933	8.49951		34.53
Q9M0D5	AT4g29480/F17A13_300 OS=Arabidopsis thaliana OX=3702 GN=At4g29480 PE=1 SV=1 - [Q9M0D5_ARATH]	9.02	1	1	1	3	46.21	9.02	1	2		0				0			37.68	9.02	1	1	122	13.9311	8.85107		41.945
Q9M0V5	At4g05400 OS=Arabidopsis thaliana OX=3702 GN=At4g05400 PE=1 SV=1 - [Q9M0V5_ARATH]	35.2	1	7	7	11	16.6	8.4	1	1	49.42	5.6	1	1	127.76	19.6	4	4	89.22	20.8	5	5	250	27.6097	9.43701		70.75
Q9M0X9	4-coumarate--CoA ligase-like 7 OS=Arabidopsis thaliana OX=3702 GN=4CLL7 PE=1 SV=1 - [4CLL7_ARATH]	12.13	1	5	5	9	72.1167	6.43	3	3	39.53	4.6	2	2	69.8867	7.9	3	3	56.07	2.39	1	1	544	59.8123	8.45557		59.4008
Q9M1I6	Triacylglycerol lipase SDP1L OS=Arabidopsis thaliana OX=3702 GN=SDP1L PE=1 SV=1 - [SDP1L_ARATH]	1.37	2	1	1	1									30.42	1.37	1	1					801	89.8764	6.82959		30.42
Q9M1X3	AT3g63160/F16M2_10 OS=Arabidopsis thaliana OX=3702 GN=F16M2_10 PE=1 SV=1 - [Q9M1X3_ARATH]	13.04	1	1	1	3		0			61.16	13.04	1	1	67.27	13.04	1	1	52.01	13.04	1	1	69	7.25192	9.08545		60.1467
Q9M3A8	Pentatricopeptide repeat-containing protein At3g49240, mitochondrial OS=Arabidopsis thaliana OX=3702 GN=EMB1796 PE=1 SV=1 - [PP273_ARATH]	1.59	1	1	1	2									43.68	1.59	1	1	44.22	1.59	1	1	629	71.247	5.52881		43.95
Q9M5K3	Dihydrolipoyl dehydrogenase 1, mitochondrial OS=Arabidopsis thaliana OX=3702 GN=LPD1 PE=1 SV=2 - [DLDH1_ARATH]	11.05	2	4	4	6	38.02	4.93	1	1					64.2767	6.11	3	3	56.7393	4.14	2	2	507	53.9541	7.40088		53.012
Q9M7T0	Peroxiredoxin-2F, mitochondrial OS=Arabidopsis thaliana OX=3702 GN=PRXIIF PE=1 SV=2 - [PRX2F_ARATH]	41.29	2	7	7	33	126.83	32.34	6	6	300.101	35.82	6	12	147.357	35.32	6	6	252.983	35.82	6	9	201	21.4321	8.89502		206.818
Q9M7T1	Ribosomal protein L12/ ATP-dependent Clp protease adaptor protein ClpS family protein OS=Arabidopsis thaliana OX=3702 GN=At3g06040 PE=1 SV=1 - [Q9M7T1_ARATH]	20.43	1	3	3	5	45.51	4.84	1	1	35.61	4.84	1	1	30.94	13.98	2	2	54.37	6.45	1	1	186	20.7863	9.5835		41.6075
Q9M7Z1	Lipoamide acyltransferase component of branched-chain alpha-keto acid dehydrogenase complex, mitochondrial OS=Arabidopsis thaliana OX=3702 GN=BCE2 PE=1 SV=1 - [ODB2_ARATH]	28.99	1	9	9	34	282.357	27.54	8	9	100.08	13.46	4	5	167.985	20.5	6	7	270.011	19.25	7	13	483	52.6731	6.75635		205.108
Q9M8L6	At1g80480 OS=Arabidopsis thaliana OX=3702 GN=PTAC17 PE=1 SV=1 - [Q9M8L6_ARATH]	5.86	2	2	2	5					34.33	3.38	1	1	68.78	5.86	2	2	54.81	5.86	2	2	444	49.4568	6.1001		52.64
Q9M8M9	30S ribosomal protein S15, chloroplastic OS=Arabidopsis thaliana OX=3702 GN=T21F11.5 PE=1 SV=1 - [Q9M8M9_ARATH]	6.04	2	2	2	2	30.27	2.17	1	1		0							25.54	3.86	1	1	414	47.3712	9.5835		27.905
Q9S757	Bifunctional L-3-cyanoalanine synthase/cysteine synthase C1, mitochondrial OS=Arabidopsis thaliana OX=3702 GN=CYSC1 PE=1 SV=1 - [CYSC1_ARATH]	17.66	2	6	6	10	224.71	8.7	3	4	68.23	5.71	2	2	64.21	7.07	2	2	66.94	6.79	2	2	368	39.9016	8.54346		106.022
Q9S799	F28J7.7 protein OS=Arabidopsis thaliana OX=3702 GN=F28J7.7 PE=1 SV=1 - [Q9S799_ARATH]	18.25	1	3	3	5	32.55	18.25	2	2					35.73	8.73	1	1	47.89	17.46	2	2	126	13.7564	10.0815		38.7233
Q9S7E9	Glutamate--glyoxylate aminotransferase 2 OS=Arabidopsis thaliana OX=3702 GN=GGAT2 PE=1 SV=1 - [GGT2_ARATH]	16.42	1	2	7	16	60.38	5.2	2	2	71.5367	7.48	2	3	105.325	9.56	4	4	155.745	13.51	5	7	481	53.41	6.58057		98.2466
Q9S7G6	Polyribonucleotide nucleotidyltransferase 2, mitochondrial OS=Arabidopsis thaliana OX=3702 GN=PNP2 PE=1 SV=1 - [PNP2_ARATH]	1.11	1	1	1	2									56.27	1.11	1	1	81.44	1.11	1	1	991	107.704	6.63916		68.855
Q9S7J7	Chlorophyll a-b binding protein 2.2, chloroplastic OS=Arabidopsis thaliana OX=3702 GN=LHCB2.2 PE=1 SV=1 - [CB22_ARATH]	12.08	6	1	4	20	50.2271	8.3	2	2	148.462	12.08	4	10	108.79	12.08	4	5	67.6222	11.32	3	3	265	28.6024	5.42725		93.7754
Q9S7L9	Cytochrome c oxidase subunit 6b-1 OS=Arabidopsis thaliana OX=3702 GN=COX6B-1 PE=1 SV=1 - [CX6B1_ARATH]	24.08	1	4	4	16	195.087	19.9	3	7	62.99	15.18	2	4	55.16	24.08	3	3	94.5347	12.04	2	2	191	21.1819	4.33545		101.943
Q9S9N1	Heat shock 70 kDa protein 5 OS=Arabidopsis thaliana OX=3702 GN=HSP70-5 PE=2 SV=1 - [HSP7E_ARATH]	11.3	1	2	5	22	168.83	8.82	4	5	288.486	7.12	4	9	167.85	6.97	3	4	118.929	6.97	3	4	646	70.8704	5.41455		186.024
Q9S9W2	Short-chain dehydrogenase/reductase SDRA OS=Arabidopsis thaliana OX=3702 GN=SDRA PE=1 SV=1 - [SDRA_ARATH]	18.11	1	3	3	5						0			66.1733	18.11	3	3	101.3	5.12	1	2	254	26.748	8.38232		83.7367
Q9SAB3	Polyadenylate-binding protein RBP45B OS=Arabidopsis thaliana OX=3702 GN=RBP45B PE=1 SV=1 - [RB45B_ARATH]	2.72	1	1	1	1									21.64	2.72	1	1					405	44.0872	5.87158		21.64
Q9SAK4	Succinate-semialdehyde dehydrogenase, mitochondrial OS=Arabidopsis thaliana OX=3702 GN=ALDH5F1 PE=1 SV=2 - [SSDH_ARATH]	9.28	1	4	4	7	45.34	2.27	1	1					50.56	4.36	2	2	112.92	9.28	4	4	528	56.5234	6.91748		69.6067
Q9SF21	Protein RISC-INTERACTING CLEARING 3'-5' EXORIBONUCLEASE 1 OS=Arabidopsis thaliana OX=3702 GN=RICE1 PE=1 SV=1 - [RICE1_ARATH]	19	1	3	3	4					21.17	8	1	1	45.23	19	3	3		0			200	22.9416	5.43994		33.2
Q9SF55	Histone H2B.5 OS=Arabidopsis thaliana OX=3702 GN=At3g09480 PE=1 SV=3 - [H2B5_ARATH]	6.35	10	1	1	1	25.33	6.35	1	1													126	13.9587	10.0669		25.33
Q9SHX9	Putative F-box protein At1g65770 OS=Arabidopsis thaliana OX=3702 GN=At1g65770 PE=4 SV=1 - [FB72_ARATH]	1.94	1	1	1	1						0				0			0	1.94	1	1	360	41.5612	8.88037		0
Q9SIF2	Heat shock protein 90-5, chloroplastic OS=Arabidopsis thaliana OX=3702 GN=HSP90-5 PE=1 SV=1 - [HS905_ARATH]	1.79	1	1	1	1													65.82	1.79	1	1	780	88.6078	5.0083		65.82
Q9SIJ6	Marker for oxidative stress response protein OS=Arabidopsis thaliana OX=3702 GN=At2g21640 PE=1 SV=1 - [Q9SIJ6_ARATH]	22.12	1	2	2	4	48.9	11.54	1	1	22.94	11.54	1	1	30.91	11.54	1	1	36.07	10.58	1	1	104	11.6888	6.93213		34.705
Q9SIL6	Prohibitin-6, mitochondrial OS=Arabidopsis thaliana OX=3702 GN=PHB6 PE=1 SV=1 - [PHB6_ARATH]	22.73	1	3	5	10	52.4	17.48	4	5		0			44.7	5.24	1	2	114.297	8.04	2	3	286	31.6171	9.64209		70.4656
Q9SIM4	60S ribosomal protein L14-1 OS=Arabidopsis thaliana OX=3702 GN=RPL14A PE=2 SV=1 - [RL141_ARATH]	34.33	1	1	4	11	167.31	25.37	3	4	92.1	17.91	2	2	87.6067	25.37	3	3	61.13	16.42	2	2	134	15.4967	10.1255		102.037
Q9SIQ8	AT2G31490 protein OS=Arabidopsis thaliana OX=3702 GN=At2g31490 PE=1 SV=1 - [Q9SIQ8_ARATH]	12.68	1	1	1	3					24.29	12.68	1	1	33.21	12.68	1	1	41.72	12.68	1	1	71	8.28623	9.31982		33.0733
Q9SJ60	Mal d 1-associated protein OS=Arabidopsis thaliana OX=3702 GN=At2g35900 PE=1 SV=1 - [Q9SJ60_ARATH]	6.25	1	1	1	1									25.37	6.25	1	1					192	21.2252	5.07178		25.37
Q9SJH7	Citrate synthase 3, peroxisomal OS=Arabidopsis thaliana OX=3702 GN=CSY3 PE=2 SV=1 - [CISY3_ARATH]	13.75	1	4	6	11					37.44	2.75	1	1	160.97	13.75	6	6	128.78	9.23	4	4	509	56.1399	7.66455		109.063
Q9SK63	Cytochrome oxidase complex assembly protein OS=Arabidopsis thaliana OX=3702 GN=At2g20390 PE=1 SV=2 - [Q9SK63_ARATH]	26.78	1	3	3	6					24	19.67	2	2	34.34	12.57	2	2	83.56	12.57	2	2	183	19.808	7.03467		47.3
Q9SKR7	At2g20940 OS=Arabidopsis thaliana OX=3702 GN=At2g20940 PE=1 SV=1 - [Q9SKR7_ARATH]	7.75	1	1	1	3					34.26	7.75	1	1	20.87	7.75	1	1	48.56	7.75	1	1	129	14.1338	9.94971		34.5633
Q9SKT7	External alternative NAD(P)H-ubiquinone oxidoreductase B4, mitochondrial OS=Arabidopsis thaliana OX=3702 GN=NDB4 PE=1 SV=1 - [NDB4_ARATH]	1.55	1	1	1	1													26.43	1.55	1	1	582	65.3306	8.92432		26.43
Q9SMX3	Mitochondrial outer membrane protein porin 3 OS=Arabidopsis thaliana OX=3702 GN=VDAC3 PE=1 SV=3 - [VDAC3_ARATH]	60.95	1	10	14	104	749.266	54.01	11	26	1018.74	51.09	12	42	343.043	28.1	8	12	628.857	39.42	9	24	274	29.193	8.20654		684.976
Q9SN35	Ras-related protein RABA1d OS=Arabidopsis thaliana OX=3702 GN=RABA1D PE=1 SV=1 - [RAA1D_ARATH]	14.95	23	2	3	6					52.75	5.14	1	1	61.91	9.81	2	2	66.6007	14.95	3	3	214	23.8549	5.35107		60.4202
Q9SP35	Mitochondrial import inner membrane translocase subunit TIM17-2 OS=Arabidopsis thaliana OX=3702 GN=TIM17-2 PE=1 SV=2 - [TI172_ARATH]	13.99	1	2	2	3	43.55	13.99	2	3													243	25.554	5.33838		43.55
Q9SQI8	Dihydrolipoyllysine-residue acetyltransferase component 4 of pyruvate dehydrogenase complex, chloroplastic OS=Arabidopsis thaliana OX=3702 GN=LTA2 PE=2 SV=1 - [ODP24_ARATH]	6.25	1	2	2	3									61.88	6.25	2	2	35.71	3.33	1	1	480	50.0491	8.36768		48.795
Q9SR37	Beta-glucosidase 23 OS=Arabidopsis thaliana OX=3702 GN=BGLU23 PE=1 SV=1 - [BGL23_ARATH]	6.49	3	3	3	7									81.66	6.49	3	4	78.2167	4.01	2	3	524	59.6827	6.91748		79.9383
Q9SRH5	Mitochondrial outer membrane protein porin 1 OS=Arabidopsis thaliana OX=3702 GN=VDAC1 PE=1 SV=3 - [VDAC1_ARATH]	51.45	1	10	14	77	513.297	34.78	9	19	757.764	46.74	11	28	266.537	28.26	8	11	437.414	44.93	9	19	276	29.4073	8.73389		493.753
Q9SRR8	2Fe-2S ferredoxin-like superfamily protein OS=Arabidopsis thaliana OX=3702 GN=F21O3.19 PE=1 SV=1 - [Q9SRR8_ARATH]	8.18	1	1	1	1	21.09	8.18	1	1													159	17.5913	7.91357		21.09
Q9SS48	Glycerol-3-phosphate dehydrogenase SDP6, mitochondrial OS=Arabidopsis thaliana OX=3702 GN=SDP6 PE=1 SV=1 - [SDP6_ARATH]	5.25	1	3	3	3													61.54	5.25	3	3	629	68.408	8.00146		61.54
Q9SS61	At3g03590 OS=Arabidopsis thaliana OX=3702 GN=At3g03590 PE=1 SV=1 - [Q9SS61_ARATH]	8.39	1	1	1	5	58.5117	8.39	1	3	62.89	8.39	1	1	49.81	8.39	1	1					143	15.3034	10.1987		57.0706
Q9STF2	Protein PLASTID TRANSCRIPTIONALLY ACTIVE 16, chloroplastic OS=Arabidopsis thaliana OX=3702 GN=PTAC16 PE=1 SV=1 - [PTA16_ARATH]	5.49	1	2	2	2									60.41	5.49	2	2					510	54.3254	8.90967		60.41
Q9STH7	AT4g12340/T4C9_180 OS=Arabidopsis thaliana OX=3702 GN=At4g12340 PE=1 SV=1 - [Q9STH7_ARATH]	18.24	1	3	3	9	115.653	7.65	1	3	35.5	13.53	2	3	31.17	5.88	1	1	62.39	10.59	2	2	170	19.426	8.96826		61.1783
Q9STS1	Aminoaldehyde dehydrogenase ALDH10A9, peroxisomal OS=Arabidopsis thaliana OX=3702 GN=ALDH10A9 PE=1 SV=1 - [BADH2_ARATH]	20.48	3	9	9	28	83.2948	6.76	3	3	126.513	8.35	4	6	187.215	17.69	8	9	268.833	16.9	7	10	503	54.8831	5.51611		166.464
Q9STY6	40S ribosomal protein S20-2 OS=Arabidopsis thaliana OX=3702 GN=RPS20B PE=2 SV=1 - [RS202_ARATH]	9.84	2	1	1	2	25.57	9.84	1	1					42.86	9.84	1	1					122	13.6845	9.71533		34.215
Q9SU63	Aldehyde dehydrogenase family 2 member B4, mitochondrial OS=Arabidopsis thaliana OX=3702 GN=ALDH2B4 PE=1 SV=1 - [AL2B4_ARATH]	26.39	3	11	11	24	85.79	10.59	4	4	256.444	16.36	7	10	91.95	10.41	4	4	137.553	11.52	6	6	538	58.5521	7.45947		142.934
Q9SUY2	AT3g52230/F4F15_340 OS=Arabidopsis thaliana OX=3702 GN=F4F15.340 PE=1 SV=1 - [Q9SUY2_ARATH]	9.66	1	1	1	1						0			30.56	9.66	1	1					145	16.1148	4.64014		30.56
Q9SV23	AT4g31460/F3L17_30 OS=Arabidopsis thaliana OX=3702 GN=At4g31460 PE=1 SV=1 - [Q9SV23_ARATH]	9.91	1	2	2	3					21.66	4.72	1	1	40	4.72	1	1	49.66	5.19	1	1	212	24.0503	9.34912		37.1067
Q9SVW2	Uncharacterized protein AT4g18090 OS=Arabidopsis thaliana OX=3702 GN=At4g18090 PE=1 SV=1 - [Q9SVW2_ARATH]	3.24	1	1	1	24	35.19	3.24	1	1	36.3613	3.24	1	2	58.6358	3.24	1	6	103.762	3.24	1	15	278	31.9517	4.53857		58.4873
Q9SVW7	At4g35490 OS=Arabidopsis thaliana OX=3702 GN=MRPL11 PE=1 SV=1 - [Q9SVW7_ARATH]	5.81	1	1	1	1													34.96	5.81	1	1	155	16.8769	9.71533		34.96
Q9SX77	Succinate dehydrogenase subunit 5, mitochondrial OS=Arabidopsis thaliana OX=3702 GN=SDH5 PE=1 SV=1 - [SDH5_ARATH]	25.29	1	4	4	8	184.223	18.68	3	6		0			59.46	6.61	1	1	22.96	6.61	1	1	257	28.0882	6.65381		88.8811
Q9SY69	Pentatricopeptide repeat-containing protein At1g10270 OS=Arabidopsis thaliana OX=3702 GN=GRP23 PE=1 SV=1 - [PPR29_ARATH]	14.46	1	12	12	24	81.6435	3.29	3	3	94.76	4.16	4	4	176.884	10.08	8	8	265.977	10.3	9	9	913	102.03	7.62061		154.816
Q9SZ30	Imidazole glycerol phosphate synthase hisHF, chloroplastic OS=Arabidopsis thaliana OX=3702 GN=HISN4 PE=2 SV=1 - [HIS4_ARATH]	1.35	1	1	1	1									34.26	1.35	1	1					592	64.1529	6.75635		34.26
Q9SZF8	AT4g37660/F19F18_150 OS=Arabidopsis thaliana OX=3702 GN=At4g37660 PE=1 SV=1 - [Q9SZF8_ARATH]	21.56	1	3	3	4	24.93	12.57	1	1					27.39	4.19	1	1	46.31	8.98	2	2	167	18.208	9.45166		32.8767
Q9SZJ5	Serine hydroxymethyltransferase 1, mitochondrial OS=Arabidopsis thaliana OX=3702 GN=SHM1 PE=1 SV=1 - [GLYM1_ARATH]	41.78	1	13	18	74	446.668	38.3	16	23	372.64	25.53	10	21	350.04	23.79	11	15	380.277	28.63	13	15	517	57.3643	8.1333		387.406
Q9T043	60S ribosomal protein L14-2 OS=Arabidopsis thaliana OX=3702 GN=RPL14B PE=1 SV=1 - [RL142_ARATH]	40.3	1	2	5	21	178.227	40.3	5	6	109.333	23.88	3	6	97.65	31.34	4	5	90.95	25.37	3	4	134	15.4956	10.0376		119.04
Q9XF89	Chlorophyll a-b binding protein CP26, chloroplastic OS=Arabidopsis thaliana OX=3702 GN=LHCB5 PE=1 SV=1 - [CB5_ARATH]	10.71	1	3	3	6	44.82	7.5	2	2	70.8044	10.71	3	3	42.25	3.93	1	1		0			280	30.1377	6.3667		52.6248
Q9XF91	Photosystem II 22 kDa protein, chloroplastic OS=Arabidopsis thaliana OX=3702 GN=PSBS PE=2 SV=1 - [PSBS_ARATH]	6.04	2	1	1	1					28.69	6.04	1	1									265	27.9903	9.26123		28.69
Q9XI21	Pentatricopeptide repeat-containing protein At1g15480, mitochondrial OS=Arabidopsis thaliana OX=3702 GN=At1g15480 PE=2 SV=2 - [PPR44_ARATH]	3.03	2	2	2	5					68.44	3.03	2	2	56.41	1.68	1	1	66.53	3.03	2	2	594	67.4895	6.87354		63.7933
Q9ZNT7	Prohibitin-2, mitochondrial OS=Arabidopsis thaliana OX=3702 GN=PHB2 PE=1 SV=1 - [PHB2_ARATH]	23.43	1	2	5	13	124.17	15.03	3	5	70.65	7.34	2	2	68.6567	9.44	2	3	135.67	9.44	2	3	286	31.791	9.39307		99.7867
Q9ZP06	Malate dehydrogenase 1, mitochondrial OS=Arabidopsis thaliana OX=3702 GN=At1g53240 PE=1 SV=1 - [MDHM1_ARATH]	13.78	3	3	3	7	85.1	9.68	2	2	39.72	4.69	1	1	35.36	8.8	2	2	47.75	8.8	2	2	341	35.7819	8.35303		51.9825
Q9ZPI5	Peroxisomal fatty acid beta-oxidation multifunctional protein MFP2 OS=Arabidopsis thaliana OX=3702 GN=MFP2 PE=1 SV=1 - [MFP2_ARATH]	44.69	1	30	30	159	607.461	27.86	15	31	479.605	30.9	18	29	820.534	31.31	22	43	1226.78	40.55	25	56	725	78.7897	9.17334		783.595
Q9ZPI6	Peroxisomal fatty acid beta-oxidation multifunctional protein AIM1 OS=Arabidopsis thaliana OX=3702 GN=AIM1 PE=1 SV=1 - [AIM1_ARATH]	27.46	1	16	16	43	57.1	3.33	2	2	161.573	7.35	5	8	235.36	13.31	9	10	430.959	21.36	12	23	721	77.8086	9.31982		221.248
Q9ZPW5	AAA-type ATPase family protein OS=Arabidopsis thaliana OX=3702 GN=At2g18330 PE=1 SV=2 - [Q9ZPW5_ARATH]	9.91	2	5	6	13	147.45	6.76	4	6	59.33	1.89	1	1	75.35	7.08	4	4	77.56	3.62	2	2	636	71.1505	8.93896		89.9225
Q9ZPX2	Putative ribosomal protein L6 OS=Arabidopsis thaliana OX=3702 GN=At2g18400 PE=1 SV=2 - [Q9ZPX2_ARATH]	9.8	1	1	1	1						0							62.32	9.8	1	1	102	11.5822	9.74463		62.32
Q9ZQE5	Pentatricopeptide repeat-containing protein At2g15690, mitochondrial OS=Arabidopsis thaliana OX=3702 GN=PCMP-H66 PE=1 SV=2 - [PP153_ARATH]	3.28	1	2	2	2						0			0	1.9	1	1	45.93	1.38	1	1	579	65.572	7.47412		22.965
Q9ZRT5	Glutathione S-transferase T1 OS=Arabidopsis thaliana OX=3702 GN=GSTT1 PE=2 SV=1 - [GSTT1_ARATH]	28.16	5	6	6	17	119.286	20	4	6	89.3167	11.43	3	3	90.78	11.43	3	3	170.15	11.43	3	5	245	27.6358	9.48096		117.383
Q9ZT91	Elongation factor Tu, mitochondrial OS=Arabidopsis thaliana OX=3702 GN=TUFA PE=1 SV=1 - [EFTM_ARATH]	48.24	1	18	19	115	663.277	41.85	13	22	991.156	40.75	15	36	627.38	35.68	14	20	1158.58	23.57	10	37	454	49.3786	6.69775		860.098
Q9ZU25	Probable mitochondrial-processing peptidase subunit alpha-1, mitochondrial OS=Arabidopsis thaliana OX=3702 GN=MPPalpha1 PE=1 SV=1 - [MPPA1_ARATH]	30.22	2	5	13	43	384.718	16.1	6	14	193.783	22.07	9	15	75.07	11.33	4	4	241.844	18.69	8	10	503	54.3677	6.32861		223.854
Q9ZUP2	DNA repair protein recA homolog 3, mitochondrial OS=Arabidopsis thaliana OX=3702 GN=At2g19490 PE=2 SV=2 - [RECA3_ARATH]	2.79	1	1	1	1									33.54	2.79	1	1					430	46.1311	8.08936		33.54
Q9ZUU3	Pentatricopeptide repeat-containing protein At2g37230 OS=Arabidopsis thaliana OX=3702 GN=At2g37230 PE=2 SV=1 - [PP190_ARATH]	1.72	1	1	1	1													52.3	1.72	1	1	757	85.65	8.77783		52.3
Q9ZV24	Outer envelope pore protein 16-1, chloroplastic OS=Arabidopsis thaliana OX=3702 GN=OEP161 PE=1 SV=1 - [OP161_ARATH]	8.78	1	1	1	3	51.06	8.78	1	2	36.61	8.78	1	1									148	15.4721	9.12939		43.835

## Sheet: TESTs
Accession	Description	ΣCoverage	Σ# Proteins	Σ# Unique Peptides	Σ# Peptides	Σ# PSMs	Score A2	Coverage A2	# Peptides A2	# PSM A2	Score B2	Coverage B2	# Peptides B2	# PSM B2	Score C2	Coverage C2	# Peptides C2	# PSM C2	Score D2	Coverage D2	# Peptides D2	# PSM D2	# AAs	MW [kDa]	calc. pI
Q93VP9	SPFH/Band 7/PHB domain-containing membrane-associated protein family OS=Arabidopsis thaliana OX=3702 GN=AtSLP1 PE=1 SV=1 - [Q93VP9_ARATH]	76.16	1	23	31	874	5722.92	69.59	28	198	5455.33	72.26	28	198	6767.77	68.86	26	236	6367.1	67.88	25	242	411	44.9922	6.81494
Q9FMN0	Sterol carrier protein 2 OS=Arabidopsis thaliana OX=3702 GN=SCP2 PE=2 SV=1 - [SCP2_ARATH]	70.73	1	11	11	65	300.206	65.04	8	15	498.048	56.91	9	20	330.132	44.72	7	12	464.724	56.91	8	18	123	13.5591	9.20264
O80983	ATP-dependent zinc metalloprotease FTSH 4, mitochondrial OS=Arabidopsis thaliana OX=3702 GN=FTSH4 PE=1 SV=2 - [FTSH4_ARATH]	67.64	5	43	43	811	5189.64	59.55	37	184	5096.22	59.14	35	173	6090.21	56.21	32	210	6434.73	55.93	35	244	717	77.2263	8.6167
Q9LTV6	Peroxisomal 2,4-dienoyl-CoA reductase [(3E)-enoyl-CoA-producing] OS=Arabidopsis thaliana OX=3702 GN=At3g12800 PE=2 SV=1 - [DECR2_ARATH]	67.11	2	17	17	113	678.498	37.25	10	28	700.944	52.68	13	28	734.071	23.15	6	21	978.62	33.89	8	36	298	31.7766	9.14404
Q96318	12S seed storage protein CRC OS=Arabidopsis thaliana OX=3702 GN=CRC PE=1 SV=1 - [CRU3_ARATH]	61.26	3	21	21	136	1346.81	48.85	17	42	1160.18	54.96	19	35	612.026	48.09	16	32	314.015	42.94	15	27	524	58.1993	6.99072
Q8RWZ3	Probable acyl-CoA dehydrogenase IBR3 OS=Arabidopsis thaliana OX=3702 GN=IBR3 PE=1 SV=1 - [IBR3_ARATH]	60.56	1	44	44	622	3608.69	57.04	39	147	3751.79	54.85	40	143	4072.99	49.15	34	161	3752.34	49.03	34	171	824	91.6548	8.32373
P29197	Chaperonin CPN60, mitochondrial OS=Arabidopsis thaliana OX=3702 GN=CPN60 PE=1 SV=2 - [CH60A_ARATH]	60.49	1	17	29	147	918.51	37.26	18	37	1019.36	47.14	21	40	1024.55	26.52	14	32	1172.52	32.41	18	38	577	61.2422	5.78271
Q9SD36	Altered inheritance of mitochondria protein OS=Arabidopsis thaliana OX=3702 GN=F24M12.140 PE=1 SV=1 - [Q9SD36_ARATH]	60.19	3	11	11	156	1508.88	59.72	10	43	1449.92	46.45	10	48	969.197	49.76	9	34	878.29	49.76	9	31	211	23.4348	9.5542
Q9SMX3	Mitochondrial outer membrane protein porin 3 OS=Arabidopsis thaliana OX=3702 GN=VDAC3 PE=1 SV=3 - [VDAC3_ARATH]	59.85	1	10	13	112	870.166	53.28	12	28	602.634	49.64	10	22	687.48	43.8	11	29	647.7	51.46	11	33	274	29.193	8.20654
Q9ZPI5	Peroxisomal fatty acid beta-oxidation multifunctional protein MFP2 OS=Arabidopsis thaliana OX=3702 GN=MFP2 PE=1 SV=1 - [MFP2_ARATH]	59.45	1	37	37	208	1251.9	44.97	31	63	977.83	45.1	25	50	527.747	29.66	18	30	1215.49	39.31	23	65	725	78.7897	9.17334
A0A1I9LRM7	B12D protein OS=Arabidopsis thaliana OX=3702 GN=At3g29970 PE=1 SV=1 - [A0A1I9LRM7_ARATH]	55.56	2	5	5	10	27.44	43.06	4	5					32.61	12.5	1	1	59.2214	29.17	2	4	72	8.6463	9.62744
Q9ZT91	Elongation factor Tu, mitochondrial OS=Arabidopsis thaliana OX=3702 GN=TUFA PE=1 SV=1 - [EFTM_ARATH]	54.41	1	20	21	142	865.206	42.95	15	32	1000.75	33.04	12	30	1047.45	29.07	11	33	1310.16	35.9	14	47	454	49.3786	6.69775
Q9FT52	ATP synthase subunit d, mitochondrial OS=Arabidopsis thaliana OX=3702 GN=At3g52300 PE=1 SV=3 - [ATP5H_ARATH]	54.17	2	9	9	32	444.014	48.21	8	16	214.015	23.21	4	6	158.432	22.62	4	4	175.281	28.57	5	6	168	19.5739	5.18604
Q9LVW0	At5g54100 OS=Arabidopsis thaliana OX=3702 GN=MJP23.8 PE=1 SV=1 - [Q9LVW0_ARATH]	54.11	1	11	19	533	3683.29	52.87	18	120	3312.21	50.12	17	105	5101.18	45.14	16	155	3653.56	39.9	16	153	401	43.5796	9.05615
Q9SRH5	Mitochondrial outer membrane protein porin 1 OS=Arabidopsis thaliana OX=3702 GN=VDAC1 PE=1 SV=3 - [VDAC1_ARATH]	53.62	1	10	13	82	515.773	42.75	10	19	296.656	43.48	10	17	356.278	30.8	8	19	570.452	39.13	10	27	276	29.4073	8.73389
F4IVR2	Heat shock protein 60-2 OS=Arabidopsis thaliana OX=3702 GN=HSP60-2 PE=1 SV=1 - [F4IVR2_ARATH]	53.45	2	13	25	114	763.358	24.48	13	24	804.997	37.07	16	30	1043.94	30.86	14	30	1020.59	33.62	15	30	580	61.4392	6.32861
Q8GUM2	Heat shock 70 kDa protein 9, mitochondrial OS=Arabidopsis thaliana OX=3702 GN=HSP70-9 PE=1 SV=1 - [HSP7I_ARATH]	53.37	1	26	34	270	2986.76	46.63	29	94	2368.85	44.72	27	74	1121.56	29.33	17	39	1676.4	38.71	22	63	682	73.0296	5.61768
Q56WD9	3-ketoacyl-CoA thiolase 2, peroxisomal OS=Arabidopsis thaliana OX=3702 GN=PED1 PE=1 SV=2 - [THIK2_ARATH]	51.95	2	18	20	136	1608.83	46.54	18	53	976.442	45.45	15	34	617.135	29.22	8	19	774.243	32.68	10	30	462	48.548	8.33838
P83483	ATP synthase subunit beta-1, mitochondrial OS=Arabidopsis thaliana OX=3702 GN=At5g08670 PE=1 SV=1 - [ATPBM_ARATH]	50.9	4	20	20	125	955.698	44.78	18	40	513.573	39.03	15	22	466.414	33.81	13	28	686.808	35.25	13	35	556	59.634	6.62451
Q9FLH2	Oxoglutarate dehydrogenase (succinyl-transferring) OS=Arabidopsis thaliana OX=3702 GN=MPA24.10 PE=1 SV=1 - [Q9FLH2_ARATH]	48.78	1	32	46	450	1966.97	38.63	33	87	1815.03	40.98	35	79	2967.23	42.05	36	136	2793.35	43.9	38	148	1025	116.326	7.29834
A0A1P8B564	Catalase OS=Arabidopsis thaliana OX=3702 GN=CAT2 PE=1 SV=1 - [A0A1P8B564_ARATH]	47.76	3	10	20	182	937.74	41.46	18	46	843.339	43.9	18	40	921.512	35.16	15	49	999.714	27.24	12	47	492	56.9133	7.12256
Q42290	Probable mitochondrial-processing peptidase subunit beta, mitochondrial OS=Arabidopsis thaliana OX=3702 GN=MPPbeta PE=1 SV=2 - [MPPB_ARATH]	46.7	1	20	20	73	549.516	34.65	15	24	389.503	33.33	12	19	162.413	20.34	7	10	441.757	28.44	11	20	531	59.1233	6.78564
Q42338	AT3G48140 protein OS=Arabidopsis thaliana OX=3702 GN=T24C20_20 PE=1 SV=1 - [Q42338_ARATH]	46.59	1	4	4	26	271.018	38.64	3	11	227.89	25	2	8	67.27	22.73	2	3	131.342	22.73	2	4	88	10.0132	9.45166
P53492	Actin-7 OS=Arabidopsis thaliana OX=3702 GN=ACT7 PE=1 SV=1 - [ACT7_ARATH]	45.62	8	6	12	92	648.283	33.42	9	25	544.722	33.69	9	19	514.422	42.71	11	23	538.623	42.71	11	25	377	41.709	5.49072
P17745	Elongation factor Tu, chloroplastic OS=Arabidopsis thaliana OX=3702 GN=TUFA PE=1 SV=1 - [EFTU_ARATH]	45.17	1	15	16	73	428.57	21.22	7	13	538.56	23.32	8	20	620.295	28.99	11	22	433.766	30.67	11	18	476	51.5976	6.18896
Q93W30	Expressed protein OS=Arabidopsis thaliana OX=3702 GN=At2g35605 PE=1 SV=1 - [Q93W30_ARATH]	44.95	1	5	5	26	170.56	35.78	3	6	215.66	35.78	3	6	76.0767	26.61	2	4	176.867	44.95	5	10	109	11.9434	9.93506
F4IWV2	Oxoglutarate dehydrogenase (succinyl-transferring) OS=Arabidopsis thaliana OX=3702 GN=At3g55410 PE=1 SV=1 - [F4IWV2_ARATH]	44.94	1	26	40	393	2427.13	33.92	29	83	2204.86	37.27	32	76	2805.12	33.24	29	115	2742.94	39.23	34	119	1017	115.091	6.93213
O82399	Malate dehydrogenase 1, peroxisomal OS=Arabidopsis thaliana OX=3702 GN=PMDH1 PE=1 SV=1 - [MDHX1_ARATH]	44.92	1	12	13	64	552.063	44.35	11	23	345.219	42.66	12	21	178.749	17.51	6	8	273.663	30.51	8	12	354	37.4415	7.95752
B9DG18	Catalase OS=Arabidopsis thaliana OX=3702 GN=CAT3 PE=1 SV=1 - [B9DG18_ARATH]	44.12	6	15	21	202	1585.21	41.24	20	65	882.757	41.03	18	39	1024.94	33.2	14	49	1154.98	34.23	14	49	485	55.9322	7.63525
Q5XF06	Mitochondrial import inner membrane translocase subunit TIM44-2 OS=Arabidopsis thaliana OX=3702 GN=TIM44-2 PE=1 SV=1 - [TI442_ARATH]	42.86	4	21	21	120	987.749	27.29	12	43	636.97	30.49	13	29	226.167	23.67	9	17	608.885	38.59	17	31	469	53.6125	8.76318
Q9LDZ0	Heat shock 70 kDa protein 10, mitochondrial OS=Arabidopsis thaliana OX=3702 GN=HSP70-10 PE=1 SV=1 - [HSP7J_ARATH]	42.82	2	20	28	249	2170.09	37.54	25	74	1668.9	38.56	22	54	1437.98	29.77	17	57	1822.7	31.52	18	64	682	72.9457	5.78271
Q9SZJ5	Serine hydroxymethyltransferase 1, mitochondrial OS=Arabidopsis thaliana OX=3702 GN=SHM1 PE=1 SV=1 - [GLYM1_ARATH]	40.43	2	18	18	91	781.635	24.56	12	28	539.592	32.11	13	22	294.247	24.95	12	17	525.697	29.98	13	24	517	57.3643	8.1333
Q9T043	60S ribosomal protein L14-2 OS=Arabidopsis thaliana OX=3702 GN=RPL14B PE=1 SV=1 - [RL142_ARATH]	40.3	1	2	5	12	103.39	31.34	4	5	119.44	14.93	2	2	38.74	16.42	2	2	83.6521	16.42	2	3	134	15.4956	10.0376
Q94K48	ARM repeat superfamily protein OS=Arabidopsis thaliana OX=3702 GN=At3g62530 PE=1 SV=1 - [Q94K48_ARATH]	38.91	1	8	8	30	167.717	32.58	6	7	206.8	34.84	7	10	110.49	22.62	4	6	208.122	28.96	5	7	221	24.4877	6.56592
Q941A6	Succinate dehydrogenase subunit 6, mitochondrial OS=Arabidopsis thaliana OX=3702 GN=SDH6 PE=1 SV=1 - [SDH6_ARATH]	38.73	1	5	5	9	40.02	6.34	1	1	55.51	38.73	5	5	31.64	12.68	2	2	35.67	6.34	1	1	142	15.8027	6.80029
Q8RWN9	Dihydrolipoyllysine-residue acetyltransferase component 2 of pyruvate dehydrogenase complex, mitochondrial OS=Arabidopsis thaliana OX=3702 GN=At3g13930 PE=1 SV=2 - [ODP22_ARATH]	38.03	1	13	17	110	805.907	29.5	12	24	722.813	28.94	13	24	668.06	30.8	12	27	920.551	33.02	14	35	539	58.431	7.6499
O49460	Prohibitin-1, mitochondrial OS=Arabidopsis thaliana OX=3702 GN=PHB1 PE=1 SV=1 - [PHB1_ARATH]	37.85	2	4	8	21	145.14	26.39	5	7	217.138	30.9	7	9	77.4	7.29	2	2	89.5767	11.81	3	3	288	31.6869	9.26123
Q7Y1Z8	Malonyl-CoA decarboxylase family protein OS=Arabidopsis thaliana OX=3702 GN=At4g04320 PE=1 SV=1 - [Q7Y1Z8_ARATH]	37.84	1	2	17	80	616.65	32.63	14	26	527.313	25.48	11	19	315.759	23.75	10	20	350.684	24.9	11	15	518	58.4153	7.38623
F4JGB9	Malonyl-CoA decarboxylase family protein OS=Arabidopsis thaliana OX=3702 GN=At4g04320 PE=1 SV=1 - [F4JGB9_ARATH]	37.72	1	1	16	78	616.65	30.37	13	25	517.658	26.89	11	19	315.759	27.47	11	21	321.177	23.4	10	13	517	58.2872	7.18115
Q8H107	Dihydrolipoyllysine-residue succinyltransferase component of 2-oxoglutarate dehydrogenase complex 2, mitochondrial OS=Arabidopsis thaliana OX=3702 GN=At4g26910 PE=1 SV=2 - [ODO2B_ARATH]	37.28	1	7	18	188	1482.1	33.84	14	53	1376.73	34.27	15	53	689.861	28.66	11	35	785.856	30.6	12	47	464	50.0281	9.08545
P31167	ADP,ATP carrier protein 1, mitochondrial OS=Arabidopsis thaliana OX=3702 GN=AAC1 PE=1 SV=2 - [ADT1_ARATH]	37.27	1	8	15	91	881.335	33.86	13	33	378.873	22.31	10	15	491.884	18.9	7	16	777.847	19.69	8	27	381	41.4494	9.83252
Q96331	23.6 kDa heat shock protein, mitochondrial OS=Arabidopsis thaliana OX=3702 GN=HSP23.6 PE=2 SV=1 - [HS23M_ARATH]	37.14	5	5	6	26	140.793	16.19	3	4	192.396	25.71	4	5	185.72	20	3	5	352.115	26.67	5	12	210	23.5951	6.96143
Q9FLQ4	Dihydrolipoyllysine-residue succinyltransferase component of 2-oxoglutarate dehydrogenase complex 1, mitochondrial OS=Arabidopsis thaliana OX=3702 GN=At5g55070 PE=1 SV=1 - [ODO2A_ARATH]	36.85	1	7	17	358	2103.9	35.34	15	87	2056.88	34.27	15	85	2279.19	32.76	13	88	1986.61	34.27	13	98	464	50.1021	9.14404
Q9ZNT7	Prohibitin-2, mitochondrial OS=Arabidopsis thaliana OX=3702 GN=PHB2 PE=1 SV=1 - [PHB2_ARATH]	36.36	2	3	8	21	290.01	22.38	5	9	240.74	33.22	7	10	53.35	3.15	1	1	41.23	3.15	1	1	286	31.791	9.39307
P15455	12S seed storage protein CRA1 OS=Arabidopsis thaliana OX=3702 GN=CRA1 PE=1 SV=2 - [CRU1_ARATH]	36.23	2	11	12	58	523.263	19.7	7	17	525.002	22.46	7	15	340.642	26.27	8	17	147.447	12.92	5	9	472	52.5627	7.79639
Q9LIF6	Dynein beta chain, ciliary protein OS=Arabidopsis thaliana OX=3702 GN=At3g21400 PE=1 SV=1 - [Q9LIF6_ARATH]	36.17	1	6	6	16	97.5134	17.02	3	4	168.56	20.21	3	5	88.62	12.77	2	2	149.05	31.91	5	5	188	21.0569	9.39307
Q9M7T0	Peroxiredoxin-2F, mitochondrial OS=Arabidopsis thaliana OX=3702 GN=PRXIIF PE=1 SV=2 - [PRX2F_ARATH]	35.82	2	6	6	37	336.35	35.82	6	10	147.21	24.88	4	6	146.65	24.88	4	5	492.154	30.35	5	16	201	21.4321	8.89502
O65201	Acyl-coenzyme A oxidase 2, peroxisomal OS=Arabidopsis thaliana OX=3702 GN=ACX2 PE=1 SV=2 - [ACOX2_ARATH]	35.4	5	20	20	71	385.276	14.74	9	16	490.771	26.3	14	24	282.845	13.87	9	13	402.889	19.8	11	18	692	77.4316	8.29443
Q9FJX3	Mitochondrial outer membrane protein porin 2 OS=Arabidopsis thaliana OX=3702 GN=VDAC2 PE=1 SV=1 - [VDAC2_ARATH]	35.14	3	8	8	31	228.728	35.14	7	13	87.33	15.22	3	3	129.492	20.65	4	7	167.86	19.2	4	8	276	29.5765	8.85107
Q8LPS1	Long chain acyl-CoA synthetase 6, peroxisomal OS=Arabidopsis thaliana OX=3702 GN=LACS6 PE=1 SV=1 - [LACS6_ARATH]	34.95	1	19	20	164	1571.43	27.39	17	50	820.62	18.97	11	26	975.416	19.97	11	38	1130.91	29.81	15	50	701	76.555	7.92822
Q03251	Glycine-rich RNA-binding protein 8 OS=Arabidopsis thaliana OX=3702 GN=RBG8 PE=1 SV=1 - [RBG8_ARATH]	34.32	4	4	4	15	128.46	5.92	1	5	65.47	12.43	2	4					96.8367	34.32	4	6	169	16.5685	5.68115
Q9LR30	Glutamate--glyoxylate aminotransferase 1 OS=Arabidopsis thaliana OX=3702 GN=GGAT1 PE=1 SV=1 - [GGT1_ARATH]	34.3	1	7	13	32	205.417	24.95	9	12	102.37	14.55	5	5	188.035	16.22	6	9	124.691	13.1	6	6	481	53.267	6.88818
Q42564	L-ascorbate peroxidase 3 OS=Arabidopsis thaliana OX=3702 GN=APX3 PE=1 SV=1 - [APX3_ARATH]	34.15	4	9	9	50	505.937	31.01	8	17	152.73	24.74	6	9	243.251	19.86	5	9	333.423	24.74	6	15	287	31.5522	6.94678
Q9S7L9	Cytochrome c oxidase subunit 6b-1 OS=Arabidopsis thaliana OX=3702 GN=COX6B-1 PE=1 SV=1 - [CX6B1_ARATH]	34.03	3	6	6	38	367.8	34.03	5	12	289.02	25.13	3	7	162.531	29.84	4	7	275.736	34.03	5	12	191	21.1819	4.33545
A0A1P8AU33	Class I peptide chain release factor OS=Arabidopsis thaliana OX=3702 GN=At1g62850 PE=1 SV=1 - [A0A1P8AU33_ARATH]	33.98	2	5	5	27	167.122	33.98	5	10	122.133	20.39	3	6	44.39	14.56	2	3	141.735	29.61	4	8	206	22.6959	9.74463
F4JWS8	Cytochrome b-c1 complex subunit 7-2, mitochondrial OS=Arabidopsis thaliana OX=3702 GN=QCR7-2 PE=1 SV=1 - [QCR72_ARATH]	33.61	3	2	3	18	122.75	33.61	3	4	63.8633	24.59	2	3	98.52	33.61	3	5	128.91	33.61	3	6	122	14.5867	9.83252
Q8LKS5	Long chain acyl-CoA synthetase 7, peroxisomal OS=Arabidopsis thaliana OX=3702 GN=LACS7 PE=1 SV=2 - [LACS7_ARATH]	33.14	1	16	17	133	1044.89	21.29	13	35	643.471	30	15	23	864.603	16.71	10	37	798.847	28.14	15	38	700	77.3042	6.59521
A0JPW4	At4g14145 OS=Arabidopsis thaliana OX=3702 GN=At4g14145 PE=1 SV=1 - [A0JPW4_ARATH]	32.84	1	4	4	6	88.53	26.12	3	4					16.82	11.19	1	1	16.14	6.72	1	1	134	14.8858	9.62744
Q9SX77	Succinate dehydrogenase subunit 5, mitochondrial OS=Arabidopsis thaliana OX=3702 GN=SDH5 PE=1 SV=1 - [SDH5_ARATH]	32.68	1	5	5	11	126.275	12.45	2	4	58.9533	22.57	3	3					62.1933	16.34	3	4	257	28.0882	6.65381
Q9LJE4	Chaperonin 60 subunit beta 2, chloroplastic OS=Arabidopsis thaliana OX=3702 GN=CPN60B2 PE=1 SV=1 - [CPNB2_ARATH]	32.38	2	6	15	43	215.911	17.62	8	8	263.781	22.15	10	12	447.386	20.13	11	14	244.064	14.77	9	9	596	63.3024	5.73193
O82514	Adenylate kinase 4 OS=Arabidopsis thaliana OX=3702 GN=ADK1 PE=1 SV=2 - [KAD4_ARATH]	32.11	2	5	6	12	72.47	17.48	4	4	94.1233	24.39	4	4	26.19	14.23	2	2	44.22	11.79	2	2	246	26.915	7.35693
Q42525	Hexokinase-1 OS=Arabidopsis thaliana OX=3702 GN=HXK1 PE=1 SV=2 - [HXK1_ARATH]	32.06	3	9	11	23	63.1433	8.06	3	4	256.41	27.02	9	9	49.65	4.44	2	2	59.9236	19.35	7	8	496	53.6727	6.1001
Q9ZRT5	Glutathione S-transferase T1 OS=Arabidopsis thaliana OX=3702 GN=GSTT1 PE=2 SV=1 - [GSTT1_ARATH]	31.43	5	7	7	17	169.868	21.63	5	6	114.684	18.37	4	5	95.99	7.76	2	2	134.985	14.69	4	4	245	27.6358	9.48096
Q9FGM9	23.5 kDa heat shock protein, mitochondrial OS=Arabidopsis thaliana OX=3702 GN=HSP23.5 PE=1 SV=1 - [HS235_ARATH]	31.43	1	6	7	27	132.352	12.38	3	4	107.26	21.43	4	6	309.63	8.57	2	5	437.566	13.33	4	12	210	23.4541	8.99756
Q9SIM4	60S ribosomal protein L14-1 OS=Arabidopsis thaliana OX=3702 GN=RPL14A PE=2 SV=1 - [RL141_ARATH]	31.34	1	1	4	7	112.34	31.34	4	4	93.39	8.96	1	1	30.01	7.46	1	1	49.35	7.46	1	1	134	15.4967	10.1255
F4IUI1	Cytochrome oxidase complex assembly protein OS=Arabidopsis thaliana OX=3702 GN=At2g20390 PE=1 SV=2 - [F4IUI1_ARATH]	31.21	2	2	2	2					23.97	31.21	2	2									157	17.507	6.87354
A0A1R7T3H8	High molecular weight subunit-like glutenin OS=Arabidopsis thaliana OX=3702 GN=MORF4 PE=1 SV=1 - [A0A1R7T3H8_ARATH]	30.99	2	15	15	61	331.724	19.18	9	13	393.255	16.95	7	16	212.496	26.37	11	14	315.04	27.23	12	18	584	63.1348	7.86963
A0A2P2CLF9	ATP synthase subunit alpha OS=Arabidopsis thaliana OX=3702 GN=atp1 PE=3 SV=1 - [A0A2P2CLF9_ARATH]	30.57	4	15	15	72	463.138	27.42	13	21	273.754	20.71	8	12	313.024	24.46	11	15	551.499	24.46	12	24	507	55.0688	6.32861
Q9LRR9	Glycolate oxidase 1 OS=Arabidopsis thaliana OX=3702 GN=GLO1 PE=1 SV=1 - [GLO1_ARATH]	30.52	5	2	10	29	360.549	28.07	9	15	39.88	7.63	2	2	156.531	16.62	5	5	182.72	5.18	2	7	367	40.3162	9.12939
Q8GWC7	MICOS complex subunit, putative (DUF543) OS=Arabidopsis thaliana OX=3702 GN=At1g72165/T9N14_2 PE=1 SV=1 - [Q8GWC7_ARATH]	30.39	1	2	2	2													39.23	30.39	2	2	102	10.7453	5.05908
F4KDZ4	Malate dehydrogenase OS=Arabidopsis thaliana OX=3702 GN=PMDH2 PE=1 SV=1 - [F4KDZ4_ARATH]	29.73	5	6	7	23	409.743	21.62	5	12	158.053	12.61	3	5	95.1033	11.11	3	3	75.1351	6.91	2	3	333	34.9534	7.66455
O48528	Outer envelope pore protein 16-3, chloroplastic/mitochondrial OS=Arabidopsis thaliana OX=3702 GN=OEP163 PE=1 SV=1 - [OP163_ARATH]	29.56	1	3	3	10	67.3067	29.56	3	3					84.34	12.58	2	2	99.81	12.58	2	5	159	16.9887	8.36768
Q9ZPI6	Peroxisomal fatty acid beta-oxidation multifunctional protein AIM1 OS=Arabidopsis thaliana OX=3702 GN=AIM1 PE=1 SV=1 - [AIM1_ARATH]	29.54	1	16	16	37	222.889	16.64	10	14	152.339	22.19	10	12	107.26	5.96	4	6	127.97	3.74	3	5	721	77.8086	9.31982
Q9LII1	Nucleic acid-binding, OB-fold-like protein OS=Arabidopsis thaliana OX=3702 GN=At3g18580 PE=1 SV=1 - [Q9LII1_ARATH]	29.49	1	5	5	12	54.1079	9.22	2	4	60.8385	18.43	3	3	34.39	5.99	1	1	80.785	23.5	4	4	217	24.1986	9.26123
Q9LZC3	Malate synthase OS=Arabidopsis thaliana OX=3702 GN=MLS PE=1 SV=1 - [MASY_ARATH]	28.83	1	16	16	56	665.335	25.8	14	27	146.977	16.55	8	8	199.478	17.97	7	9	310.777	15.48	7	12	562	63.8464	7.94287
P28297	Isocitrate lyase OS=Arabidopsis thaliana OX=3702 GN=ICL PE=1 SV=2 - [ACEA_ARATH]	28.82	1	12	12	41	513.32	21.18	9	20	232.225	14.06	6	10	110.97	11.11	5	5	120.91	11.63	5	6	576	64.204	7.1958
Q9LEV3	CBS domain-containing protein CBSX3, mitochondrial OS=Arabidopsis thaliana OX=3702 GN=CBSX3 PE=1 SV=1 - [CBSX3_ARATH]	28.64	1	5	5	13	64.6675	21.36	4	6	79.8295	16.99	3	4	0	7.28	1	1	37.83	12.62	2	2	206	22.7147	9.01221
O04331	Prohibitin-3, mitochondrial OS=Arabidopsis thaliana OX=3702 GN=PHB3 PE=1 SV=1 - [PHB3_ARATH]	28.52	2	2	7	28	190.355	24.91	6	8	164.726	19.86	5	9	167.92	11.55	2	5	154.098	18.77	4	6	277	30.381	7.63525
O82663	Succinate dehydrogenase [ubiquinone] flavoprotein subunit 1, mitochondrial OS=Arabidopsis thaliana OX=3702 GN=SDH1-1 PE=1 SV=1 - [SDHA1_ARATH]	28.39	2	13	13	29	143.454	11.04	6	8	71.77	13.41	5	6	119.023	7.89	4	6	166.155	13.41	7	9	634	69.6123	6.29053
Q9LRS0	Glycolate oxidase 2 OS=Arabidopsis thaliana OX=3702 GN=GLO2 PE=1 SV=1 - [GLO2_ARATH]	28.34	3	2	9	34	457.36	25.89	8	14	104.448	13.35	4	4	206.336	19.35	6	7	202.134	7.9	3	9	367	40.2812	8.96826
Q9LK25	Prohibitin-4, mitochondrial OS=Arabidopsis thaliana OX=3702 GN=PHB4 PE=1 SV=1 - [PHB4_ARATH]	28.32	2	2	7	26	162.147	24.73	6	7	152.237	22.22	5	7	128.615	14.34	3	5	173.612	21.51	5	7	279	30.6191	7.56201
P10896	Ribulose bisphosphate carboxylase/oxygenase activase, chloroplastic OS=Arabidopsis thaliana OX=3702 GN=RCA PE=1 SV=2 - [RCA_ARATH]	28.27	2	8	8	29	239.067	8.23	3	6	390.363	20.68	6	10	300.942	10.55	3	7	130.39	10.34	4	6	474	51.9479	6.15088
Q0WQF7	Dihydrolipoyllysine-residue acetyltransferase component 1 of pyruvate dehydrogenase complex, mitochondrial OS=Arabidopsis thaliana OX=3702 GN=LTA3 PE=1 SV=2 - [ODP21_ARATH]	27.79	2	12	12	39	274.075	10.68	5	12	174.201	15.86	7	10	128.51	8.79	4	5	194.763	21.19	9	12	637	68.8198	5.5415
F4HUK6	Butanoate--CoA ligase AAE1 OS=Arabidopsis thaliana OX=3702 GN=AAE1 PE=1 SV=1 - [AAE1_ARATH]	27.7	2	12	12	39	299.041	21.04	10	17	166.84	17.45	7	10	50.73	4.68	2	3	210.002	8.09	4	9	556	61.0342	7.82568
Q9M7Z1	Lipoamide acyltransferase component of branched-chain alpha-keto acid dehydrogenase complex, mitochondrial OS=Arabidopsis thaliana OX=3702 GN=BCE2 PE=1 SV=1 - [ODB2_ARATH]	27.54	1	8	8	45	103.311	11.59	4	4	201.941	22.98	7	10	266.757	27.54	8	13	309.146	27.54	8	18	483	52.6731	6.75635
Q96528	Catalase-1 OS=Arabidopsis thaliana OX=3702 GN=CAT1 PE=1 SV=3 - [CATA1_ARATH]	27.44	1	4	12	81	518.48	21.95	10	26	480.024	20.73	9	23	328.225	17.07	8	18	332.16	13.21	6	14	492	56.7263	7.41553
Q9FFE6	Probable acyl-activating enzyme 5, peroxisomal OS=Arabidopsis thaliana OX=3702 GN=AAE5 PE=1 SV=1 - [AAE5_ARATH]	26.99	3	12	12	76	699.713	26.99	12	25	401.573	22.83	9	13	470.11	21.38	8	13	720.977	21.01	8	25	552	60.731	6.97607
Q94JS0	Cytochrome b-c1 complex subunit Rieske-1, mitochondrial OS=Arabidopsis thaliana OX=3702 GN=UCR1-1 PE=1 SV=1 - [UCRI1_ARATH]	26.84	2	7	7	31	91.44	10.66	3	5	80.72	22.43	4	4	242.71	13.97	3	10	265.803	14.34	3	12	272	29.5892	8.42627
Q9ASV5	AT4g39690/T19P19_80 OS=Arabidopsis thaliana OX=3702 GN=At4g39690 PE=1 SV=1 - [Q9ASV5_ARATH]	26.77	1	14	14	32	156.18	14.62	7	9	132.309	13.85	7	7	128.03	9.08	5	5	218.554	17.85	10	11	650	70.5104	5.19873
Q8LF48	3-ketoacyl-CoA thiolase 1, peroxisomal OS=Arabidopsis thaliana OX=3702 GN=KAT1 PE=1 SV=2 - [THIK1_ARATH]	26.64	2	5	7	21	256.13	16.7	4	5	161.28	20.09	5	7	65.3233	16.25	4	5	92.04	10.38	3	4	443	46.5819	8.29443
Q8RUI8	C5orf35 OS=Arabidopsis thaliana OX=3702 GN=MKD15.6 PE=1 SV=1 - [Q8RUI8_ARATH]	26.57	1	8	8	22	132.09	12.28	4	5	60.8433	10.03	3	3	88.7733	8.27	3	3	246.912	22.06	7	11	399	44.8237	8.77783
O04619	Mitochondrial adenine nucleotide transporter ADNT1 OS=Arabidopsis thaliana OX=3702 GN=ADNT1 PE=1 SV=1 - [ADNT1_ARATH]	26.42	7	8	8	19	204.626	22.73	7	12	51.26	3.13	1	1	90.4167	9.09	3	3	77.69	9.09	3	3	352	38.301	9.53955
O49543	Cysteine desulfurase, mitochondrial OS=Arabidopsis thaliana OX=3702 GN=NIFS1 PE=1 SV=1 - [MNIF1_ARATH]	26.05	3	10	10	23	120.527	9.27	3	3	135.573	13.25	6	6	79.56	15.89	5	6	123.315	15.23	5	8	453	50.2635	6.99072
Q9SU63	Aldehyde dehydrogenase family 2 member B4, mitochondrial OS=Arabidopsis thaliana OX=3702 GN=ALDH2B4 PE=1 SV=1 - [AL2B4_ARATH]	26.02	3	11	11	24	281.074	20.45	9	13	65.7833	9.29	3	3	64.34	3.16	2	2	110.02	14.68	6	6	538	58.5521	7.45947
Q9ZU25	Probable mitochondrial-processing peptidase subunit alpha-1, mitochondrial OS=Arabidopsis thaliana OX=3702 GN=MPPalpha1 PE=1 SV=1 - [MPPA1_ARATH]	25.84	2	5	11	65	504.63	23.66	10	23	393.809	22.07	9	20	139.237	17.3	7	10	196.346	16.3	7	12	503	54.3677	6.32861
P0CZ23	Acyl-coenzyme A oxidase 3, peroxisomal OS=Arabidopsis thaliana OX=3702 GN=ACX3 PE=1 SV=1 - [ACOX3_ARATH]	25.78	3	14	14	34	271.018	15.11	8	11	146.32	10.37	5	5	209.502	8	4	6	194.727	14.52	8	12	675	75.6286	7.98682
P40941	ADP,ATP carrier protein 2, mitochondrial OS=Arabidopsis thaliana OX=3702 GN=AAC2 PE=1 SV=2 - [ADT2_ARATH]	25.45	2	3	10	63	622.172	13.77	6	22	274.624	11.69	5	10	405.466	11.43	4	12	487.759	15.58	6	19	385	41.7196	9.78857
Q9S9W2	Short-chain dehydrogenase/reductase SDRA OS=Arabidopsis thaliana OX=3702 GN=SDRA PE=1 SV=1 - [SDRA_ARATH]	24.8	1	4	4	9	160.94	9.45	2	5	76.25	20.47	3	4									254	26.748	8.38232
Q94JQ4	Reactive Intermediate Deaminase A, chloroplastic OS=Arabidopsis thaliana OX=3702 GN=RIDA PE=1 SV=1 - [RIDA_ARATH]	24.6	2	4	4	7	79.34	12.3	2	2	52.26	12.3	2	2					23.68	12.3	2	3	187	19.8034	8.39697
Q6NL24	Probable enoyl-CoA hydratase 1, peroxisomal OS=Arabidopsis thaliana OX=3702 GN=ECHIA PE=1 SV=1 - [ECH1P_ARATH]	24.15	1	5	5	7	89.38	15.09	3	4									55.3833	13.96	3	3	265	28.8001	9.05615
Q9STS1	Aminoaldehyde dehydrogenase ALDH10A9, peroxisomal OS=Arabidopsis thaliana OX=3702 GN=ALDH10A9 PE=1 SV=1 - [BADH2_ARATH]	24.06	3	9	9	31	200.797	12.72	6	8	152.292	14.51	5	6	255.529	12.13	6	9	189.265	12.52	6	8	503	54.8831	5.51611
P46645	Aspartate aminotransferase, cytoplasmic isozyme 1 OS=Arabidopsis thaliana OX=3702 GN=ASP2 PE=1 SV=2 - [AAT2_ARATH]	23.95	4	5	8	14	266.473	23.95	8	12	40.02	5.93	2	2									405	44.2386	7.28369
P53494	Actin-4 OS=Arabidopsis thaliana OX=3702 GN=ACT4 PE=1 SV=1 - [ACT4_ARATH]	23.87	6	1	7	63	541.339	15.92	5	20	380.506	18.83	6	14	256.357	20.95	6	13	290.26	20.95	6	16	377	41.7519	5.57959
Q9ZP06	Malate dehydrogenase 1, mitochondrial OS=Arabidopsis thaliana OX=3702 GN=At1g53240 PE=1 SV=1 - [MDHM1_ARATH]	23.75	4	6	6	20	268.934	23.75	6	11	92.1266	11.44	3	3	50.71	13.78	3	4	65.26	7.62	2	2	341	35.7819	8.35303
Q9SJ12	Probable ATP synthase 24 kDa subunit, mitochondrial OS=Arabidopsis thaliana OX=3702 GN=At2g21870 PE=1 SV=1 - [ATP7_ARATH]	23.75	2	5	5	8	71.0367	16.25	3	3	39.94	2.92	1	1	67.98	10.42	2	2	94.02	5.83	1	2	240	27.5794	6.66846
C0Z361	Chaperonin 60 subunit beta 3, chloroplastic OS=Arabidopsis thaliana OX=3702 GN=CPN60B3 PE=1 SV=1 - [CPNB3_ARATH]	23.62	1	3	12	34	148.958	10.05	5	5	180.909	17.25	8	10	361.741	17.09	9	12	192.306	11.22	7	7	597	63.2853	5.87158
O64530	Thiosulfate/3-mercaptopyruvate sulfurtransferase 1, mitochondrial OS=Arabidopsis thaliana OX=3702 GN=STR1 PE=1 SV=1 - [STR1_ARATH]	23.48	2	7	7	23	212.826	19.53	6	7	162.428	17.41	5	6	81.8613	12.4	4	4	169.587	16.09	5	6	379	41.8669	6.39209
A0A1P8AUX7	Chaperonin 10 OS=Arabidopsis thaliana OX=3702 GN=CPN10 PE=1 SV=1 - [A0A1P8AUX7_ARATH]	23.17	2	2	2	2					21.81	10.98	1	1					40.18	12.2	1	1	82	8.85188	9.62744
Q96251	ATP synthase subunit O, mitochondrial OS=Arabidopsis thaliana OX=3702 GN=At5g13450 PE=1 SV=2 - [ATPO_ARATH]	23.11	2	4	4	11	112.379	23.11	4	5	42.8232	10.5	2	2	37.96	12.18	2	2	86.95	12.18	2	2	238	26.305	9.23193
Q9SIJ6	Marker for oxidative stress response protein OS=Arabidopsis thaliana OX=3702 GN=At2g21640 PE=1 SV=1 - [Q9SIJ6_ARATH]	23.08	1	3	3	8	53.77	22.12	2	2	64.34	22.12	2	2					107.64	23.08	3	4	104	11.6888	6.93213
Q208N7	Alpha-crystallin domain 32.1 OS=Arabidopsis thaliana OX=3702 GN=ACD32.1 PE=1 SV=1 - [Q208N7_ARATH]	22.81	1	4	4	11	218.14	9.12	2	4	125.977	18.25	3	3	68.3	9.12	2	2	37.72	9.47	2	2	285	31.2029	9.31982
Q8LB47	GrpE protein homolog 2, mitochondrial OS=Arabidopsis thaliana OX=3702 GN=Mge2 PE=1 SV=1 - [MGE2_ARATH]	22.63	1	6	6	8	71.03	7.95	2	2									135.201	18.04	5	6	327	36.0941	5.38916
Q9S7E9	Glutamate--glyoxylate aminotransferase 2 OS=Arabidopsis thaliana OX=3702 GN=GGAT2 PE=1 SV=1 - [GGT2_ARATH]	22.45	1	2	8	15	51.66	12.68	4	4	76.14	7.48	2	2	130.911	9.98	3	5	73.7427	9.77	4	4	481	53.41	6.58057
A8MRD7	Rubredoxin-like superfamily protein OS=Arabidopsis thaliana OX=3702 GN=At3g15640 PE=1 SV=1 - [A8MRD7_ARATH]	22.29	2	3	5	16	65.34	16.57	3	4	46.2967	16.57	2	3	76.31	14.29	3	4	70.79	22.29	5	5	175	19.3045	5.021
O49203	Nucleoside diphosphate kinase III, chloroplastic/mitochondrial OS=Arabidopsis thaliana OX=3702 GN=NDPK3 PE=1 SV=1 - [NDK3_ARATH]	21.85	3	4	4	6	88.58	21.85	4	5					26.74	3.78	1	1					238	25.7183	9.23193
Q9SIL6	Prohibitin-6, mitochondrial OS=Arabidopsis thaliana OX=3702 GN=PHB6 PE=1 SV=1 - [PHB6_ARATH]	21.68	2	1	5	14	150.363	17.83	4	7	138.47	18.88	4	5	28.68	2.8	1	1	33.92	2.8	1	1	286	31.6171	9.64209
Q9SS61	At3g03590 OS=Arabidopsis thaliana OX=3702 GN=At3g03590 PE=1 SV=1 - [Q9SS61_ARATH]	21.68	1	2	2	5	94.62	21.68	2	4					67.08	8.39	1	1					143	15.3034	10.1987
Q9SSB8	Cytochrome c oxidase subunit 5b-2, mitochondrial OS=Arabidopsis thaliana OX=3702 GN=COX5B-2 PE=1 SV=1 - [CX5B2_ARATH]	21.64	1	1	3	5	22.59	8.19	1	1					56.89	14.04	2	2	38.47	15.79	2	2	171	18.5711	5.73193
P15459	2S seed storage protein 3 OS=Arabidopsis thaliana OX=3702 GN=AT2S3 PE=1 SV=1 - [2SS3_ARATH]	21.34	1	1	3	23	74.7867	14.02	2	3	43.76	14.02	2	2	74.47	15.85	2	5	197.592	21.34	3	13	164	18.7501	7.79639
Q9S757	Bifunctional L-3-cyanoalanine synthase/cysteine synthase C1, mitochondrial OS=Arabidopsis thaliana OX=3702 GN=CYSC1 PE=1 SV=1 - [CYSC1_ARATH]	21.2	2	8	8	15	136.796	16.03	6	6	152.258	11.68	4	4	85.94	3.53	1	2	94.8867	6.52	2	3	368	39.9016	8.54346
P49209	60S ribosomal protein L9-1 OS=Arabidopsis thaliana OX=3702 GN=RPL9B PE=1 SV=3 - [RL91_ARATH]	21.13	3	4	4	6	81.5451	11.86	2	2	34.34	5.15	1	1					43.06	17.01	3	3	194	22.0039	9.45166
F4HQT1	Glyceraldehyde-3-phosphate dehydrogenase C2 OS=Arabidopsis thaliana OX=3702 GN=GAPC2 PE=1 SV=1 - [F4HQT1_ARATH]	20.97	3	5	5	11	120.903	16.13	4	4	48.93	15.81	3	3	55.54	2.58	1	1	43.0341	10	3	3	310	33.8845	7.21045
Q9LUW5	DEAD-box ATP-dependent RNA helicase 53, mitochondrial OS=Arabidopsis thaliana OX=3702 GN=RH53 PE=1 SV=1 - [RH53_ARATH]	20.94	3	10	10	13	53.8533	5.68	3	3	16.44	2.44	1	1					122.203	16.4	8	9	616	65.3191	9.29053
Q8GYN9	1,4-dihydroxy-2-naphthoyl-CoA synthase, peroxisomal OS=Arabidopsis thaliana OX=3702 GN=MENB PE=1 SV=2 - [MENB_ARATH]	20.77	1	6	6	16	88.59	12.17	3	3	74.53	6.53	2	2	75.67	10.98	3	3	234.27	16.32	5	8	337	37.0328	7.25439
Q9SJH7	Citrate synthase 3, peroxisomal OS=Arabidopsis thaliana OX=3702 GN=CSY3 PE=2 SV=1 - [CISY3_ARATH]	20.63	2	6	9	21	241.566	14.34	6	9	109.71	9.04	4	4	85.6	6.29	3	3	82.0367	9.63	4	5	509	56.1399	7.66455
P15458	2S seed storage protein 2 OS=Arabidopsis thaliana OX=3702 GN=AT2S2 PE=2 SV=1 - [2SS2_ARATH]	20.59	2	1	3	22	74.7867	13.53	2	3	43.76	13.53	2	2	57.29	8.24	1	4	187.822	20.59	3	13	170	19.3484	7.15186
P21238	Chaperonin 60 subunit alpha 1, chloroplastic OS=Arabidopsis thaliana OX=3702 GN=CPN60A1 PE=1 SV=2 - [CPNA1_ARATH]	20.31	1	10	11	39	175.099	12.29	6	11	442.627	13.82	7	11	252.685	15.02	8	8	354.308	17.06	9	9	586	62.0338	5.18604
Q9SJ60	Mal d 1-associated protein OS=Arabidopsis thaliana OX=3702 GN=At2g35900 PE=1 SV=1 - [Q9SJ60_ARATH]	20.31	1	2	2	5	84.3	20.31	2	2					35.78	6.25	1	1	25.53	6.25	1	2	192	21.2252	5.07178
Q9C5M0	Mitochondrial dicarboxylate/tricarboxylate transporter DTC OS=Arabidopsis thaliana OX=3702 GN=DTC PE=1 SV=1 - [DTC_ARATH]	20.13	1	5	5	14	144.503	20.13	5	6	131.226	8.05	2	3	86.42	8.05	2	2	72.7303	8.05	2	3	298	31.8912	9.23193
P0DO44	ATP synthase small subunit 6-A, mitochondrial OS=Arabidopsis thaliana OX=3702 GN=ATP6 PE=2 SV=1 - [ATP6A_ARATH]	20	1	1	1	2	83.71	20	1	1	25.72	20	1	1									55	6.58047	10.1548
Q9M0V5	At4g05400 OS=Arabidopsis thaliana OX=3702 GN=At4g05400 PE=1 SV=1 - [Q9M0V5_ARATH]	20	1	4	4	7	24.81	9.6	2	2	0	5.6	1	1	35.76	3.6	1	1	88.1267	16	3	3	250	27.6097	9.43701
P46644	Aspartate aminotransferase 3, chloroplastic OS=Arabidopsis thaliana OX=3702 GN=ASP3 PE=1 SV=1 - [AAT3_ARATH]	19.82	1	6	9	12	227.218	19.82	9	10					22.93	2.45	1	1	38.53	2	1	1	449	48.9234	9.29053
Q39219	Ubiquinol oxidase 1a, mitochondrial OS=Arabidopsis thaliana OX=3702 GN=AOX1A PE=1 SV=2 - [AOX1A_ARATH]	19.77	6	7	7	21	129.957	9.89	4	7	119.531	9.32	3	7	60.94	8.47	3	3	69.39	11.3	4	4	354	39.9543	8.45557
Q9FK35	Adenylate kinase 3 OS=Arabidopsis thaliana OX=3702 GN=ADK2 PE=1 SV=1 - [KAD3_ARATH]	19.76	2	3	4	10	63.1067	14.11	3	3	67.21	11.69	2	2	67	11.69	2	2	77.3267	16.13	3	3	248	27.3181	7.37158
A0A1I9LST4	3-hydroxyacyl-CoA dehydrogenase family protein OS=Arabidopsis thaliana OX=3702 GN=At3g15290 PE=1 SV=1 - [A0A1I9LST4_ARATH]	19.57	2	4	4	5	42.11	11.91	2	2					71.4233	13.19	3	3					235	25.7643	6.53662
Q8H1Y0	Pyruvate dehydrogenase E1 component subunit alpha-2, mitochondrial OS=Arabidopsis thaliana OX=3702 GN=IAR4 PE=1 SV=2 - [ODPA2_ARATH]	19.34	1	6	8	11	40.39	11.2	4	4					43.94	3.56	1	1	91.7456	14.5	5	6	393	43.3308	7.91357
A0A1P8BDK6	ADP-ribosylation factor A1B OS=Arabidopsis thaliana OX=3702 GN=ARFA1B PE=1 SV=1 - [A0A1P8BDK6_ARATH]	19.34	6	3	3	9	71.56	11.6	2	2	91.07	13.26	2	3	106.71	5.52	1	2	81.02	5.52	1	2	181	20.6807	6.94678
Q9FPJ4	Ras-related protein RABD2b OS=Arabidopsis thaliana OX=3702 GN=RABD2B PE=1 SV=1 - [RAD2B_ARATH]	18.81	18	3	3	3	43.2391	10.89	2	2									20	7.92	1	1	202	22.2992	5.42725
Q9M9W1	60S ribosomal protein L22-2 OS=Arabidopsis thaliana OX=3702 GN=RPL22B PE=2 SV=1 - [RL222_ARATH]	18.55	2	2	2	5	48.44	18.55	2	2					48.84	9.68	1	1	110.01	18.55	2	2	124	14.0094	9.5542
Q39222	Ras-related protein RABA1b OS=Arabidopsis thaliana OX=3702 GN=RABA1B PE=1 SV=1 - [RAA1B_ARATH]	18.52	26	3	4	5		0				0			91.4067	13.43	3	3	82.7592	10.19	2	2	216	24.0053	5.77002
F4I1C1	General regulatory factor 10 OS=Arabidopsis thaliana OX=3702 GN=GRF10 PE=1 SV=1 - [F4I1C1_ARATH]	18.33	7	3	4	116	1000.85	10.76	3	39	851.378	18.33	4	33	574.191	7.17	2	21	521.404	14.74	3	23	251	28.5504	4.91943
Q9STH7	AT4g12340/T4C9_180 OS=Arabidopsis thaliana OX=3702 GN=At4g12340 PE=1 SV=1 - [Q9STH7_ARATH]	18.24	1	3	3	8	141.955	12.35	2	4	63.55	7.65	1	2					78.61	13.53	2	2	170	19.426	8.96826
Q5M729	Dihydrolipoyllysine-residue acetyltransferase component 3 of pyruvate dehydrogenase complex, mitochondrial OS=Arabidopsis thaliana OX=3702 GN=At1g54220 PE=1 SV=1 - [ODP23_ARATH]	18.18	1	3	7	31	100.589	13.54	5	7	133.27	7.61	4	6	134.165	11.5	5	9	137.57	11.5	5	9	539	58.4309	7.84033
Q8VZF1	Acetate/butyrate--CoA ligase AAE7, peroxisomal OS=Arabidopsis thaliana OX=3702 GN=AAE7 PE=1 SV=1 - [AEE7_ARATH]	18.1	1	9	9	35	184.111	13.88	7	9	95.81	10.54	5	6	49.13	7.56	3	5	222.373	14.94	7	15	569	62.916	8.11865
Q8RXW8	Uncharacterized protein At5g65207 OS=Arabidopsis thaliana OX=3702 GN=At5g65207 PE=1 SV=1 - [Q8RXW8_ARATH]	17.81	1	1	1	4	58.49	17.81	1	1	49.14	17.81	1	1	40.63	17.81	1	1	27.74	17.81	1	1	73	8.3773	8.48486
O23299	Enoyl-CoA delta isomerase 2, peroxisomal OS=Arabidopsis thaliana OX=3702 GN=ECI2 PE=1 SV=1 - [ECI2_ARATH]	17.5	1	2	2	2	16.8	17.5	2	2						0							240	25.7566	8.39697
Q8LDQ8	At5g24165 OS=Arabidopsis thaliana OX=3702 GN=At5g24165 PE=1 SV=1 - [Q8LDQ8_ARATH]	17.33	1	1	1	7	87.25	17.33	1	2	72.58	17.33	1	3	50.3	17.33	1	1	67.44	17.33	1	1	75	7.75109	10.3745
Q9SUU5	Cytochrome b-c1 complex subunit 7-1, mitochondrial OS=Arabidopsis thaliana OX=3702 GN=QCR7-1 PE=1 SV=1 - [QCR71_ARATH]	17.21	2	1	2	7	28.68	9.02	1	1					42.1	9.02	1	2	101.34	17.21	2	4	122	14.5176	9.72998
O04922	Probable glutathione peroxidase 2 OS=Arabidopsis thaliana OX=3702 GN=GPX2 PE=1 SV=1 - [GPX2_ARATH]	17.16	1	3	3	6	44.61	7.69	1	1					41	12.43	2	2	72.46	17.16	3	3	169	18.9327	5.71924
A0A1P8BG65	Ubiquinol-cytochrome C chaperone family protein OS=Arabidopsis thaliana OX=3702 GN=MWD22.17 PE=1 SV=1 - [A0A1P8BG65_ARATH]	16.82	3	3	3	3													66.7433	16.82	3	3	220	25.4433	8.76318
Q38799	Pyruvate dehydrogenase E1 component subunit beta-1, mitochondrial OS=Arabidopsis thaliana OX=3702 GN=PDH2 PE=1 SV=2 - [ODPB1_ARATH]	16.8	1	5	5	16	128.55	14.33	4	6	83.9167	9.92	3	3	61.5467	9.92	3	3	71.8667	9.92	3	4	363	39.1511	5.8335
Q96252	ATP synthase subunit delta', mitochondrial OS=Arabidopsis thaliana OX=3702 GN=At5g47030 PE=1 SV=1 - [ATP4_ARATH]	16.75	1	3	3	7	44.3	4.93	1	1	51.1075	8.87	2	2	56.9843	8.87	2	2	29.6873	12.81	2	2	203	21.5342	6.69775
Q6GKU7	At1g64880 OS=Arabidopsis thaliana OX=3702 GN=At1g64880 PE=1 SV=1 - [Q6GKU7_ARATH]	16.7	1	8	8	16	105.877	13.4	6	6	68.69	4.85	2	2	61.43	4.85	2	2	153.767	9.71	5	6	515	60.1989	7.51807
O04308	Probable mitochondrial-processing peptidase subunit alpha-2, chloroplastic/mitochondrial OS=Arabidopsis thaliana OX=3702 GN=MPPalpha2 PE=1 SV=1 - [MPPA2_ARATH]	16.63	1	1	7	39	409.7	12.83	6	16	330.687	15.03	6	16	61.4	6.41	3	4	71.782	6.21	3	3	499	54.0193	6.48096
Q93ZM7	Chaperonin CPN60-like 2, mitochondrial OS=Arabidopsis thaliana OX=3702 GN=At3g13860 PE=1 SV=2 - [CH60C_ARATH]	16.61	1	9	9	14	85.2	9.27	4	4	61.11	5.59	2	2	28.43	4.37	2	2	131.829	12.06	6	6	572	60.4288	6.1001
P46643	Aspartate aminotransferase, mitochondrial OS=Arabidopsis thaliana OX=3702 GN=ASP1 PE=1 SV=1 - [AAT1_ARATH]	16.51	1	6	6	17	169.68	12.33	4	6	134.36	10.7	4	4	49.61	4.88	2	2	92.36	11.63	4	5	430	47.727	8.19189
F4HPB7	Uncharacterized protein OS=Arabidopsis thaliana OX=3702 GN=At1g26750 PE=1 SV=1 - [F4HPB7_ARATH]	16.41	1	3	3	5	82.2474	16.41	3	3		0				0			55.52	5.13	1	2	195	22.0326	9.67139
Q9LZP5	DNA mismatch repair protein OS=Arabidopsis thaliana OX=3702 GN=T12C14_150 PE=1 SV=1 - [Q9LZP5_ARATH]	16.22	1	1	1	7	86.13	16.22	1	2	25.4033	16.22	1	3	58.83	16.22	1	1	59.9	16.22	1	1	74	8.44933	8.49951
Q8LBZ7	Succinate dehydrogenase [ubiquinone] iron-sulfur subunit 1, mitochondrial OS=Arabidopsis thaliana OX=3702 GN=SDH2-1 PE=1 SV=2 - [SDHB1_ARATH]	16.13	3	4	4	8	72.7467	12.9	3	3	49.01	4.3	1	1	35.36	3.58	1	1	79.43	6.81	2	3	279	31.1506	8.44092
Q9FHP2	At5g65880 OS=Arabidopsis thaliana OX=3702 GN=At5g65880 PE=1 SV=1 - [Q9FHP2_ARATH]	16.13	1	1	1	1													0	16.13	1	1	62	6.92166	6.68311
Q96262	Plasma membrane-associated cation-binding protein 1 OS=Arabidopsis thaliana OX=3702 GN=PCAP1 PE=1 SV=1 - [PCAP1_ARATH]	16	3	3	3	7	51.35	10.22	2	3	42.41	5.78	1	1	49.95	5.78	1	1	66.17	11.56	2	2	225	24.5688	4.95752
Q5E924	Glyceraldehyde-3-phosphate dehydrogenase GAPCP2, chloroplastic OS=Arabidopsis thaliana OX=3702 GN=GAPCP2 PE=2 SV=1 - [G3PP2_ARATH]	15.95	2	5	5	13	59	5.71	2	2	88.53	6.9	2	2	102.23	10.71	3	4	53.4	12.14	4	5	420	44.8179	8.6167
Q38946	Glutamate dehydrogenase 2 OS=Arabidopsis thaliana OX=3702 GN=GDH2 PE=1 SV=1 - [DHE2_ARATH]	15.82	2	4	5	8	88.4864	15.82	5	5					31.12	2.92	1	1	32.45	5.84	2	2	411	44.6707	6.53662
A0A2P2CLF6	NADH dehydrogenase subunit 9 OS=Arabidopsis thaliana OX=3702 GN=nad9 PE=1 SV=1 - [A0A2P2CLF6_ARATH]	15.79	2	3	3	6	46.76	11.58	2	2	30.01	5.79	1	1	24.34	5.79	1	1	26.05	10	2	2	190	22.8664	6.93213
Q9C7Y2	Multiple organellar RNA editing factor 5, chloroplastic/mitochondrial OS=Arabidopsis thaliana OX=3702 GN=MORF5 PE=1 SV=1 - [MORF5_ARATH]	15.72	1	2	3	11	132.9	12.23	2	6	69.02	12.23	2	2	43.4	3.93	1	1	86.1177	7.42	2	2	229	26.0081	9.11475
Q9M5K3	Dihydrolipoyl dehydrogenase 1, mitochondrial OS=Arabidopsis thaliana OX=3702 GN=LPD1 PE=1 SV=2 - [DLDH1_ARATH]	15.58	1	3	6	7	175.025	15.58	6	6									34.88	2.37	1	1	507	53.9541	7.40088
Q9FX95	ARP protein OS=Arabidopsis thaliana OX=3702 GN=NQR PE=1 SV=1 - [Q9FX95_ARATH]	15.1	2	8	8	34	220.626	11.92	6	9	105.161	13.04	7	8	111.39	11.92	6	6	183.184	10.49	6	11	629	67.9008	9.02686
O81493	F9D12.8 protein OS=Arabidopsis thaliana OX=3702 GN=F9D12.8 PE=1 SV=1 - [O81493_ARATH]	14.81	2	3	5	13	135.52	10.54	4	7	49.14	7.41	2	2	106.913	5.41	2	2	93.947	5.41	2	2	351	39.8016	9.21729
Q9M0D5	AT4g29480/F17A13_300 OS=Arabidopsis thaliana OX=3702 GN=At4g29480 PE=1 SV=1 - [Q9M0D5_ARATH]	14.75	3	2	2	5	53.0937	14.75	2	3		0			46.64	9.02	1	1	35.85	5.74	1	1	122	13.9311	8.85107
A0A1P8AM09	Rho termination factor OS=Arabidopsis thaliana OX=3702 GN=RHON1 PE=1 SV=1 - [A0A1P8AM09_ARATH]	14.72	4	4	4	8	52.04	4.68	1	1	158.17	11.37	3	4	77.75	8.03	2	2	46.82	4.68	1	1	299	33.1252	4.77979
P93033	Fumarate hydratase 1, mitochondrial OS=Arabidopsis thaliana OX=3702 GN=FUM1 PE=1 SV=2 - [FUM1_ARATH]	14.63	4	6	6	10	55.68	1.42	1	1	22.55	4.67	1	1	33.92	2.44	1	1	132.843	9.96	5	7	492	52.9661	7.88428
Q945P2	AT5g49210/K21P3_8 OS=Arabidopsis thaliana OX=3702 GN=At5g49210 PE=1 SV=1 - [Q945P2_ARATH]	14.36	2	3	3	3		0			53.68	3.59	1	1					51.88	10.77	2	2	195	23.4893	9.30518
Q9XF89	Chlorophyll a-b binding protein CP26, chloroplastic OS=Arabidopsis thaliana OX=3702 GN=LHCB5 PE=1 SV=1 - [CB5_ARATH]	14.29	1	4	4	6	78.8548	10.71	3	3		0			39.95	3.93	1	1	38.66	7.5	2	2	280	30.1377	6.3667
Q9SKM7	At2g28430/T1B3.5 OS=Arabidopsis thaliana OX=3702 GN=At2g28430 PE=1 SV=1 - [Q9SKM7_ARATH]	14.12	1	1	1	1													50.8	14.12	1	1	85	9.78007	8.47021
Q9LK58	Pentatricopeptide repeat-containing protein At3g13150 OS=Arabidopsis thaliana OX=3702 GN=At3g13150 PE=2 SV=1 - [PP225_ARATH]	13.61	1	7	7	10	41.02	3.99	2	4	52.58	6.9	3	3	35.31	1.63	1	1	33.2302	2.9	2	2	551	60.5921	7.91357
F4JFN3	Heat shock protein 90-6, mitochondrial OS=Arabidopsis thaliana OX=3702 GN=HSP90-6 PE=1 SV=1 - [HS906_ARATH]	13.52	3	9	9	20	137.66	5.63	4	4	112.95	8.64	5	6	96.64	5.13	4	4	179.124	8.01	6	6	799	90.5105	5.38916
Q93Z83	AT5g26280/T19G15_130 OS=Arabidopsis thaliana OX=3702 GN=At5g26280 PE=1 SV=1 - [Q93Z83_ARATH]	13.43	4	2	4	7	50.59	9.71	3	3	68.94	7.71	2	2	24.58	3.71	1	1	33.39	3.71	1	1	350	39.4212	8.54346
F4KGV2	G-box regulating factor 6 OS=Arabidopsis thaliana OX=3702 GN=GRF6 PE=1 SV=1 - [F4KGV2_ARATH]	13.41	9	3	4	76	487.873	4.07	1	15	547.879	6.91	2	19	539.038	4.07	1	19	549.92	10.57	3	23	246	27.7007	4.89404
Q9LTF2	40S ribosomal protein S10-3 OS=Arabidopsis thaliana OX=3702 GN=RPS10C PE=1 SV=2 - [RS103_ARATH]	13.41	3	2	2	5	46.44	13.41	2	4	24.49	8.38	1	1									179	19.5388	9.61279
Q96250	ATP synthase subunit gamma, mitochondrial OS=Arabidopsis thaliana OX=3702 GN=ATPC PE=1 SV=1 - [ATPG3_ARATH]	13.23	1	4	4	14	105.553	7.69	2	3	36.81	3.08	1	1	78.92	7.69	2	4	150.94	10.15	3	6	325	35.4256	8.89502
P15456	12S seed storage protein CRB OS=Arabidopsis thaliana OX=3702 GN=CRB PE=1 SV=2 - [CRU2_ARATH]	13.19	1	3	4	17	203.95	6.37	2	5	153.85	13.19	4	6	87.76	9.01	3	5	70.18	2.86	1	1	455	50.5266	6.99072
Q8LG56	At1g05205 OS=Arabidopsis thaliana OX=3702 GN=At1g05205 PE=1 SV=1 - [Q8LG56_ARATH]	13.19	1	1	1	2													41.48	13.19	1	2	91	10.6694	7.29834
Q9SP35	Mitochondrial import inner membrane translocase subunit TIM17-2 OS=Arabidopsis thaliana OX=3702 GN=TIM17-2 PE=1 SV=2 - [TI172_ARATH]	13.17	1	2	2	5	69.94	13.17	2	4	35.85	5.76	1	1									243	25.554	5.33838
Q9SAK4	Succinate-semialdehyde dehydrogenase, mitochondrial OS=Arabidopsis thaliana OX=3702 GN=ALDH5F1 PE=1 SV=2 - [SSDH_ARATH]	13.07	1	6	6	7	60.83	4.36	2	2						0			103.94	10.98	5	5	528	56.5234	6.91748
Q9M1X3	AT3g63160/F16M2_10 OS=Arabidopsis thaliana OX=3702 GN=F16M2_10 PE=1 SV=1 - [Q9M1X3_ARATH]	13.04	1	1	1	6	54.3127	13.04	1	2	61.7827	13.04	1	2	51.27	13.04	1	1	49.2	13.04	1	1	69	7.25192	9.08545
O49636	Mitochondrial pyruvate carrier 4 OS=Arabidopsis thaliana OX=3702 GN=MPC4 PE=3 SV=1 - [MPC4_ARATH]	12.96	1	1	1	1													20.91	12.96	1	1	108	11.9972	9.34912
Q9LHE5	Mitochondrial import receptor subunit TOM40-1 OS=Arabidopsis thaliana OX=3702 GN=TOM40-1 PE=1 SV=3 - [TO401_ARATH]	12.94	1	3	3	4					36.01	8.09	2	2	20	4.85	1	1	15.31	4.85	1	1	309	34.2283	6.81494
O82169	Multiple organellar RNA editing factor 6, mitochondrial OS=Arabidopsis thaliana OX=3702 GN=MORF6 PE=1 SV=1 - [MORF6_ARATH]	12.93	1	1	2	9	112.47	3.88	1	5	46.66	12.93	2	2	43.4	3.88	1	1	52.38	3.88	1	1	232	26.3512	8.89502
Q9LHH1	50S ribosomal protein L10 OS=Arabidopsis thaliana OX=3702 GN=T2E22.37 PE=1 SV=1 - [Q9LHH1_ARATH]	12.87	1	2	2	3	16.39	12.87	2	2	32.38	8.19	1	1		0				0			171	19.091	8.68994
Q9SIQ8	AT2G31490 protein OS=Arabidopsis thaliana OX=3702 GN=At2g31490 PE=1 SV=1 - [Q9SIQ8_ARATH]	12.68	1	1	1	4	41.86	12.68	1	1	39.78	12.68	1	1					40.77	12.68	1	2	71	8.28623	9.31982
F4J504	Superoxide dismutase OS=Arabidopsis thaliana OX=3702 GN=MSD1 PE=1 SV=1 - [F4J504_ARATH]	12.61	2	2	2	3	86.14	12.61	2	2									20.47	6.52	1	1	230	25.3291	8.48486
A0A1P8APX5	Thioesterase superfamily protein OS=Arabidopsis thaliana OX=3702 GN=At1g04290 PE=1 SV=1 - [A0A1P8APX5_ARATH]	12.6	2	2	2	2		0				0			35.43	6.3	1	1	35.62	6.3	1	1	127	13.8262	5.46533
O22912	Probable cytochrome c oxidase subunit 5C-1 OS=Arabidopsis thaliana OX=3702 GN=At2g47380 PE=1 SV=1 - [CX5C1_ARATH]	12.5	2	1	1	8	38.95	12.5	1	2					59.33	12.5	1	2	96.6	12.5	1	4	64	7.06574	8.60205
Q9C504	At1g31760 OS=Arabidopsis thaliana OX=3702 GN=F27M3_4 PE=1 SV=1 - [Q9C504_ARATH]	12.5	1	1	1	4	42.17	12.5	1	1	46.48	12.5	1	1	43	12.5	1	1	50.03	12.5	1	1	112	12.2886	9.83252
Q9LKA5	Multiple organellar RNA editing factor 8, chloroplastic/mitochondrial OS=Arabidopsis thaliana OX=3702 GN=MORF8 PE=1 SV=1 - [MORF8_ARATH]	12.41	3	5	5	17	169.31	7.85	3	5	115.32	10.63	4	4	51.57	6.08	2	2	106.35	8.86	3	6	395	42.8429	9.33447
Q9S7J7	Chlorophyll a-b binding protein 2.2, chloroplastic OS=Arabidopsis thaliana OX=3702 GN=LHCB2.2 PE=1 SV=1 - [CB22_ARATH]	12.08	6	1	4	22	59.9303	6.04	2	3	92.6006	12.08	4	6	99.925	12.08	4	7	108.889	11.32	3	6	265	28.6024	5.42725
Q6NQM0	Ribosome-recycling factor, chloroplastic OS=Arabidopsis thaliana OX=3702 GN=At3g01800 PE=1 SV=1 - [Q6NQM0_ARATH]	11.99	1	2	2	4	28.5	7.12	1	1					30.31	4.87	1	1	33.79	7.12	1	2	267	29.1534	9.61279
Q949U7	Peroxiredoxin-2E, chloroplastic OS=Arabidopsis thaliana OX=3702 GN=PRXIIE PE=1 SV=2 - [PRX2E_ARATH]	11.97	1	2	2	3	38.83	11.97	2	2	39.21	4.7	1	1		0				0			234	24.6689	9.02686
Q84J78	Single-stranded DNA-binding protein, mitochondrial OS=Arabidopsis thaliana OX=3702 GN=At4g11060 PE=2 SV=1 - [SSBP_ARATH]	11.94	1	2	2	8	59.48	6.47	1	2	65.78	6.47	1	2	70.33	11.94	2	2	67.1801	11.94	2	2	201	22.2236	9.01221
A0A1P8BD74	Thioredoxin-dependent peroxiredoxin OS=Arabidopsis thaliana OX=3702 GN=2-Cys Prx B PE=1 SV=1 - [A0A1P8BD74_ARATH]	11.84	2	1	2	4					31.35	6.94	1	1	46.04	4.9	1	1	36.97	11.84	2	2	245	26.6949	8.38232
Q94AZ5	Alanine-tRNA ligase OS=Arabidopsis thaliana OX=3702 GN=At2g45060 PE=1 SV=1 - [Q94AZ5_ARATH]	11.76	1	2	2	3					60.6	11.76	2	2					32.22	5.15	1	1	272	30.3189	9.39307
A8MRV1	Histone H4 OS=Arabidopsis thaliana OX=3702 GN=At1g07660 PE=1 SV=1 - [A8MRV1_ARATH]	11.63	2	1	1	2	21.31	11.63	1	1									35.85	11.63	1	1	86	9.3882	11.2095
P52901	Pyruvate dehydrogenase E1 component subunit alpha-1, mitochondrial OS=Arabidopsis thaliana OX=3702 GN=E1 ALPHA PE=1 SV=2 - [ODPA1_ARATH]	11.57	2	3	5	5					60.51	3.6	1	1		0			65.9305	7.97	4	4	389	43.0316	7.48877
Q0WVF7	P-loop containing nucleoside triphosphate hydrolases superfamily protein OS=Arabidopsis thaliana OX=3702 GN=At3g03060 PE=1 SV=1 - [Q0WVF7_ARATH]	11.46	1	3	5	10	117.277	4.46	2	3	102.973	9.08	4	4		0			109.13	5.41	2	3	628	69.5241	9.08545
A0A1P8B9N1	Formate dehydrogenase, mitochondrial OS=Arabidopsis thaliana OX=3702 GN=FDH PE=1 SV=1 - [A0A1P8B9N1_ARATH]	11.45	3	4	4	6	39.08	8.94	3	3		0				0			31.37	5.59	2	3	358	39.6053	6.62451
Q39141	Chlorophyll a-b binding protein, chloroplastic OS=Arabidopsis thaliana OX=3702 GN=Lhb1B2 PE=1 SV=1 - [Q39141_ARATH]	11.32	4	1	4	33	251.111	10.57	3	9	242.273	11.32	4	8	199.754	11.32	4	10	202.466	10.57	3	6	265	28.0361	5.43994
Q9M7T1	Ribosomal protein L12/ ATP-dependent Clp protease adaptor protein ClpS family protein OS=Arabidopsis thaliana OX=3702 GN=At3g06040 PE=1 SV=1 - [Q9M7T1_ARATH]	11.29	1	2	2	5	51.85	4.84	1	1	61.5	4.84	1	1	21.96	4.84	1	1	74.75	11.29	2	2	186	20.7863	9.5835
F4HU51	Acyl-CoA hydrolase 2 OS=Arabidopsis thaliana OX=3702 GN=ACH2 PE=1 SV=1 - [ACH2_ARATH]	11.24	1	4	4	8	23.91	1.87	1	1	127.94	11.24	4	4	37.12	3.75	2	2	35.39	1.87	1	1	427	48.1249	7.56201
O23049	50S ribosomal protein L6, chloroplastic OS=Arabidopsis thaliana OX=3702 GN=RPL6 PE=2 SV=1 - [RK6_ARATH]	11.21	1	3	3	4	31.77	3.14	1	1		0			23.29	3.14	1	1	41.228	8.07	2	2	223	24.6903	9.89111
Q9ZUP2	DNA repair protein recA homolog 3, mitochondrial OS=Arabidopsis thaliana OX=3702 GN=At2g19490 PE=2 SV=2 - [RECA3_ARATH]	11.16	1	3	3	6	31.89	6.98	2	2	47.5	11.16	3	3	27.99	2.79	1	1					430	46.1311	8.08936
Q9FNC9	Mitochondrial import receptor subunit TOM9-2 OS=Arabidopsis thaliana OX=3702 GN=TOM9-2 PE=1 SV=3 - [TOM92_ARATH]	11.11	1	1	1	2	62.47	11.11	1	1									62.82	11.11	1	1	99	10.3716	9.81787
Q9FJB9	ABC transporter A family protein OS=Arabidopsis thaliana OX=3702 GN=MNC6.19 PE=1 SV=1 - [Q9FJB9_ARATH]	11.11	2	1	1	2	28.59	11.11	1	1		0				0			42	11.11	1	1	72	8.0241	7.41553
Q9FXT6	Peroxisomal membrane protein PEX14 OS=Arabidopsis thaliana OX=3702 GN=PEX14 PE=1 SV=2 - [PEX14_ARATH]	11.05	1	4	4	11	113.42	9.47	3	5	113.423	2.56	1	3	70.34	2.56	1	1	60.22	4.14	2	2	507	55.5608	5.97314
Q9C977	Pentatricopeptide repeat-containing protein At1g80270, mitochondrial OS=Arabidopsis thaliana OX=3702 GN=At1g80270 PE=2 SV=1 - [PP135_ARATH]	10.91	1	4	6	11	37.3	3.19	2	2	48.72	3.19	2	2	62.13	3.02	2	2	90.71	9.06	5	5	596	67.2396	7.6499
Q96291	2-Cys peroxiredoxin BAS1, chloroplastic OS=Arabidopsis thaliana OX=3702 GN=BAS1 PE=1 SV=2 - [BAS1A_ARATH]	10.9	1	1	2	4						0			61.8981	10.9	2	2	36.97	10.9	2	2	266	29.074	7.44482
Q9LK94	Monodehydroascorbate reductase 4, peroxisomal OS=Arabidopsis thaliana OX=3702 GN=MDAR4 PE=1 SV=1 - [MDAR4_ARATH]	10.86	1	4	4	6	77.6	10.86	4	4	54.05	6.15	2	2									488	53.4926	8.22119
Q9C909	Glycine-rich RNA-binding protein 5, mitochondrial OS=Arabidopsis thaliana OX=3702 GN=RBG5 PE=1 SV=1 - [RBG5_ARATH]	10.73	1	3	3	3	32.05	5.19	2	2	20.77	5.54	1	1									289	28.711	4.76709
Q9SY69	Pentatricopeptide repeat-containing protein At1g10270 OS=Arabidopsis thaliana OX=3702 GN=GRP23 PE=1 SV=1 - [PPR29_ARATH]	10.62	1	10	10	24	214.845	8.54	8	12	124.989	5.91	5	6	63.979	2.08	2	2	133.261	4.27	4	4	913	102.03	7.62061
Q8LG60	Hypoxia-responsive family protein OS=Arabidopsis thaliana OX=3702 GN=At5g27760 PE=1 SV=1 - [Q8LG60_ARATH]	10.42	1	1	1	3	25.28	10.42	1	1						0			28.47	10.42	1	2	96	10.6487	9.53955
O49506	Glycolate oxidase 3 OS=Arabidopsis thaliana OX=3702 GN=GLO5 PE=1 SV=1 - [GLO5_ARATH]	10.33	2	1	4	17	196.77	10.33	4	7	36.71	2.45	1	1	63.16	5.16	2	2	182.72	5.16	2	7	368	40.4562	8.30908
A8MRH4	AT2G01250 protein OS=Arabidopsis thaliana OX=3702 GN=At2g01250 PE=1 SV=1 - [A8MRH4_ARATH]	10.33	5	2	2	3	13.09	4.89	1	1									40.8485	10.33	2	2	184	21.5399	10.0962
Q9LHA8	Heat shock 70 kDa protein 4 OS=Arabidopsis thaliana OX=3702 GN=HSP70-4 PE=1 SV=1 - [HS704_ARATH]	10.31	6	2	7	39	550.964	7.85	6	18	346.834	7.54	4	11	154.12	6.77	4	5	154.32	8.92	4	5	650	71.057	5.24951
P59169	Histone H3.3 OS=Arabidopsis thaliana OX=3702 GN=HTR4 PE=1 SV=2 - [H33_ARATH]	10.29	7	2	2	2	19.71	5.15	1	1						0			36.96	5.15	1	1	136	15.3966	11.1509
Q9FHQ3	15.7 kDa heat shock protein, peroxisomal OS=Arabidopsis thaliana OX=3702 GN=HSP15.7 PE=2 SV=1 - [HS157_ARATH]	10.22	1	1	1	1					34.65	10.22	1	1									137	15.6882	8.35303
Q8VZT8	Probable ribosomal protein S11, mitochondrial OS=Arabidopsis thaliana OX=3702 GN=NFD3 PE=1 SV=1 - [RT11_ARATH]	10.19	1	3	3	4									31.62	3.5	1	1	89.2367	10.19	3	3	314	33.9053	10.4771
Q9S850	Sulfite oxidase OS=Arabidopsis thaliana OX=3702 GN=SOX PE=1 SV=1 - [SUOX_ARATH]	10.18	3	4	4	10	132.46	7.89	3	8					52.81	4.83	2	2		0			393	43.3022	8.67529
A8MRW9	Phosphotransferase OS=Arabidopsis thaliana OX=3702 GN=HXK2 PE=1 SV=1 - [A8MRW9_ARATH]	10.18	4	1	3	5	23.44	2.8	1	1	101.021	10.18	3	3	35.79	2.8	1	1					393	42.8993	5.70654
Q9FMU6	Mitochondrial phosphate carrier protein 3, mitochondrial OS=Arabidopsis thaliana OX=3702 GN=MPT3 PE=1 SV=1 - [MPCP3_ARATH]	10.13	2	4	4	8	109.06	10.13	4	4	40.8	3.47	1	1		0			80.8621	7.73	3	3	375	40.0635	9.20264
Q9FKS5	Cytochrome c1 2, heme protein, mitochondrial OS=Arabidopsis thaliana OX=3702 GN=CYC1-2 PE=1 SV=1 - [CYC1B_ARATH]	10.1	2	2	2	4					30.14	5.86	1	1					67.21	4.23	1	3	307	33.6689	6.17627
Q9SZV4	AT4g30010/F6G3_40 OS=Arabidopsis thaliana OX=3702 GN=At4g30010 PE=1 SV=1 - [Q9SZV4_ARATH]	10	1	1	1	1	42.48	10	1	1													90	10.4323	9.30518
Q9STY6	40S ribosomal protein S20-2 OS=Arabidopsis thaliana OX=3702 GN=RPS20B PE=2 SV=1 - [RS202_ARATH]	9.84	2	1	1	1					29.62	9.84	1	1									122	13.6845	9.71533
Q9ZPX2	Putative ribosomal protein L6 OS=Arabidopsis thaliana OX=3702 GN=At2g18400 PE=1 SV=2 - [Q9ZPX2_ARATH]	9.8	1	1	1	2	26.81	9.8	1	1					24.53	9.8	1	1					102	11.5822	9.74463
O80845	Peroxisomal membrane protein 11D OS=Arabidopsis thaliana OX=3702 GN=PEX11D PE=1 SV=2 - [PX11D_ARATH]	9.75	1	2	2	3	43.1467	9.75	2	3													236	25.9271	9.96436
Q9S799	F28J7.7 protein OS=Arabidopsis thaliana OX=3702 GN=F28J7.7 PE=1 SV=1 - [Q9S799_ARATH]	9.52	1	1	1	1					29.11	9.52	1	1									126	13.7564	10.0815
Q93W05	At1g10590/F20B24_1 OS=Arabidopsis thaliana OX=3702 GN=At1g10590 PE=1 SV=1 - [Q93W05_ARATH]	9.35	2	1	1	1													33.43	9.35	1	1	139	15.4449	7.1958
Q9LJQ6	AT3G18240 protein OS=Arabidopsis thaliana OX=3702 GN=At3g18240 PE=1 SV=1 - [Q9LJQ6_ARATH]	9.31	3	4	4	6	46.12	2.15	1	1	77.87	4.77	2	2	35.73	2.15	1	1	35.7	4.53	2	2	419	48.023	5.07178
Q9ZPW5	AAA-type ATPase family protein OS=Arabidopsis thaliana OX=3702 GN=At2g18330 PE=1 SV=2 - [Q9ZPW5_ARATH]	9.28	2	5	5	11	117.848	5.5	3	4	109.927	3.93	2	3	65.37	1.89	1	1	121.763	4.87	3	3	636	71.1505	8.93896
F4I472	Cytosolic ribosomal protein S15 OS=Arabidopsis thaliana OX=3702 GN=RPS15 PE=1 SV=1 - [F4I472_ARATH]	9.27	3	1	1	1													23.08	9.27	1	1	151	17.0473	10.3452
Q9LML3	F10K1.8 protein OS=Arabidopsis thaliana OX=3702 GN=At1g07210 PE=1 SV=1 - [Q9LML3_ARATH]	9.2	1	2	2	4	33.76	5.36	1	1					37.05	3.83	1	1	49.8903	9.2	2	2	261	29.6012	5.49072
A0A178UT56	Proton pump interactor 1 OS=Arabidopsis thaliana OX=3702 GN=PPI1 PE=1 SV=1 - [A0A178UT56_ARATH]	9.16	2	4	4	4						0							60.38	9.16	4	4	535	60.0304	8.82178
O81845	Mitochondrial uncoupling protein 1 OS=Arabidopsis thaliana OX=3702 GN=PUMP1 PE=1 SV=1 - [PUMP1_ARATH]	9.15	1	3	3	9	14.8	3.59	1	1	40.2448	5.88	2	2	34.65	6.86	2	2	107.01	9.15	3	4	306	32.6414	9.56885
Q9M5K2	Dihydrolipoyl dehydrogenase 2, mitochondrial OS=Arabidopsis thaliana OX=3702 GN=LPD2 PE=1 SV=1 - [DLDH2_ARATH]	9.07	1	1	4	4	96.1122	9.07	4	4													507	53.9519	7.03467
F4J1V2	DNAJ homologue 3 OS=Arabidopsis thaliana OX=3702 GN=J3 PE=1 SV=1 - [F4J1V2_ARATH]	9.04	2	1	3	5	33.58	5.25	2	2	20.5	2.92	1	1					29.75	6.12	2	2	343	37.6508	8.17725
Q8GWW8	Chaperone protein dnaJ GFA2, mitochondrial OS=Arabidopsis thaliana OX=3702 GN=GFA2 PE=2 SV=1 - [GFA2_ARATH]	8.99	1	3	3	16	98.2133	7.24	2	3	180.72	7.24	2	5	54.23	5.92	2	2	175.437	8.99	3	6	456	49.4067	8.89502
Q3E9H1	Putative F-box protein At5g16285 OS=Arabidopsis thaliana OX=3702 GN=At5g16285 PE=4 SV=1 - [FB259_ARATH]	8.89	1	1	1	1					24.57	8.89	1	1									90	10.3155	10.1401
Q9FLX7	Probable NADH dehydrogenase [ubiquinone] 1 alpha subcomplex subunit 5, mitochondrial OS=Arabidopsis thaliana OX=3702 GN=At5g52840 PE=1 SV=1 - [NDUA5_ARATH]	8.88	1	1	1	1		0								0			20.67	8.88	1	1	169	19.1669	4.76709
A0A1I9LSE1	Alpha/beta-Hydrolases superfamily protein OS=Arabidopsis thaliana OX=3702 GN=At3g62860 PE=1 SV=1 - [A0A1I9LSE1_ARATH]	8.85	5	3	3	3	28.86	2.3	1	1									25.73	6.56	2	2	305	33.9974	8.00146
Q9ZV24	Outer envelope pore protein 16-1, chloroplastic OS=Arabidopsis thaliana OX=3702 GN=OEP161 PE=1 SV=1 - [OP161_ARATH]	8.78	1	1	1	2	28.38	8.78	1	1					34.78	8.78	1	1					148	15.4721	9.12939
Q43349	29 kDa ribonucleoprotein, chloroplastic OS=Arabidopsis thaliana OX=3702 GN=CP29A PE=2 SV=2 - [CP29A_ARATH]	8.77	3	3	3	5	80.97	2.63	1	2					78.94	3.8	1	1	89.59	6.14	2	2	342	35.9854	5.33838
Q8LDK5	At5g27820 OS=Arabidopsis thaliana OX=3702 GN=At5g27820 PE=1 SV=1 - [Q8LDK5_ARATH]	8.77	1	1	1	1		0											29.74	8.77	1	1	114	12.731	9.93506
B3H4C4	WAS/WASL-interacting family protein OS=Arabidopsis thaliana OX=3702 GN=At1g55160 PE=1 SV=1 - [B3H4C4_ARATH]	8.76	3	1	1	1									29.83	8.76	1	1					137	15.4134	9.70068
Q9LXS6	Citrate synthase 2, peroxisomal OS=Arabidopsis thaliana OX=3702 GN=CSY2 PE=2 SV=1 - [CISY2_ARATH]	8.75	1	1	4	9	100.94	7	3	4	74.11	4.86	2	2	33.24	2.53	1	1	54.56	4.28	2	2	514	56.5672	8.6167
O23267	AT4g14060/dl3070w OS=Arabidopsis thaliana OX=3702 GN=dl3070w PE=1 SV=1 - [O23267_ARATH]	8.61	7	1	1	1													26.75	8.61	1	1	151	17.3045	5.93506
O23654	V-type proton ATPase catalytic subunit A OS=Arabidopsis thaliana OX=3702 GN=VHA-A PE=1 SV=1 - [VATA_ARATH]	8.51	1	5	5	8	154.11	7.06	4	4					60.32	2.09	1	1	71.7	4.82	3	3	623	68.7688	5.23682
O65202	Peroxisomal acyl-coenzyme A oxidase 1 OS=Arabidopsis thaliana OX=3702 GN=ACX1 PE=1 SV=1 - [ACOX1_ARATH]	8.43	2	5	5	5	56.46	5.27	3	3					22.04	1.51	1	1	21.23	1.66	1	1	664	74.2549	7.66455
Q9LFR9	COX assembly mitochondrial protein OS=Arabidopsis thaliana OX=3702 GN=At5g16060 PE=1 SV=1 - [Q9LFR9_ARATH]	8.42	1	1	1	1	33.18	8.42	1	1		0											95	10.9334	8.71924
Q9FJN8	Ras-related protein RABA4a OS=Arabidopsis thaliana OX=3702 GN=RABA4A PE=1 SV=1 - [RAA4A_ARATH]	8.41	15	1	2	4	36.4	3.54	1	1					70.73	8.41	2	2	56.62	4.87	1	1	226	24.8267	5.98584
F4HUA0	GTP binding Elongation factor Tu family protein OS=Arabidopsis thaliana OX=3702 GN=At1g07930 PE=1 SV=1 - [F4HUA0_ARATH]	8.06	2	3	3	15	78.6167	8.06	3	3	90.08	8.06	3	4	176.13	8.06	3	5	101.85	8.06	3	3	372	41.3476	9.23193
P32746	Dihydroorotate dehydrogenase (quinone), mitochondrial OS=Arabidopsis thaliana OX=3702 GN=PYRD PE=1 SV=2 - [PYRD_ARATH]	8.04	1	4	4	5	43.83	1.52	1	1		0			57.89	2.17	1	1	73.4823	6.52	3	3	460	48.5163	9.20264
Q96329	Acyl-coenzyme A oxidase 4, peroxisomal OS=Arabidopsis thaliana OX=3702 GN=ACX4 PE=1 SV=1 - [ACOX4_ARATH]	8.03	1	3	3	4	44.4933	8.03	3	3	27.72	2.29	1	1									436	47.5262	8.32373
Q9STW6	Heat shock 70 kDa protein 6, chloroplastic OS=Arabidopsis thaliana OX=3702 GN=HSP70-6 PE=1 SV=1 - [HSP7F_ARATH]	7.94	2	5	5	8	22.49	1.67	1	1	33.93	3.34	2	2	92.53	4.6	3	3	37.13	3.48	2	2	718	76.4614	5.19873
Q9LXZ4	GroES-like zinc-binding alcohol dehydrogenase family protein OS=Arabidopsis thaliana OX=3702 GN=T5P19_110 PE=1 SV=1 - [Q9LXZ4_ARATH]	7.76	1	2	2	7	88.19	7.76	2	4	52.44	5.75	1	2		0			20.79	5.75	1	1	348	37.2421	9.24658
Q9SKR7	At2g20940 OS=Arabidopsis thaliana OX=3702 GN=At2g20940 PE=1 SV=1 - [Q9SKR7_ARATH]	7.75	1	1	1	2	51.56	7.75	1	2													129	14.1338	9.94971
Q9SGA6	40S ribosomal protein S19-1 OS=Arabidopsis thaliana OX=3702 GN=RPS19A PE=2 SV=1 - [RS191_ARATH]	7.69	1	1	1	1					28.62	7.69	1	1									143	15.8184	10.0815
Q8L6Z4	30S ribosomal protein S9, mitochondrial OS=Arabidopsis thaliana OX=3702 GN=RPS9M PE=1 SV=1 - [RPS9M_ARATH]	7.67	1	2	2	2	40.49	7.67	2	2													430	47.9583	5.73193
O49429	Multiple organellar RNA editing factor 1, mitochondrial OS=Arabidopsis thaliana OX=3702 GN=MORF1 PE=1 SV=1 - [MORF1_ARATH]	7.64	1	2	2	3	81.26	7.64	2	3													419	45.1295	7.84033
Q8LFC0	Isocitrate dehydrogenase [NAD] regulatory subunit 1, mitochondrial OS=Arabidopsis thaliana OX=3702 GN=IDH1 PE=1 SV=2 - [IDH1_ARATH]	7.63	4	2	2	2					81.94	7.63	2	2									367	39.6015	8.1333
Q9FK46	At5g18250 OS=Arabidopsis thaliana OX=3702 GN=MRG7.21 PE=1 SV=1 - [Q9FK46_ARATH]	7.52	1	1	1	2	31.37	7.52	1	1									46.45	7.52	1	1	133	14.1181	9.0708
P36212	50S ribosomal protein L12-3, chloroplastic OS=Arabidopsis thaliana OX=3702 GN=RPL12C PE=2 SV=2 - [RK123_ARATH]	7.49	2	1	1	1					41.74	7.49	1	1									187	19.6705	5.64307
Q9FHX0	Microsomal prostaglandin E synthase 2 OS=Arabidopsis thaliana OX=3702 GN=MJC20.26 PE=1 SV=1 - [Q9FHX0_ARATH]	7.3	1	3	3	7	69.0576	5.08	2	3					50.311	4.44	2	2	56.9818	4.44	2	2	315	35.5273	8.98291
A8MR92	Iron-sulfur cluster biosynthesis family protein OS=Arabidopsis thaliana OX=3702 GN=At2g16710 PE=1 SV=1 - [A8MR92_ARATH]	7.27	3	1	1	1	28.66	7.27	1	1										0			110	12.2566	9.51025
P42825	Chaperone protein dnaJ 2 OS=Arabidopsis thaliana OX=3702 GN=ATJ2 PE=1 SV=2 - [DNAJ2_ARATH]	7.16	1	1	3	6	40.4067	7.16	3	3	38.45	5.25	2	2					29.75	1.91	1	1	419	46.409	7.12256
Q9S9N1	Heat shock 70 kDa protein 5 OS=Arabidopsis thaliana OX=3702 GN=HSP70-5 PE=2 SV=1 - [HSP7E_ARATH]	7.12	1	1	4	21	143.443	4.64	3	4	72.45	4.49	2	3	225.5	7.12	4	8	169.6	6.97	3	6	646	70.8704	5.41455
O82204	60S ribosomal protein L28-1 OS=Arabidopsis thaliana OX=3702 GN=RPL28A PE=1 SV=1 - [RL281_ARATH]	6.99	1	1	1	2	43.53	6.99	1	1	52.41	6.99	1	1									143	15.8857	10.5796
Q9LD28	Histone H2A.6 OS=Arabidopsis thaliana OX=3702 GN=RAT5 PE=1 SV=1 - [H2A6_ARATH]	6.92	11	1	1	1													34.06	6.92	1	1	130	13.6495	10.1548
Q5XF80	ATPase GET3C OS=Arabidopsis thaliana OX=3702 GN=GET3C PE=2 SV=1 - [GET3C_ARATH]	6.91	1	2	2	4	71.19	6.91	2	2	46.09	6.91	2	2									391	42.9126	8.85107
Q9LKJ1	3-hydroxyisobutyryl-CoA hydrolase 1 OS=Arabidopsis thaliana OX=3702 GN=CHY1 PE=1 SV=1 - [HIBC1_ARATH]	6.88	1	2	2	2	66.88	6.88	2	2													378	42.0467	8.14795
Q39079	Chaperone protein dnaJ 13 OS=Arabidopsis thaliana OX=3702 GN=ATJ13 PE=1 SV=2 - [DNJ13_ARATH]	6.88	1	3	3	3													69.8033	6.88	3	3	538	59.1948	8.82178
Q9M0X9	4-coumarate--CoA ligase-like 7 OS=Arabidopsis thaliana OX=3702 GN=4CLL7 PE=1 SV=1 - [4CLL7_ARATH]	6.8	1	3	3	8	50.08	6.8	3	3	33.39	4.41	2	2	55.75	4.6	2	2	28.75	2.21	1	1	544	59.8123	8.45557
Q9FFD8	Protein METHYLENE BLUE SENSITIVITY 2 OS=Arabidopsis thaliana OX=3702 GN=MBS2 PE=1 SV=1 - [MBS2_ARATH]	6.73	1	1	1	3		0			53.06	6.73	1	1	46.82	6.73	1	1	52.12	6.73	1	1	104	11.232	9.83252
A8MRE5	Translation elongation factor EF1B/ribosomal protein S6 family protein OS=Arabidopsis thaliana OX=3702 GN=At3g18760 PE=1 SV=1 - [A8MRE5_ARATH]	6.72	2	1	1	1	70.94	6.72	1	1		0								0			134	15.3991	8.92432
Q9CAT7	Nascent polypeptide-associated complex subunit beta OS=Arabidopsis thaliana OX=3702 GN=At1g73230 PE=2 SV=1 - [BTF3L_ARATH]	6.67	2	1	1	1													33.56	6.67	1	1	165	17.9934	6.21436
O65396	Aminomethyltransferase, mitochondrial OS=Arabidopsis thaliana OX=3702 GN=GDCST PE=2 SV=1 - [GCST_ARATH]	6.62	2	2	2	4	85.19	6.62	2	4													408	44.4168	8.36768
B3H4B6	40S ribosomal protein S25 OS=Arabidopsis thaliana OX=3702 GN=At4g39200 PE=1 SV=1 - [B3H4B6_ARATH]	6.54	4	1	1	2		0							39.9	6.54	1	1	55.39	6.54	1	1	107	11.9175	10.6821
Q9ZW31	17.6 kDa class I heat shock protein 2 OS=Arabidopsis thaliana OX=3702 GN=HSP17.6B PE=2 SV=1 - [HS17B_ARATH]	6.54	1	1	1	1													52.08	6.54	1	1	153	17.552	6.81494
Q8RXI0	AAA-type ATPase family protein OS=Arabidopsis thaliana OX=3702 GN=At5g16930 PE=1 SV=1 - [Q8RXI0_ARATH]	6.52	1	1	3	9	30.89	2.02	1	1	48.81	4.5	2	2	37	2.02	1	1	137.13	5.28	2	5	644	70.949	9.5249
Q9SQI8	Dihydrolipoyllysine-residue acetyltransferase component 4 of pyruvate dehydrogenase complex, chloroplastic OS=Arabidopsis thaliana OX=3702 GN=LTA2 PE=2 SV=1 - [ODP24_ARATH]	6.25	1	2	2	2													41.66	6.25	2	2	480	50.0491	8.36768
B9DHQ0	Tubulin alpha-5 chain OS=Arabidopsis thaliana OX=3702 GN=TUBA5 PE=1 SV=2 - [TBA5_ARATH]	6.22	4	2	2	10	82.09	3.33	1	2	72.55	6.22	2	3	76.7	3.33	1	2	64.1967	3.33	1	3	450	49.6225	5.09717
Q8L866	Amine oxidase OS=Arabidopsis thaliana OX=3702 GN=MHK10.21 PE=1 SV=1 - [Q8L866_ARATH]	6.06	1	4	4	6	35.45	3.35	2	2	23.7	2.45	1	1	26.3	2.45	1	1	66.9	2.71	2	2	776	86.6358	7.12256
Q9XF91	Photosystem II 22 kDa protein, chloroplastic OS=Arabidopsis thaliana OX=3702 GN=PSBS PE=2 SV=1 - [PSBS_ARATH]	6.04	2	1	1	1									39.42	6.04	1	1					265	27.9903	9.26123
Q8VYP0	Protein SCO1 homolog 1, mitochondrial OS=Arabidopsis thaliana OX=3702 GN=HCC1 PE=1 SV=1 - [SCO11_ARATH]	5.99	1	1	1	1					25.17	5.99	1	1									334	37.1716	7.48877
Q9M8L6	At1g80480 OS=Arabidopsis thaliana OX=3702 GN=PTAC17 PE=1 SV=1 - [Q9M8L6_ARATH]	5.86	2	2	2	5					36.21	2.48	1	1	24.57	2.48	1	2	54.15	5.86	2	2	444	49.4568	6.1001
A0A1I9LNF1	Glutamate dehydrogenase OS=Arabidopsis thaliana OX=3702 GN=GDH3 PE=1 SV=1 - [A0A1I9LNF1_ARATH]	5.83	3	1	2	2	60.0578	5.83	2	2													360	38.6399	5.57959
A0A1P8ASJ9	Chaperone DnaJ-domain superfamily protein OS=Arabidopsis thaliana OX=3702 GN=DJC65 PE=1 SV=1 - [A0A1P8ASJ9_ARATH]	5.83	2	1	1	1	24.84	5.83	1	1													206	24.3073	9.92041
Q9SVW7	At4g35490 OS=Arabidopsis thaliana OX=3702 GN=MRPL11 PE=1 SV=1 - [Q9SVW7_ARATH]	5.81	1	1	1	1									34.19	5.81	1	1					155	16.8769	9.71533
P29514	Tubulin beta-6 chain OS=Arabidopsis thaliana OX=3702 GN=TUBB6 PE=2 SV=1 - [TBB6_ARATH]	5.79	4	2	2	9	102.683	5.79	2	4	85.73	2.67	1	3	69.21	2.67	1	1	37.01	2.67	1	1	449	50.553	4.81787
O82326	Expressed protein OS=Arabidopsis thaliana OX=3702 GN=At2g14880 PE=1 SV=1 - [O82326_ARATH]	5.67	2	1	1	4	42.35	5.67	1	1	38.63	5.67	1	1	44.9529	5.67	1	2					141	15.8925	9.86182
Q8LPF1	Pentatricopeptide repeat-containing protein At5g15980, mitochondrial OS=Arabidopsis thaliana OX=3702 GN=At5g15980 PE=2 SV=1 - [PP387_ARATH]	5.54	1	3	3	3	25.94	1.95	1	1		0							37.99	3.59	2	2	668	75.2502	7.37158
Q9LG23	Pentatricopeptide repeat-containing protein At1g55890, mitochondrial OS=Arabidopsis thaliana OX=3702 GN=At1g55890 PE=1 SV=1 - [PPR82_ARATH]	5.53	1	2	2	3	52.23	3.02	1	1	35.81	5.53	2	2						0			398	44.9657	8.77783
O04310	Jacalin-related lectin 34 OS=Arabidopsis thaliana OX=3702 GN=JAL34 PE=1 SV=1 - [JAL34_ARATH]	5.53	1	3	3	4									33.93	1.7	1	1	43.37	5.53	3	3	705	72.4296	5.50342
Q8LCT2	At3g55605 OS=Arabidopsis thaliana OX=3702 GN=At3g55605 PE=1 SV=1 - [Q8LCT2_ARATH]	5.43	1	1	1	1													20.05	5.43	1	1	258	28.9952	4.70361
Q9CAS1	Thioredoxin H8 OS=Arabidopsis thaliana OX=3702 GN=TRX8 PE=2 SV=1 - [TRXH8_ARATH]	5.41	1	1	1	1													31.81	5.41	1	1	148	17.2389	8.82178
Q9FGT8	Temperature-induced lipocalin-1 OS=Arabidopsis thaliana OX=3702 GN=TIL PE=1 SV=1 - [TIL_ARATH]	5.38	1	1	1	1													31.7	5.38	1	1	186	21.4208	6.354
A0A1P8AUM2	OPC-8:0 CoA ligase1 OS=Arabidopsis thaliana OX=3702 GN=OPCL1 PE=1 SV=1 - [A0A1P8AUM2_ARATH]	5.34	3	2	2	5	47.44	3.42	1	1	0	3.42	1	1	37.81	5.34	2	2	23.26	3.42	1	1	468	50.8711	6.34131
B9DFC0	AT4G08870 protein OS=Arabidopsis thaliana OX=3702 GN=ARGAH2 PE=1 SV=1 - [B9DFC0_ARATH]	5.32	2	1	1	1	73.49	5.32	1	1													263	29.2953	7.12256
A0A1P8AU34	Translation initiation factor 3 (IF-3) family protein OS=Arabidopsis thaliana OX=3702 GN=At1g34360 PE=1 SV=1 - [A0A1P8AU34_ARATH]	5.29	3	2	2	2													45.11	5.29	2	2	454	51.0453	9.72998
Q9FJA6	40S ribosomal protein S3-3 OS=Arabidopsis thaliana OX=3702 GN=RPS3C PE=1 SV=1 - [RS33_ARATH]	5.24	3	1	1	1													53.63	5.24	1	1	248	27.4406	9.53955
Q9SRL6	Outer membrane OMP85 family protein OS=Arabidopsis thaliana OX=3702 GN=F9F8.12 PE=1 SV=1 - [Q9SRL6_ARATH]	5.19	1	2	2	2	50.65	5.19	2	2													520	57.1736	5.52881
Q9SV23	AT4g31460/F3L17_30 OS=Arabidopsis thaliana OX=3702 GN=At4g31460 PE=1 SV=1 - [Q9SV23_ARATH]	5.19	1	1	1	2	25.46	5.19	1	1									49.11	5.19	1	1	212	24.0503	9.34912
P11574	V-type proton ATPase subunit B1 OS=Arabidopsis thaliana OX=3702 GN=VHA-B1 PE=2 SV=2 - [VATB1_ARATH]	5.14	4	2	2	2	95.72	5.14	2	2													486	54.0736	5.09717
O81149	Proteasome subunit alpha type-5-A OS=Arabidopsis thaliana OX=3702 GN=PAE1 PE=1 SV=1 - [PSA5A_ARATH]	5.06	2	1	1	1					42.27	5.06	1	1									237	25.9309	4.75439
Q94AU7	Gamma carbonic anhydrase 3, mitochondrial OS=Arabidopsis thaliana OX=3702 GN=GAMMACA3 PE=1 SV=1 - [GCA3_ARATH]	5.04	2	1	1	2	32.58	5.04	1	1									32.23	5.04	1	1	258	27.8201	7.26904
P27323	Heat shock protein 90-1 OS=Arabidopsis thaliana OX=3702 GN=HSP90-1 PE=1 SV=3 - [HS901_ARATH]	5	4	3	3	10	146.08	3.14	2	5	128.833	3.57	2	3	63.31	1.71	1	1	76.14	1.71	1	1	700	80.5849	5.04639
P41916	GTP-binding nuclear protein Ran-1 OS=Arabidopsis thaliana OX=3702 GN=RAN1 PE=1 SV=1 - [RAN1_ARATH]	4.98	3	1	1	3									27.48	4.98	1	1	58.42	4.98	1	2	221	25.2598	6.85889
F4I7I0	Alanine aminotransferase 1, mitochondrial OS=Arabidopsis thaliana OX=3702 GN=ALAAT1 PE=1 SV=1 - [ALAT1_ARATH]	4.97	2	3	3	3	39.75	1.84	1	1									38.15	3.13	2	2	543	59.7832	6.43018
O64948	Lon protease homolog 2, peroxisomal OS=Arabidopsis thaliana OX=3702 GN=LON2 PE=2 SV=1 - [LONP2_ARATH]	4.95	1	4	4	5									59.85	2.82	2	2	74.57	3.04	3	3	888	97.8005	7.31299
F4JFY4	L-ascorbate peroxidase OS=Arabidopsis thaliana OX=3702 GN=SAPX PE=1 SV=1 - [F4JFY4_ARATH]	4.91	7	2	2	2													54.48	4.91	2	2	346	37.393	9.05615
P42760	Glutathione S-transferase F6 OS=Arabidopsis thaliana OX=3702 GN=GSTF6 PE=2 SV=2 - [GSTF6_ARATH]	4.81	2	1	1	1													26.84	4.81	1	1	208	23.4712	6.22705
A0A1P8AUQ2	RNAse THREE-like protein 1 OS=Arabidopsis thaliana OX=3702 GN=RTL1 PE=4 SV=1 - [A0A1P8AUQ2_ARATH]	4.79	9	1	1	1	29.76	4.79	1	1													146	16.6673	7.84033
Q9LSG5	At2g45250 OS=Arabidopsis thaliana OX=3702 GN=At3g25120 PE=1 SV=1 - [Q9LSG5_ARATH]	4.76	1	1	1	4	34.28	4.76	1	1	52.17	4.76	1	2		0			35.1	4.76	1	1	189	20.3588	9.45166
P82873	Mitochondrial import receptor subunit TOM20-2 OS=Arabidopsis thaliana OX=3702 GN=TOM20-2 PE=1 SV=2 - [TO202_ARATH]	4.76	1	1	1	1													29.05	4.76	1	1	210	23.1553	5.80811
A0A1P8B0Y5	Metaxin-like protein OS=Arabidopsis thaliana OX=3702 GN=At2g19080 PE=1 SV=1 - [A0A1P8B0Y5_ARATH]	4.66	2	1	1	1													43.69	4.66	1	1	236	27.1999	4.93213
F4J9G6	Leucine zipper-EF-hand-containing transmembrane protein 1 OS=Arabidopsis thaliana OX=3702 GN=LETM1 PE=1 SV=1 - [F4J9G6_ARATH]	4.61	2	3	3	4	15.82	1.05	1	1	38.49	3.29	2	2	28.59	1.32	1	1					760	86.3301	8.6167
F4I3H1	Haloacid dehalogenase-like hydrolase (HAD) superfamily protein OS=Arabidopsis thaliana OX=3702 GN=TIM50 PE=1 SV=1 - [F4I3H1_ARATH]	4.59	2	2	2	5	48.76	2.43	1	1	31.37	2.43	1	1	45.43	2.43	1	1	49.5435	4.59	2	2	370	41.8649	9.27588
F4KBF3	Probable acyl-activating enzyme 17, peroxisomal OS=Arabidopsis thaliana OX=3702 GN=AAE17 PE=2 SV=1 - [AAE17_ARATH]	4.58	2	3	3	4	44.35	3.47	2	2					57.82	1.11	1	1	24.73	1.11	1	1	721	79.1306	7.62061
Q9XI21	Pentatricopeptide repeat-containing protein At1g15480, mitochondrial OS=Arabidopsis thaliana OX=3702 GN=At1g15480 PE=2 SV=2 - [PPR44_ARATH]	4.55	1	1	3	7	22.88	1.35	1	1	25.79	1.35	1	1	62.13	3.03	2	2	101.253	4.55	3	3	594	67.4895	6.87354
P43286	Aquaporin PIP2-1 OS=Arabidopsis thaliana OX=3702 GN=PIP2-1 PE=1 SV=1 - [PIP21_ARATH]	4.53	1	1	1	1	28.53	4.53	1	1													287	30.4548	8.39697
A0A1P8ART2	Molecular chaperone Hsp40/DnaJ family protein OS=Arabidopsis thaliana OX=3702 GN=DJA7 PE=1 SV=1 - [A0A1P8ART2_ARATH]	4.53	2	2	2	5									61.14	4.53	2	2	57.4733	4.53	2	3	486	52.2491	7.23975
Q84JZ6	Multiple organellar RNA editing factor 3, mitochondrial OS=Arabidopsis thaliana OX=3702 GN=MORF3 PE=1 SV=1 - [MORF3_ARATH]	4.51	1	1	1	2									51.39	4.51	1	1	38.86	4.51	1	1	244	27.5409	8.83643
Q07473	Chlorophyll a-b binding protein CP29.1, chloroplastic OS=Arabidopsis thaliana OX=3702 GN=LHCB4.1 PE=1 SV=1 - [CB4A_ARATH]	4.48	1	1	1	4	43.87	4.48	1	2					20.91	4.48	1	1	29.25	4.48	1	1	290	31.12	6.13818
P16127	Magnesium-chelatase subunit ChlI-1, chloroplastic OS=Arabidopsis thaliana OX=3702 GN=CHLI1 PE=1 SV=1 - [CHLI1_ARATH]	4.48	1	2	2	4						0			56.54	4.48	2	2	61.06	4.48	2	2	424	46.2412	6.46826
F4JU04	Glutathione S-transferase family protein OS=Arabidopsis thaliana OX=3702 GN=At4g19880 PE=1 SV=1 - [F4JU04_ARATH]	4.47	3	1	1	1													79.06	4.47	1	1	313	35.5474	5.97314
P42794	60S ribosomal protein L11-2 OS=Arabidopsis thaliana OX=3702 GN=RPL11B PE=2 SV=2 - [RL112_ARATH]	4.4	2	1	1	2													41.43	4.4	1	2	182	20.848	9.92041
Q9SZ30	Imidazole glycerol phosphate synthase hisHF, chloroplastic OS=Arabidopsis thaliana OX=3702 GN=HISN4 PE=2 SV=1 - [HIS4_ARATH]	4.39	1	2	2	3									39.5	1.86	1	1	38.73	4.39	2	2	592	64.1529	6.75635
A0A1P8BGJ8	Glutamate-1-semialdehyde 2,1-aminomutase OS=Arabidopsis thaliana OX=3702 GN=GSA1 PE=1 SV=1 - [A0A1P8BGJ8_ARATH]	4.38	2	1	1	1									13.68	4.38	1	1					411	43.7372	5.71924
Q8LAL0	Protein SCO1 homolog 2, mitochondrial OS=Arabidopsis thaliana OX=3702 GN=HCC2 PE=2 SV=1 - [SCO12_ARATH]	4.35	1	1	1	2					29.73	4.35	1	1					36.02	4.35	1	1	276	30.7515	8.55811
Q9LQC0	Heme oxygenase 4, chloroplastic OS=Arabidopsis thaliana OX=3702 GN=HO4 PE=1 SV=1 - [HMOX4_ARATH]	4.24	1	1	1	1	18.76	4.24	1	1													283	32.9318	7.41553
Q5HZ54	ATP-dependent RNA helicase OS=Arabidopsis thaliana OX=3702 GN=At2g33510 PE=1 SV=1 - [Q5HZ54_ARATH]	4.23	2	1	1	2	23.23	4.23	1	1					20.35	4.23	1	1					189	21.5537	4.61475
B5X582	Twinkle homolog protein, chloroplastic/mitochondrial OS=Arabidopsis thaliana OX=3702 GN=At1g30680 PE=1 SV=1 - [TWIH_ARATH]	4.23	1	2	2	3					30.42	2.4	1	1	24.09	1.83	1	1	18.36	1.83	1	1	709	80.3516	8.38232
A0A1I9LM15	Isopentenyl-diphosphate Delta-isomerase OS=Arabidopsis thaliana OX=3702 GN=IPP2 PE=1 SV=1 - [A0A1I9LM15_ARATH]	4.22	2	1	1	1													26.83	4.22	1	1	237	27.5332	6.03662
Q94FB9	ABC transporter D family member 1 OS=Arabidopsis thaliana OX=3702 GN=ABCD1 PE=1 SV=1 - [AB1D_ARATH]	4.19	3	4	4	5	38.34	3.37	3	3									44.66	1.5	2	2	1337	149.482	8.92432
Q9SIB9	Aconitate hydratase 3, mitochondrial OS=Arabidopsis thaliana OX=3702 GN=ACO3 PE=1 SV=2 - [ACO3M_ARATH]	4.14	1	2	2	2	23.97	4.14	2	2													990	108.133	7.1665
F4HW90	Decoy OS=Arabidopsis thaliana OX=3702 GN=DECOY PE=1 SV=1 - [F4HW90_ARATH]	4.09	2	1	1	1					26.47	4.09	1	1									220	25.3562	9.51025
Q8GYC5	At1g24268 OS=Arabidopsis thaliana OX=3702 GN=At1g24267 PE=1 SV=1 - [Q8GYC5_ARATH]	4.08	2	1	1	1					33.4	4.08	1	1									343	36.657	9.48096
Q9LVU5	50S ribosomal protein L9, chloroplastic OS=Arabidopsis thaliana OX=3702 GN=MNB8.13 PE=1 SV=1 - [Q9LVU5_ARATH]	4.07	1	1	1	1	36.47	4.07	1	1													221	25.3357	9.59814
P25856	Glyceraldehyde-3-phosphate dehydrogenase GAPA1, chloroplastic OS=Arabidopsis thaliana OX=3702 GN=GAPA1 PE=1 SV=3 - [G3PA1_ARATH]	4.04	1	1	1	2	24.81	4.04	1	1									31.98	4.04	1	1	396	42.463	7.75244
Q945K7	Isocitrate dehydrogenase [NAD] catalytic subunit 5, mitochondrial OS=Arabidopsis thaliana OX=3702 GN=IDH5 PE=1 SV=1 - [IDH5_ARATH]	4.01	1	1	1	1		0											0	4.01	1	1	374	40.5988	6.78564
Q9SR37	Beta-glucosidase 23 OS=Arabidopsis thaliana OX=3702 GN=BGLU23 PE=1 SV=1 - [BGL23_ARATH]	4.01	3	2	2	2									34.01	1.53	1	1	42.89	2.48	1	1	524	59.6827	6.91748
Q9FMC7	Nuclear transport factor 2 (NTF2) family protein OS=Arabidopsis thaliana OX=3702 GN=MUK11.15 PE=1 SV=1 - [Q9FMC7_ARATH]	3.93	1	1	1	1	25.55	3.93	1	1										0			178	20.2812	8.36768
O65581	Fructose-bisphosphate aldolase 5, cytosolic OS=Arabidopsis thaliana OX=3702 GN=FBA5 PE=1 SV=1 - [ALFC5_ARATH]	3.91	4	1	1	1													51.57	3.91	1	1	358	38.2698	5.80811
Q84VZ6	At2g31140 OS=Arabidopsis thaliana OX=3702 GN=At2g31140 PE=1 SV=1 - [Q84VZ6_ARATH]	3.9	1	1	1	1													22.43	3.9	1	1	205	23.1177	6.69775
Q9SA52	Chloroplast stem-loop binding protein of 41 kDa b, chloroplastic OS=Arabidopsis thaliana OX=3702 GN=CSP41B PE=1 SV=1 - [CP41B_ARATH]	3.7	2	1	1	1					29.02	3.7	1	1									378	42.593	8.1626
A0A1P8ASL1	Isocitrate dehydrogenase (NADP(+)) OS=Arabidopsis thaliana OX=3702 GN=ICDH PE=1 SV=1 - [A0A1P8ASL1_ARATH]	3.7	2	1	1	1													34.19	3.7	1	1	297	34.1042	6.16357
F4JF64	Clp ATPase OS=Arabidopsis thaliana OX=3702 GN=HSP93-III PE=1 SV=1 - [F4JF64_ARATH]	3.69	4	2	3	5		0							59.4	2.61	2	2	91.59	3.69	3	3	921	102.179	6.21436
Q9SS48	Glycerol-3-phosphate dehydrogenase SDP6, mitochondrial OS=Arabidopsis thaliana OX=3702 GN=SDP6 PE=1 SV=1 - [SDP6_ARATH]	3.66	1	2	2	3									49.23	1.75	1	1	60.09	3.66	2	2	629	68.408	8.00146
A0A2P2CLH9	ATP synthase protein MI25 OS=Arabidopsis thaliana OX=3702 GN=atp4 PE=1 SV=1 - [A0A2P2CLH9_ARATH]	3.65	2	1	1	1		0											33.54	3.65	1	1	192	21.6936	9.53955
Q9LPG2	At1g53460/T3F20_21 OS=Arabidopsis thaliana OX=3702 GN=At1g53460 PE=1 SV=1 - [Q9LPG2_ARATH]	3.5	1	1	1	2	29.92	3.5	1	1		0				0			25.03	3.5	1	1	314	36.4875	8.82178
P0C896	Pentatricopeptide repeat-containing protein At3g02650, mitochondrial OS=Arabidopsis thaliana OX=3702 GN=At3g02650 PE=1 SV=1 - [PP209_ARATH]	3.47	1	2	2	2		0											101.514	3.47	2	2	576	63.7974	5.14795
Q84K90	RGS1-HXK1-interacting protein 1 OS=Arabidopsis thaliana OX=3702 GN=RHIP1 PE=1 SV=1 - [RHIP1_ARATH]	3.42	1	1	1	1													53.71	3.42	1	1	263	29.183	7.13721
A0A2P2CLG2	Cytochrome b OS=Arabidopsis thaliana OX=3702 GN=cob PE=1 SV=2 - [A0A2P2CLG2_ARATH]	3.31	2	1	1	3	49.9433	3.31	1	3													393	44.2518	7.15186
A0A1P8AN01	Terpenoid synthases superfamily protein OS=Arabidopsis thaliana OX=3702 GN=At1g62730 PE=1 SV=1 - [A0A1P8AN01_ARATH]	3.26	2	1	1	1	16.81	3.26	1	1													276	30.9072	7.63525
Q9FHR8	Delta(3,5)-Delta(2,4)-dienoyl-CoA isomerase, peroxisomal OS=Arabidopsis thaliana OX=3702 GN=DCI1 PE=1 SV=1 - [DCI1_ARATH]	3.24	1	1	1	4	53.31	3.24	1	2					36.71	3.24	1	1	34.81	3.24	1	1	278	29.9015	7.75244
Q9SVW2	Uncharacterized protein AT4g18090 OS=Arabidopsis thaliana OX=3702 GN=At4g18090 PE=1 SV=1 - [Q9SVW2_ARATH]	3.24	1	1	1	9	54.1091	3.24	1	4	20.21	3.24	1	1	48.3818	3.24	1	4		0			278	31.9517	4.53857
Q9SHJ6	Peroxisomal and mitochondrial division factor 2 OS=Arabidopsis thaliana OX=3702 GN=PMD2 PE=1 SV=1 - [PMD2_ARATH]	3.1	1	1	1	1	22.3	3.1	1	1													323	36.0973	4.80518
Q9LQI7	Probable complex I intermediate-associated protein 30 OS=Arabidopsis thaliana OX=3702 GN=At1g17350 PE=1 SV=2 - [CIA30_ARATH]	3.08	2	1	1	1	25.68	3.08	1	1													227	25.2325	6.3667
P47999	Cysteine synthase, chloroplastic/chromoplastic OS=Arabidopsis thaliana OX=3702 GN=OASB PE=1 SV=2 - [CYSKP_ARATH]	3.06	3	1	1	1					24.53	3.06	1	1									392	41.6299	8.01611
A0A1P8B527	Adenylyl cyclase OS=Arabidopsis thaliana OX=3702 GN=At4g15640 PE=1 SV=1 - [A0A1P8B527_ARATH]	3.04	2	1	1	1													33.53	3.04	1	1	329	37.1251	7.75244
Q94K73	Phenylalanine--tRNA ligase, chloroplastic/mitochondrial OS=Arabidopsis thaliana OX=3702 GN=At3g58140 PE=1 SV=1 - [SYFM_ARATH]	3.03	1	1	1	1	24.41	3.03	1	1										0			429	49.2206	6.40479
Q39056	Cyclic pyranopterin monophosphate synthase, mitochondrial OS=Arabidopsis thaliana OX=3702 GN=CNX3 PE=1 SV=1 - [CNX3_ARATH]	2.96	1	1	1	1													52.61	2.96	1	1	270	29.494	8.06006
Q940Z1	Pentatricopeptide repeat-containing protein At1g19525 OS=Arabidopsis thaliana OX=3702 GN=At1g19525 PE=2 SV=2 - [PPR51_ARATH]	2.85	1	1	1	3	35.06	2.85	1	1					26.48	2.85	1	1	39.23	2.85	1	1	316	35.2299	8.39697
A0A1P8B1Y1	Cell division cycle 48B OS=Arabidopsis thaliana OX=3702 GN=CDC48B PE=4 SV=1 - [A0A1P8B1Y1_ARATH]	2.79	2	1	1	2	45.51	2.79	1	1	45.08	2.79	1	1									430	46.7013	6.87354
A0A1P8APZ8	DNAJ heat shock family protein OS=Arabidopsis thaliana OX=3702 GN=ATJ1 PE=1 SV=1 - [A0A1P8APZ8_ARATH]	2.75	3	1	1	2	25.32	2.75	1	1									30.94	2.75	1	1	400	44.7594	7.85498
Q9FNK4	Ornithine aminotransferase, mitochondrial OS=Arabidopsis thaliana OX=3702 GN=DELTA-OAT PE=1 SV=1 - [OAT_ARATH]	2.74	1	1	1	3	26.7	2.74	1	1	20.28	2.74	1	1		0			45.71	2.74	1	1	475	52.1448	7.44482
Q9FIC2	Emb|CAB71880.1 OS=Arabidopsis thaliana OX=3702 GN=MYH9.5 PE=1 SV=1 - [Q9FIC2_ARATH]	2.71	1	2	2	2													84.4471	2.71	2	2	924	102.304	7.48877
A0A2P2CLF0	Cytochrome c oxidase subunit 2 OS=Arabidopsis thaliana OX=3702 GN=cox2 PE=1 SV=2 - [A0A2P2CLF0_ARATH]	2.69	2	1	1	2	71.8119	2.69	1	2		0				0				0			260	29.6653	5.23682
A0A1P8AV04	2-isopropylmalate synthase 1 OS=Arabidopsis thaliana OX=3702 GN=IMS1 PE=1 SV=1 - [A0A1P8AV04_ARATH]	2.69	4	1	1	1									34.85	2.69	1	1		0			483	52.4511	8.07471
O22714	Pentatricopeptide repeat-containing protein At1g60770 OS=Arabidopsis thaliana OX=3702 GN=At1g60770 PE=1 SV=1 - [PPR86_ARATH]	2.65	1	1	1	1	24.98	2.65	1	1													491	55.8698	8.85107
Q93Z74	AT3g27570/MMJ24_12 OS=Arabidopsis thaliana OX=3702 GN=At3g27570 PE=1 SV=1 - [Q93Z74_ARATH]	2.65	2	1	1	2	26.31	2.65	1	1									30.08	2.65	1	1	340	37.1232	5.31299
Q9LRP6	Pentatricopeptide repeat-containing protein At3g15590, mitochondrial OS=Arabidopsis thaliana OX=3702 GN=At3g15590 PE=1 SV=1 - [PP234_ARATH]	2.62	1	2	2	3	34.09	1.31	1	1		0				0			33.05	2.62	2	2	610	69.35	8.36768
A0A1P8BBD5	Aspartokinase OS=Arabidopsis thaliana OX=3702 GN=CARAB-AK-LYS PE=1 SV=1 - [A0A1P8BBD5_ARATH]	2.61	4	1	1	1		0											20.47	2.61	1	1	460	50.1891	7.37158
Q9FNR1	Glycine-rich RNA-binding protein 3, mitochondrial OS=Arabidopsis thaliana OX=3702 GN=RBG3 PE=1 SV=1 - [RBG3_ARATH]	2.59	1	1	1	2	59.92	2.59	1	1									46.07	2.59	1	1	309	29.9665	5.021
O04420	Uricase OS=Arabidopsis thaliana OX=3702 GN=At2g26230 PE=1 SV=2 - [URIC_ARATH]	2.59	1	1	1	1	46.36	2.59	1	1													309	34.8589	8.48486
Q42191	Mitochondrial inner membrane protein OXA1 OS=Arabidopsis thaliana OX=3702 GN=OXA1 PE=2 SV=2 - [OXA1_ARATH]	2.56	1	1	1	1													80.26	2.56	1	1	429	47.8286	9.51025
Q8GWJ4	Protein OSB3, chloroplastic/mitochondrial OS=Arabidopsis thaliana OX=3702 GN=OSB3 PE=2 SV=1 - [OSB3_ARATH]	2.5	2	1	1	1													23.01	2.5	1	1	440	49.8686	9.74463
A8MRZ7	Eukaryotic translation initiation factor 4A1 OS=Arabidopsis thaliana OX=3702 GN=EIF4A1 PE=1 SV=1 - [A8MRZ7_ARATH]	2.49	8	1	1	2					40.69	2.49	1	1	0	2.49	1	1		0			402	45.6715	6.27783
Q9SS38	DNA gyrase subunit B, chloroplastic OS=Arabidopsis thaliana OX=3702 GN=GYRBC PE=2 SV=3 - [GYRBP_ARATH]	2.47	3	1	2	4		0			52.7937	0.96	1	3					20.28	1.51	1	1	730	80.9979	8.47021
F4JLP5	Dihydrolipoyl dehydrogenase 2, chloroplastic OS=Arabidopsis thaliana OX=3702 GN=LPD2 PE=2 SV=2 - [PLPD2_ARATH]	2.47	2	1	1	2					0	2.47	1	1					25.59	2.47	1	1	567	60.1074	7.60596
O82314	Probable transcriptional regulatory protein At2g25830 OS=Arabidopsis thaliana OX=3702 GN=At2g25830 PE=2 SV=2 - [U082_ARATH]	2.42	1	1	1	1		0											21.84	2.42	1	1	331	36.7909	6.59521
O82662	Succinate--CoA ligase [ADP-forming] subunit beta, mitochondrial OS=Arabidopsis thaliana OX=3702 GN=At2g20420 PE=1 SV=1 - [SUCB_ARATH]	2.38	1	1	1	1	33.42	2.38	1	1													421	45.3169	6.7124
Q9LVA9	Protein GAMETE CELL DEFECTIVE 1, mitochondrial OS=Arabidopsis thaliana OX=3702 GN=GCD1 PE=1 SV=1 - [GCD1_ARATH]	2.38	1	1	1	1									40.22	2.38	1	1					420	48.2832	9.14404
A0A1P8BEZ0	Succinyl-CoA ligase, alpha subunit OS=Arabidopsis thaliana OX=3702 GN=MKD15.11 PE=1 SV=1 - [A0A1P8BEZ0_ARATH]	2.35	6	1	1	1	36.21	2.35	1	1													255	26.5976	8.45557
P93655	Lon protease homolog 1, mitochondrial OS=Arabidopsis thaliana OX=3702 GN=LON1 PE=1 SV=2 - [LONM1_ARATH]	2.34	2	2	2	2													31.79	2.34	2	2	940	103.866	5.59229
P52410	3-oxoacyl-[acyl-carrier-protein] synthase I, chloroplastic OS=Arabidopsis thaliana OX=3702 GN=KAS1 PE=1 SV=2 - [KASC1_ARATH]	2.33	2	1	1	1													42.91	2.33	1	1	473	50.3814	8.06006
Q8RXF8	Mitochondrial Rho GTPase 1 OS=Arabidopsis thaliana OX=3702 GN=MIRO1 PE=1 SV=1 - [MIRO1_ARATH]	2.31	1	1	1	3	15.72	2.31	1	1									29.08	2.31	1	2	648	72.2767	5.30029
Q94JV0	At1g69210/F4N2_11 OS=Arabidopsis thaliana OX=3702 GN=At1g69210 PE=1 SV=1 - [Q94JV0_ARATH]	2.3	1	1	1	1	32.37	2.3	1	1													305	34.1993	5.04639
Q9FXA8	Alkaline/neutral invertase A, mitochondrial OS=Arabidopsis thaliana OX=3702 GN=INVA PE=1 SV=1 - [INVA_ARATH]	2.27	1	1	1	1													49.78	2.27	1	1	616	70.3918	6.56592
Q9SAB3	Polyadenylate-binding protein RBP45B OS=Arabidopsis thaliana OX=3702 GN=RBP45B PE=1 SV=1 - [RB45B_ARATH]	2.22	1	1	1	1													30.22	2.22	1	1	405	44.0872	5.87158
Q8VYJ7	Chaperone protein ClpB4, mitochondrial OS=Arabidopsis thaliana OX=3702 GN=CLPB4 PE=2 SV=1 - [CLPB4_ARATH]	2.18	1	1	2	2													68.47	2.18	2	2	964	108.595	6.97607
A0A1P8AYX4	Plasma membrane ATPase OS=Arabidopsis thaliana OX=3702 GN=HA1 PE=1 SV=1 - [A0A1P8AYX4_ARATH]	2.15	4	2	2	2													24.91	2.15	2	2	885	96.7969	7.12256
Q8H1B3	Heat shock 70 kDa protein BIP3 OS=Arabidopsis thaliana OX=3702 GN=BIP3 PE=1 SV=1 - [BIP3_ARATH]	2.07	1	1	1	1		0											20.3	2.07	1	1	675	75.1027	5.04639
B3LF44	At2g31060 OS=Arabidopsis thaliana OX=3702 GN=EMB2785 PE=1 SV=1 - [B3LF44_ARATH]	1.9	3	1	1	1													42.93	1.9	1	1	527	57.3157	6.11279
Q8LEZ4	Protein NUCLEAR FUSION DEFECTIVE 5, mitochondrial OS=Arabidopsis thaliana OX=3702 GN=NFD5 PE=2 SV=1 - [NFD5_ARATH]	1.88	1	1	1	1	48.05	1.88	1	1										0			372	43.0834	4.95752
Q9ZWT1	Lipoyl synthase, mitochondrial OS=Arabidopsis thaliana OX=3702 GN=LIP1 PE=1 SV=1 - [LIAS_ARATH]	1.87	1	1	1	1													29.64	1.87	1	1	374	41.3178	8.33838
Q9SHB0	Import inner membrane translocase subunit OS=Arabidopsis thaliana OX=3702 GN=At2g40800 PE=1 SV=1 - [Q9SHB0_ARATH]	1.86	2	1	1	1	28.53	1.86	1	1													377	41.7101	9.80322
Q84WU8	ATP-dependent zinc metalloprotease FTSH 3, mitochondrial OS=Arabidopsis thaliana OX=3702 GN=FTSH3 PE=1 SV=1 - [FTSH3_ARATH]	1.85	3	2	2	4									53.7091	1.85	2	2	70.6891	1.85	2	2	809	89.2971	7.26904
Q93YZ7	Acetolactate synthase small subunit 2, chloroplastic OS=Arabidopsis thaliana OX=3702 GN=At2g31810 PE=1 SV=1 - [ILVH2_ARATH]	1.83	1	1	1	1													25.84	1.83	1	1	491	53.8395	8.96826
O49485	D-3-phosphoglycerate dehydrogenase 1, chloroplastic OS=Arabidopsis thaliana OX=3702 GN=PGDH1 PE=1 SV=1 - [SERA1_ARATH]	1.82	2	1	1	1													57	1.82	1	1	603	63.2856	6.58057
Q9SIF2	Heat shock protein 90-5, chloroplastic OS=Arabidopsis thaliana OX=3702 GN=HSP90-5 PE=1 SV=1 - [HS905_ARATH]	1.79	1	1	1	4	48.81	1.79	1	1					81.99	1.79	1	2	61.12	1.79	1	1	780	88.6078	5.0083
A0A2P2CLG4	NADH-ubiquinone oxidoreductase chain 4 OS=Arabidopsis thaliana OX=3702 GN=nad4 PE=3 SV=2 - [A0A2P2CLG4_ARATH]	1.62	2	1	1	1		0			27.81	1.62	1	1									495	55.9049	8.54346
Q1G2Z9	Core-2/I-branching beta-1,6-N-acetylglucosaminyltransferase family protein OS=Arabidopsis thaliana OX=3702 GN=At1g51770 PE=1 SV=1 - [Q1G2Z9_ARATH]	1.58	2	1	1	1													28.02	1.58	1	1	379	43.6133	8.95361
Q8W4K2	Mitochondrial 28S ribosomal protein S29-like protein OS=Arabidopsis thaliana OX=3702 GN=F6I1.13 PE=1 SV=1 - [Q8W4K2_ARATH]	1.46	1	1	1	1	28.85	1.46	1	1													480	53.7495	8.89502
Q9C9A2	Pentatricopeptide repeat-containing protein At1g71060, mitochondrial OS=Arabidopsis thaliana OX=3702 GN=At1g71060 PE=2 SV=1 - [PP112_ARATH]	1.37	1	1	1	1	38.14	1.37	1	1		0				0				0			510	58.4869	8.89502
Q9LVM1	ABC transporter B family member 25, mitochondrial OS=Arabidopsis thaliana OX=3702 GN=ABCB25 PE=1 SV=1 - [AB25B_ARATH]	1.37	1	1	1	4	32.3267	1.37	1	3	19.24	1.37	1	1		0				0			728	80.3698	9.23193
Q94BV7	External alternative NAD(P)H-ubiquinone oxidoreductase B2, mitochondrial OS=Arabidopsis thaliana OX=3702 GN=NDB2 PE=1 SV=1 - [NDB2_ARATH]	1.37	2	1	1	1													38.84	1.37	1	1	582	65.0183	8.32373
Q9M0P3	UDP-glycosyltransferase 79B7 OS=Arabidopsis thaliana OX=3702 GN=UGT79B7 PE=2 SV=1 - [U79B7_ARATH]	1.36	3	1	1	1									35.7	1.36	1	1					442	49.5676	6.90283
Q9C7M2	Uncharacterized protein F14C21.55 OS=Arabidopsis thaliana OX=3702 GN=At1g55040 PE=1 SV=1 - [Q9C7M2_ARATH]	1.3	1	1	1	2		0			50.36	1.3	1	2									849	94.8052	7.03467
P54609	Cell division control protein 48 homolog A OS=Arabidopsis thaliana OX=3702 GN=CDC48A PE=1 SV=1 - [CD48A_ARATH]	1.24	3	1	1	5	65.7737	1.24	1	3	35.65	1.24	1	2		0							809	89.3374	5.24951
B3H7L9	Kinesin-like protein OS=Arabidopsis thaliana OX=3702 GN=ZCF125 PE=1 SV=1 - [B3H7L9_ARATH]	1.23	2	1	1	4		0				0			35.75	1.23	1	2	35.57	1.23	1	2	731	83.1177	6.22705
Q9LKV3	F21B23.6 protein OS=Arabidopsis thaliana OX=3702 GN=At5g28370 PE=4 SV=1 - [Q9LKV3_ARATH]	1.1	3	1	1	2													45.55	1.1	1	2	727	82.7995	7.38623
F4JA10	Presequence protease 1 OS=Arabidopsis thaliana OX=3702 GN=PREP1 PE=1 SV=1 - [F4JA10_ARATH]	1.03	2	1	1	1	32.76	1.03	1	1													1069	119.684	5.63037
Q9CAF6	DNA gyrase subunit A, chloroplastic/mitochondrial OS=Arabidopsis thaliana OX=3702 GN=GYRA PE=1 SV=2 - [GYRA_ARATH]	0.95	1	1	1	1													24.42	0.95	1	1	950	104.472	6.90283
B3H4G2	DNA topoisomerase 2 OS=Arabidopsis thaliana OX=3702 GN=TOPII PE=1 SV=1 - [B3H4G2_ARATH]	0.7	2	1	1	19	76.6662	0.7	1	3	80.3032	0.7	1	3	143.415	0.7	1	6	132.393	0.7	1	7	1438	160.31	7.50342
Q8LK56	Transcriptional activator DEMETER OS=Arabidopsis thaliana OX=3702 GN=DME PE=1 SV=2 - [DME_ARATH]	0.5	1	1	1	1		0			0	0.5	1	1						0			1987	221.008	7.57666

## Sheet: TEST_4in4_calculations
Accession	Description	ΣCoverage	Σ# Proteins	Σ# Unique Peptides	Σ# Peptides	Σ# PSMs	Score A2	Coverage A2	# Peptides A2	# PSM A2	Score B2	Coverage B2	# Peptides B2	# PSM B2	Score C2	Coverage C2	# Peptides C2	# PSM C2	Score D2	Coverage D2	# Peptides D2	# PSM D2	# AAs	MW [kDa]	calc. pI		Score average TEST	Score average CONTROl	RATIO (Score TEST/CONTROL)
O80983	ATP-dependent zinc metalloprotease FTSH 4, mitochondrial OS=Arabidopsis thaliana OX=3702 GN=FTSH4 PE=1 SV=2 - [FTSH4_ARATH]	67.64	5	43	43	811	5189.64	59.55	37	184	5096.22	59.14	35	173	6090.21	56.21	32	210	6434.73	55.93	35	244	717	77.2263	8.6167		5702.7	#N/A	#N/A
Q9SD36	Altered inheritance of mitochondria protein OS=Arabidopsis thaliana OX=3702 GN=F24M12.140 PE=1 SV=1 - [Q9SD36_ARATH]	60.19	3	11	11	156	1508.88	59.72	10	43	1449.92	46.45	10	48	969.197	49.76	9	34	878.29	49.76	9	31	211	23.4348	9.5542		1201.57	#N/A	#N/A
Q9LVW0	At5g54100 OS=Arabidopsis thaliana OX=3702 GN=MJP23.8 PE=1 SV=1 - [Q9LVW0_ARATH]	54.11	1	11	19	533	3683.29	52.87	18	120	3312.21	50.12	17	105	5101.18	45.14	16	155	3653.56	39.9	16	153	401	43.5796	9.05615		3937.56	#N/A	#N/A
F4JGB9	Malonyl-CoA decarboxylase family protein OS=Arabidopsis thaliana OX=3702 GN=At4g04320 PE=1 SV=1 - [F4JGB9_ARATH]	37.72	1	1	16	78	616.65	30.37	13	25	517.658	26.89	11	19	315.759	27.47	11	21	321.177	23.4	10	13	517	58.2872	7.18115		442.811	#N/A	#N/A
A0A1R7T3H8	High molecular weight subunit-like glutenin OS=Arabidopsis thaliana OX=3702 GN=MORF4 PE=1 SV=1 - [A0A1R7T3H8_ARATH]	30.99	2	15	15	61	331.724	19.18	9	13	393.255	16.95	7	16	212.496	26.37	11	14	315.04	27.23	12	18	584	63.1348	7.86963		313.129	#N/A	#N/A
Q94JS0	Cytochrome b-c1 complex subunit Rieske-1, mitochondrial OS=Arabidopsis thaliana OX=3702 GN=UCR1-1 PE=1 SV=1 - [UCRI1_ARATH]	26.84	2	7	7	31	91.44	10.66	3	5	80.72	22.43	4	4	242.71	13.97	3	10	265.803	14.34	3	12	272	29.5892	8.42627		170.168	#N/A	#N/A
O04619	Mitochondrial adenine nucleotide transporter ADNT1 OS=Arabidopsis thaliana OX=3702 GN=ADNT1 PE=1 SV=1 - [ADNT1_ARATH]	26.42	7	8	8	19	204.626	22.73	7	12	51.26	3.13	1	1	90.4167	9.09	3	3	77.69	9.09	3	3	352	38.301	9.53955		105.998	#N/A	#N/A
Q9SJ12	Probable ATP synthase 24 kDa subunit, mitochondrial OS=Arabidopsis thaliana OX=3702 GN=At2g21870 PE=1 SV=1 - [ATP7_ARATH]	23.75	2	5	5	8	71.0367	16.25	3	3	39.94	2.92	1	1	67.98	10.42	2	2	94.02	5.83	1	2	240	27.5794	6.66846		68.2442	#N/A	#N/A
Q96262	Plasma membrane-associated cation-binding protein 1 OS=Arabidopsis thaliana OX=3702 GN=PCAP1 PE=1 SV=1 - [PCAP1_ARATH]	16	3	3	3	7	51.35	10.22	2	3	42.41	5.78	1	1	49.95	5.78	1	1	66.17	11.56	2	2	225	24.5688	4.95752		52.47	#N/A	#N/A
P93033	Fumarate hydratase 1, mitochondrial OS=Arabidopsis thaliana OX=3702 GN=FUM1 PE=1 SV=2 - [FUM1_ARATH]	14.63	4	6	6	10	55.68	1.42	1	1	22.55	4.67	1	1	33.92	2.44	1	1	132.843	9.96	5	7	492	52.9661	7.88428		61.2483	#N/A	#N/A
Q9C977	Pentatricopeptide repeat-containing protein At1g80270, mitochondrial OS=Arabidopsis thaliana OX=3702 GN=At1g80270 PE=2 SV=1 - [PP135_ARATH]	10.91	1	4	6	11	37.3	3.19	2	2	48.72	3.19	2	2	62.13	3.02	2	2	90.71	9.06	5	5	596	67.2396	7.6499		59.715	#N/A	#N/A
O49506	Glycolate oxidase 3 OS=Arabidopsis thaliana OX=3702 GN=GLO5 PE=1 SV=1 - [GLO5_ARATH]	10.33	2	1	4	17	196.77	10.33	4	7	36.71	2.45	1	1	63.16	5.16	2	2	182.72	5.16	2	7	368	40.4562	8.30908		119.84	#N/A	#N/A
F4HUA0	GTP binding Elongation factor Tu family protein OS=Arabidopsis thaliana OX=3702 GN=At1g07930 PE=1 SV=1 - [F4HUA0_ARATH]	8.06	2	3	3	15	78.6167	8.06	3	3	90.08	8.06	3	4	176.13	8.06	3	5	101.85	8.06	3	3	372	41.3476	9.23193		111.669	#N/A	#N/A
Q9STW6	Heat shock 70 kDa protein 6, chloroplastic OS=Arabidopsis thaliana OX=3702 GN=HSP70-6 PE=1 SV=1 - [HSP7F_ARATH]	7.94	2	5	5	8	22.49	1.67	1	1	33.93	3.34	2	2	92.53	4.6	3	3	37.13	3.48	2	2	718	76.4614	5.19873		46.52	#N/A	#N/A
B9DHQ0	Tubulin alpha-5 chain OS=Arabidopsis thaliana OX=3702 GN=TUBA5 PE=1 SV=2 - [TBA5_ARATH]	6.22	4	2	2	10	82.09	3.33	1	2	72.55	6.22	2	3	76.7	3.33	1	2	64.1967	3.33	1	3	450	49.6225	5.09717		73.8842	#N/A	#N/A
P29514	Tubulin beta-6 chain OS=Arabidopsis thaliana OX=3702 GN=TUBB6 PE=2 SV=1 - [TBB6_ARATH]	5.79	4	2	2	9	102.683	5.79	2	4	85.73	2.67	1	3	69.21	2.67	1	1	37.01	2.67	1	1	449	50.553	4.81787		73.6583	#N/A	#N/A
A0A1P8AUM2	OPC-8:0 CoA ligase1 OS=Arabidopsis thaliana OX=3702 GN=OPCL1 PE=1 SV=1 - [A0A1P8AUM2_ARATH]	5.34	3	2	2	5	47.44	3.42	1	1	0	3.42	1	1	37.81	5.34	2	2	23.26	3.42	1	1	468	50.8711	6.34131		27.1275	#N/A	#N/A
Q93VP9	SPFH/Band 7/PHB domain-containing membrane-associated protein family OS=Arabidopsis thaliana OX=3702 GN=AtSLP1 PE=1 SV=1 - [Q93VP9_ARATH]	76.16	1	23	31	874	5722.92	69.59	28	198	5455.33	72.26	28	198	6767.77	68.86	26	236	6367.1	67.88	25	242	411	44.9922	6.81494		6078.28	144.799	41.9773
P40941	ADP,ATP carrier protein 2, mitochondrial OS=Arabidopsis thaliana OX=3702 GN=AAC2 PE=1 SV=2 - [ADT2_ARATH]	25.45	2	3	10	63	622.172	13.77	6	22	274.624	11.69	5	10	405.466	11.43	4	12	487.759	15.58	6	19	385	41.7196	9.78857		447.506	131.757	3.39644
P31167	ADP,ATP carrier protein 1, mitochondrial OS=Arabidopsis thaliana OX=3702 GN=AAC1 PE=1 SV=2 - [ADT1_ARATH]	37.27	1	8	15	91	881.335	33.86	13	33	378.873	22.31	10	15	491.884	18.9	7	16	777.847	19.69	8	27	381	41.4494	9.83252		632.485	206.686	3.06012
Q9S7L9	Cytochrome c oxidase subunit 6b-1 OS=Arabidopsis thaliana OX=3702 GN=COX6B-1 PE=1 SV=1 - [CX6B1_ARATH]	34.03	3	6	6	38	367.8	34.03	5	12	289.02	25.13	3	7	162.531	29.84	4	7	275.736	34.03	5	12	191	21.1819	4.33545		273.772	101.943	2.68554
Q9C5M0	Mitochondrial dicarboxylate/tricarboxylate transporter DTC OS=Arabidopsis thaliana OX=3702 GN=DTC PE=1 SV=1 - [DTC_ARATH]	20.13	1	5	5	14	144.503	20.13	5	6	131.226	8.05	2	3	86.42	8.05	2	2	72.7303	8.05	2	3	298	31.8912	9.23193		108.72	45.7627	2.37573
Q9ZP06	Malate dehydrogenase 1, mitochondrial OS=Arabidopsis thaliana OX=3702 GN=At1g53240 PE=1 SV=1 - [MDHM1_ARATH]	23.75	4	6	6	20	268.934	23.75	6	11	92.1266	11.44	3	3	50.71	13.78	3	4	65.26	7.62	2	2	341	35.7819	8.35303		119.258	51.9825	2.29419
A8MRD7	Rubredoxin-like superfamily protein OS=Arabidopsis thaliana OX=3702 GN=At3g15640 PE=1 SV=1 - [A8MRD7_ARATH]	22.29	2	3	5	16	65.34	16.57	3	4	46.2967	16.57	2	3	76.31	14.29	3	4	70.79	22.29	5	5	175	19.3045	5.021		64.6842	29.1433	2.21952
O49460	Prohibitin-1, mitochondrial OS=Arabidopsis thaliana OX=3702 GN=PHB1 PE=1 SV=1 - [PHB1_ARATH]	37.85	2	4	8	21	145.14	26.39	5	7	217.138	30.9	7	9	77.4	7.29	2	2	89.5767	11.81	3	3	288	31.6869	9.26123		132.314	61.5475	2.14978
P15456	12S seed storage protein CRB OS=Arabidopsis thaliana OX=3702 GN=CRB PE=1 SV=2 - [CRU2_ARATH]	13.19	1	3	4	17	203.95	6.37	2	5	153.85	13.19	4	6	87.76	9.01	3	5	70.18	2.86	1	1	455	50.5266	6.99072		128.935	66.5467	1.93751
A0A2P2CLF9	ATP synthase subunit alpha OS=Arabidopsis thaliana OX=3702 GN=atp1 PE=3 SV=1 - [A0A2P2CLF9_ARATH]	30.57	4	15	15	72	463.138	27.42	13	21	273.754	20.71	8	12	313.024	24.46	11	15	551.499	24.46	12	24	507	55.0688	6.32861		400.354	210.522	1.90172
Q9FT52	ATP synthase subunit d, mitochondrial OS=Arabidopsis thaliana OX=3702 GN=At3g52300 PE=1 SV=3 - [ATP5H_ARATH]	54.17	2	9	9	32	444.014	48.21	8	16	214.015	23.21	4	6	158.432	22.62	4	4	175.281	28.57	5	6	168	19.5739	5.18604		247.935	146.067	1.69741
Q9LZP5	DNA mismatch repair protein OS=Arabidopsis thaliana OX=3702 GN=T12C14_150 PE=1 SV=1 - [Q9LZP5_ARATH]	16.22	1	1	1	7	86.13	16.22	1	2	25.4033	16.22	1	3	58.83	16.22	1	1	59.9	16.22	1	1	74	8.44933	8.49951		57.5658	34.53	1.66713
Q8GWW8	Chaperone protein dnaJ GFA2, mitochondrial OS=Arabidopsis thaliana OX=3702 GN=GFA2 PE=2 SV=1 - [GFA2_ARATH]	8.99	1	3	3	16	98.2133	7.24	2	3	180.72	7.24	2	5	54.23	5.92	2	2	175.437	8.99	3	6	456	49.4067	8.89502		127.15	78.32	1.62347
O64530	Thiosulfate/3-mercaptopyruvate sulfurtransferase 1, mitochondrial OS=Arabidopsis thaliana OX=3702 GN=STR1 PE=1 SV=1 - [STR1_ARATH]	23.48	2	7	7	23	212.826	19.53	6	7	162.428	17.41	5	6	81.8613	12.4	4	4	169.587	16.09	5	6	379	41.8669	6.39209		156.676	97.6939	1.60374
P46643	Aspartate aminotransferase, mitochondrial OS=Arabidopsis thaliana OX=3702 GN=ASP1 PE=1 SV=1 - [AAT1_ARATH]	16.51	1	6	6	17	169.68	12.33	4	6	134.36	10.7	4	4	49.61	4.88	2	2	92.36	11.63	4	5	430	47.727	8.19189		111.503	69.5678	1.60279
Q39219	Ubiquinol oxidase 1a, mitochondrial OS=Arabidopsis thaliana OX=3702 GN=AOX1A PE=1 SV=2 - [AOX1A_ARATH]	19.77	6	7	7	21	129.957	9.89	4	7	119.531	9.32	3	7	60.94	8.47	3	3	69.39	11.3	4	4	354	39.9543	8.45557		94.9547	59.8142	1.5875
Q9ZNT7	Prohibitin-2, mitochondrial OS=Arabidopsis thaliana OX=3702 GN=PHB2 PE=1 SV=1 - [PHB2_ARATH]	36.36	2	3	8	21	290.01	22.38	5	9	240.74	33.22	7	10	53.35	3.15	1	1	41.23	3.15	1	1	286	31.791	9.39307		156.333	99.7867	1.56667
O04308	Probable mitochondrial-processing peptidase subunit alpha-2, chloroplastic/mitochondrial OS=Arabidopsis thaliana OX=3702 GN=MPPalpha2 PE=1 SV=1 - [MPPA2_ARATH]	16.63	1	1	7	39	409.7	12.83	6	16	330.687	15.03	6	16	61.4	6.41	3	4	71.782	6.21	3	3	499	54.0193	6.48096		218.392	139.567	1.56478
Q9FXT6	Peroxisomal membrane protein PEX14 OS=Arabidopsis thaliana OX=3702 GN=PEX14 PE=1 SV=2 - [PEX14_ARATH]	11.05	1	4	4	11	113.42	9.47	3	5	113.423	2.56	1	3	70.34	2.56	1	1	60.22	4.14	2	2	507	55.5608	5.97314		89.3508	58.04	1.53947
B3H4G2	DNA topoisomerase 2 OS=Arabidopsis thaliana OX=3702 GN=TOPII PE=1 SV=1 - [B3H4G2_ARATH]	0.7	2	1	1	19	76.6662	0.7	1	3	80.3032	0.7	1	3	143.415	0.7	1	6	132.393	0.7	1	7	1438	160.31	7.50342		108.194	70.4408	1.53596
O04331	Prohibitin-3, mitochondrial OS=Arabidopsis thaliana OX=3702 GN=PHB3 PE=1 SV=1 - [PHB3_ARATH]	28.52	2	2	7	28	190.355	24.91	6	8	164.726	19.86	5	9	167.92	11.55	2	5	154.098	18.77	4	6	277	30.381	7.63525		169.275	110.241	1.5355
O81845	Mitochondrial uncoupling protein 1 OS=Arabidopsis thaliana OX=3702 GN=PUMP1 PE=1 SV=1 - [PUMP1_ARATH]	9.15	1	3	3	9	14.8	3.59	1	1	40.2448	5.88	2	2	34.65	6.86	2	2	107.01	9.15	3	4	306	32.6414	9.56885		49.1762	32.41	1.51732
O82663	Succinate dehydrogenase [ubiquinone] flavoprotein subunit 1, mitochondrial OS=Arabidopsis thaliana OX=3702 GN=SDH1-1 PE=1 SV=1 - [SDHA1_ARATH]	28.39	2	13	13	29	143.454	11.04	6	8	71.77	13.41	5	6	119.023	7.89	4	6	166.155	13.41	7	9	634	69.6123	6.29053		125.101	83.7175	1.49432
Q8LDQ8	At5g24165 OS=Arabidopsis thaliana OX=3702 GN=At5g24165 PE=1 SV=1 - [Q8LDQ8_ARATH]	17.33	1	1	1	7	87.25	17.33	1	2	72.58	17.33	1	3	50.3	17.33	1	1	67.44	17.33	1	1	75	7.75109	10.3745		69.3925	46.575	1.48991
P15455	12S seed storage protein CRA1 OS=Arabidopsis thaliana OX=3702 GN=CRA1 PE=1 SV=2 - [CRU1_ARATH]	36.23	2	11	12	58	523.263	19.7	7	17	525.002	22.46	7	15	340.642	26.27	8	17	147.447	12.92	5	9	472	52.5627	7.79639		384.088	258.624	1.48512
P83483	ATP synthase subunit beta-1, mitochondrial OS=Arabidopsis thaliana OX=3702 GN=At5g08670 PE=1 SV=1 - [ATPBM_ARATH]	50.9	4	20	20	125	955.698	44.78	18	40	513.573	39.03	15	22	466.414	33.81	13	28	686.808	35.25	13	35	556	59.634	6.62451		655.623	443.469	1.4784
Q8GYN9	1,4-dihydroxy-2-naphthoyl-CoA synthase, peroxisomal OS=Arabidopsis thaliana OX=3702 GN=MENB PE=1 SV=2 - [MENB_ARATH]	20.77	1	6	6	16	88.59	12.17	3	3	74.53	6.53	2	2	75.67	10.98	3	3	234.27	16.32	5	8	337	37.0328	7.25439		118.265	80.185	1.4749
P28297	Isocitrate lyase OS=Arabidopsis thaliana OX=3702 GN=ICL PE=1 SV=2 - [ACEA_ARATH]	28.82	1	12	12	41	513.32	21.18	9	20	232.225	14.06	6	10	110.97	11.11	5	5	120.91	11.63	5	6	576	64.204	7.1958		244.356	166.275	1.46959
Q9LRS0	Glycolate oxidase 2 OS=Arabidopsis thaliana OX=3702 GN=GLO2 PE=1 SV=1 - [GLO2_ARATH]	28.34	3	2	9	34	457.36	25.89	8	14	104.448	13.35	4	4	206.336	19.35	6	7	202.134	7.9	3	9	367	40.2812	8.96826		242.569	166.931	1.45311
Q9LK25	Prohibitin-4, mitochondrial OS=Arabidopsis thaliana OX=3702 GN=PHB4 PE=1 SV=1 - [PHB4_ARATH]	28.32	2	2	7	26	162.147	24.73	6	7	152.237	22.22	5	7	128.615	14.34	3	5	173.612	21.51	5	7	279	30.6191	7.56201		154.153	109.074	1.41328
Q9SZJ5	Serine hydroxymethyltransferase 1, mitochondrial OS=Arabidopsis thaliana OX=3702 GN=SHM1 PE=1 SV=1 - [GLYM1_ARATH]	40.43	2	18	18	91	781.635	24.56	12	28	539.592	32.11	13	22	294.247	24.95	12	17	525.697	29.98	13	24	517	57.3643	8.1333		535.293	387.406	1.38173
Q9ZU25	Probable mitochondrial-processing peptidase subunit alpha-1, mitochondrial OS=Arabidopsis thaliana OX=3702 GN=MPPalpha1 PE=1 SV=1 - [MPPA1_ARATH]	25.84	2	5	11	65	504.63	23.66	10	23	393.809	22.07	9	20	139.237	17.3	7	10	196.346	16.3	7	12	503	54.3677	6.32861		308.505	223.854	1.37816
Q9M7T0	Peroxiredoxin-2F, mitochondrial OS=Arabidopsis thaliana OX=3702 GN=PRXIIF PE=1 SV=2 - [PRX2F_ARATH]	35.82	2	6	6	37	336.35	35.82	6	10	147.21	24.88	4	6	146.65	24.88	4	5	492.154	30.35	5	16	201	21.4321	8.89502		280.591	206.818	1.35671
Q8H107	Dihydrolipoyllysine-residue succinyltransferase component of 2-oxoglutarate dehydrogenase complex 2, mitochondrial OS=Arabidopsis thaliana OX=3702 GN=At4g26910 PE=1 SV=2 - [ODO2B_ARATH]	37.28	1	7	18	188	1482.1	33.84	14	53	1376.73	34.27	15	53	689.861	28.66	11	35	785.856	30.6	12	47	464	50.0281	9.08545		1083.64	805.644	1.34506
Q8GUM2	Heat shock 70 kDa protein 9, mitochondrial OS=Arabidopsis thaliana OX=3702 GN=HSP70-9 PE=1 SV=1 - [HSP7I_ARATH]	53.37	1	26	34	270	2986.76	46.63	29	94	2368.85	44.72	27	74	1121.56	29.33	17	39	1676.4	38.71	22	63	682	73.0296	5.61768		2038.39	1516.26	1.34436
P27323	Heat shock protein 90-1 OS=Arabidopsis thaliana OX=3702 GN=HSP90-1 PE=1 SV=3 - [HS901_ARATH]	5	4	3	3	10	146.08	3.14	2	5	128.833	3.57	2	3	63.31	1.71	1	1	76.14	1.71	1	1	700	80.5849	5.04639		103.591	77.7575	1.33223
Q9FMN0	Sterol carrier protein 2 OS=Arabidopsis thaliana OX=3702 GN=SCP2 PE=2 SV=1 - [SCP2_ARATH]	70.73	1	11	11	65	300.206	65.04	8	15	498.048	56.91	9	20	330.132	44.72	7	12	464.724	56.91	8	18	123	13.5591	9.20264		398.278	301.722	1.32001
Q9LRR9	Glycolate oxidase 1 OS=Arabidopsis thaliana OX=3702 GN=GLO1 PE=1 SV=1 - [GLO1_ARATH]	30.52	5	2	10	29	360.549	28.07	9	15	39.88	7.63	2	2	156.531	16.62	5	5	182.72	5.18	2	7	367	40.3162	9.12939		184.92	140.838	1.313
P10896	Ribulose bisphosphate carboxylase/oxygenase activase, chloroplastic OS=Arabidopsis thaliana OX=3702 GN=RCA PE=1 SV=2 - [RCA_ARATH]	28.27	2	8	8	29	239.067	8.23	3	6	390.363	20.68	6	10	300.942	10.55	3	7	130.39	10.34	4	6	474	51.9479	6.15088		265.191	203.034	1.30614
Q9FLQ4	Dihydrolipoyllysine-residue succinyltransferase component of 2-oxoglutarate dehydrogenase complex 1, mitochondrial OS=Arabidopsis thaliana OX=3702 GN=At5g55070 PE=1 SV=1 - [ODO2A_ARATH]	36.85	1	7	17	358	2103.9	35.34	15	87	2056.88	34.27	15	85	2279.19	32.76	13	88	1986.61	34.27	13	98	464	50.1021	9.14404		2106.65	1615.47	1.30405
F4I3H1	Haloacid dehalogenase-like hydrolase (HAD) superfamily protein OS=Arabidopsis thaliana OX=3702 GN=TIM50 PE=1 SV=1 - [F4I3H1_ARATH]	4.59	2	2	2	5	48.76	2.43	1	1	31.37	2.43	1	1	45.43	2.43	1	1	49.5435	4.59	2	2	370	41.8649	9.27588		43.7759	33.775	1.2961
Q96318	12S seed storage protein CRC OS=Arabidopsis thaliana OX=3702 GN=CRC PE=1 SV=1 - [CRU3_ARATH]	61.26	3	21	21	136	1346.81	48.85	17	42	1160.18	54.96	19	35	612.026	48.09	16	32	314.015	42.94	15	27	524	58.1993	6.99072		858.26	662.386	1.29571
Q9LDZ0	Heat shock 70 kDa protein 10, mitochondrial OS=Arabidopsis thaliana OX=3702 GN=HSP70-10 PE=1 SV=1 - [HSP7J_ARATH]	42.82	2	20	28	249	2170.09	37.54	25	74	1668.9	38.56	22	54	1437.98	29.77	17	57	1822.7	31.52	18	64	682	72.9457	5.78271		1774.92	1379.2	1.28692
Q9ZPI5	Peroxisomal fatty acid beta-oxidation multifunctional protein MFP2 OS=Arabidopsis thaliana OX=3702 GN=MFP2 PE=1 SV=1 - [MFP2_ARATH]	59.45	1	37	37	208	1251.9	44.97	31	63	977.83	45.1	25	50	527.747	29.66	18	30	1215.49	39.31	23	65	725	78.7897	9.17334		993.242	783.595	1.26754
Q9LII1	Nucleic acid-binding, OB-fold-like protein OS=Arabidopsis thaliana OX=3702 GN=At3g18580 PE=1 SV=1 - [Q9LII1_ARATH]	29.49	1	5	5	12	54.1079	9.22	2	4	60.8385	18.43	3	3	34.39	5.99	1	1	80.785	23.5	4	4	217	24.1986	9.26123		57.5304	45.5798	1.26219
Q9M7T1	Ribosomal protein L12/ ATP-dependent Clp protease adaptor protein ClpS family protein OS=Arabidopsis thaliana OX=3702 GN=At3g06040 PE=1 SV=1 - [Q9M7T1_ARATH]	11.29	1	2	2	5	51.85	4.84	1	1	61.5	4.84	1	1	21.96	4.84	1	1	74.75	11.29	2	2	186	20.7863	9.5835		52.515	41.6075	1.26215
P17745	Elongation factor Tu, chloroplastic OS=Arabidopsis thaliana OX=3702 GN=TUFA PE=1 SV=1 - [EFTU_ARATH]	45.17	1	15	16	73	428.57	21.22	7	13	538.56	23.32	8	20	620.295	28.99	11	22	433.766	30.67	11	18	476	51.5976	6.18896		505.298	401.682	1.25795
F4KDZ4	Malate dehydrogenase OS=Arabidopsis thaliana OX=3702 GN=PMDH2 PE=1 SV=1 - [F4KDZ4_ARATH]	29.73	5	6	7	23	409.743	21.62	5	12	158.053	12.61	3	5	95.1033	11.11	3	3	75.1351	6.91	2	3	333	34.9534	7.66455		184.509	146.758	1.25723
P21238	Chaperonin 60 subunit alpha 1, chloroplastic OS=Arabidopsis thaliana OX=3702 GN=CPN60A1 PE=1 SV=2 - [CPNA1_ARATH]	20.31	1	10	11	39	175.099	12.29	6	11	442.627	13.82	7	11	252.685	15.02	8	8	354.308	17.06	9	9	586	62.0338	5.18604		306.18	243.864	1.25554
F4I1C1	General regulatory factor 10 OS=Arabidopsis thaliana OX=3702 GN=GRF10 PE=1 SV=1 - [F4I1C1_ARATH]	18.33	7	3	4	116	1000.85	10.76	3	39	851.378	18.33	4	33	574.191	7.17	2	21	521.404	14.74	3	23	251	28.5504	4.91943		736.955	587.829	1.25369
O65201	Acyl-coenzyme A oxidase 2, peroxisomal OS=Arabidopsis thaliana OX=3702 GN=ACX2 PE=1 SV=2 - [ACOX2_ARATH]	35.4	5	20	20	71	385.276	14.74	9	16	490.771	26.3	14	24	282.845	13.87	9	13	402.889	19.8	11	18	692	77.4316	8.29443		390.445	311.763	1.25238
Q5E924	Glyceraldehyde-3-phosphate dehydrogenase GAPCP2, chloroplastic OS=Arabidopsis thaliana OX=3702 GN=GAPCP2 PE=2 SV=1 - [G3PP2_ARATH]	15.95	2	5	5	13	59	5.71	2	2	88.53	6.9	2	2	102.23	10.71	3	4	53.4	12.14	4	5	420	44.8179	8.6167		75.79	60.5717	1.25125
Q9SIL6	Prohibitin-6, mitochondrial OS=Arabidopsis thaliana OX=3702 GN=PHB6 PE=1 SV=1 - [PHB6_ARATH]	21.68	2	1	5	14	150.363	17.83	4	7	138.47	18.88	4	5	28.68	2.8	1	1	33.92	2.8	1	1	286	31.6171	9.64209		87.8583	70.4656	1.24683
P53494	Actin-4 OS=Arabidopsis thaliana OX=3702 GN=ACT4 PE=1 SV=1 - [ACT4_ARATH]	23.87	6	1	7	63	541.339	15.92	5	20	380.506	18.83	6	14	256.357	20.95	6	13	290.26	20.95	6	16	377	41.7519	5.57959		367.115	294.549	1.24637
Q9LHA8	Heat shock 70 kDa protein 4 OS=Arabidopsis thaliana OX=3702 GN=HSP70-4 PE=1 SV=1 - [HS704_ARATH]	10.31	6	2	7	39	550.964	7.85	6	18	346.834	7.54	4	11	154.12	6.77	4	5	154.32	8.92	4	5	650	71.057	5.24951		301.56	244.568	1.23303
Q9ZT91	Elongation factor Tu, mitochondrial OS=Arabidopsis thaliana OX=3702 GN=TUFA PE=1 SV=1 - [EFTM_ARATH]	54.41	1	20	21	142	865.206	42.95	15	32	1000.75	33.04	12	30	1047.45	29.07	11	33	1310.16	35.9	14	47	454	49.3786	6.69775		1055.89	860.098	1.22764
F4HQT1	Glyceraldehyde-3-phosphate dehydrogenase C2 OS=Arabidopsis thaliana OX=3702 GN=GAPC2 PE=1 SV=1 - [F4HQT1_ARATH]	20.97	3	5	5	11	120.903	16.13	4	4	48.93	15.81	3	3	55.54	2.58	1	1	43.0341	10	3	3	310	33.8845	7.21045		67.1018	55.2246	1.21507
Q9FLH2	Oxoglutarate dehydrogenase (succinyl-transferring) OS=Arabidopsis thaliana OX=3702 GN=MPA24.10 PE=1 SV=1 - [Q9FLH2_ARATH]	48.78	1	32	46	450	1966.97	38.63	33	87	1815.03	40.98	35	79	2967.23	42.05	36	136	2793.35	43.9	38	148	1025	116.326	7.29834		2385.64	1963.84	1.21479
Q9LJE4	Chaperonin 60 subunit beta 2, chloroplastic OS=Arabidopsis thaliana OX=3702 GN=CPN60B2 PE=1 SV=1 - [CPNB2_ARATH]	32.38	2	6	15	43	215.911	17.62	8	8	263.781	22.15	10	12	447.386	20.13	11	14	244.064	14.77	9	9	596	63.3024	5.73193		292.786	241.142	1.21416
O82399	Malate dehydrogenase 1, peroxisomal OS=Arabidopsis thaliana OX=3702 GN=PMDH1 PE=1 SV=1 - [MDHX1_ARATH]	44.92	1	12	13	64	552.063	44.35	11	23	345.219	42.66	12	21	178.749	17.51	6	8	273.663	30.51	8	12	354	37.4415	7.95752		337.423	279.215	1.20847
Q93W30	Expressed protein OS=Arabidopsis thaliana OX=3702 GN=At2g35605 PE=1 SV=1 - [Q93W30_ARATH]	44.95	1	5	5	26	170.56	35.78	3	6	215.66	35.78	3	6	76.0767	26.61	2	4	176.867	44.95	5	10	109	11.9434	9.93506		159.791	132.814	1.20312
Q8LBZ7	Succinate dehydrogenase [ubiquinone] iron-sulfur subunit 1, mitochondrial OS=Arabidopsis thaliana OX=3702 GN=SDH2-1 PE=1 SV=2 - [SDHB1_ARATH]	16.13	3	4	4	8	72.7467	12.9	3	3	49.01	4.3	1	1	35.36	3.58	1	1	79.43	6.81	2	3	279	31.1506	8.44092		59.1367	49.2233	1.2014
Q9STS1	Aminoaldehyde dehydrogenase ALDH10A9, peroxisomal OS=Arabidopsis thaliana OX=3702 GN=ALDH10A9 PE=1 SV=1 - [BADH2_ARATH]	24.06	3	9	9	31	200.797	12.72	6	8	152.292	14.51	5	6	255.529	12.13	6	9	189.265	12.52	6	8	503	54.8831	5.51611		199.471	166.464	1.19828
F4IVR2	Heat shock protein 60-2 OS=Arabidopsis thaliana OX=3702 GN=HSP60-2 PE=1 SV=1 - [F4IVR2_ARATH]	53.45	2	13	25	114	763.358	24.48	13	24	804.997	37.07	16	30	1043.94	30.86	14	30	1020.59	33.62	15	30	580	61.4392	6.32861		908.223	758.669	1.19713
P29197	Chaperonin CPN60, mitochondrial OS=Arabidopsis thaliana OX=3702 GN=CPN60 PE=1 SV=2 - [CH60A_ARATH]	60.49	1	17	29	147	918.51	37.26	18	37	1019.36	47.14	21	40	1024.55	26.52	14	32	1172.52	32.41	18	38	577	61.2422	5.78271		1033.73	867.108	1.19216
Q9SJH7	Citrate synthase 3, peroxisomal OS=Arabidopsis thaliana OX=3702 GN=CSY3 PE=2 SV=1 - [CISY3_ARATH]	20.63	2	6	9	21	241.566	14.34	6	9	109.71	9.04	4	4	85.6	6.29	3	3	82.0367	9.63	4	5	509	56.1399	7.66455		129.728	109.063	1.18947
C0Z361	Chaperonin 60 subunit beta 3, chloroplastic OS=Arabidopsis thaliana OX=3702 GN=CPN60B3 PE=1 SV=1 - [CPNB3_ARATH]	23.62	1	3	12	34	148.958	10.05	5	5	180.909	17.25	8	10	361.741	17.09	9	12	192.306	11.22	7	7	597	63.2853	5.87158		220.978	186.945	1.18205
F4IWV2	Oxoglutarate dehydrogenase (succinyl-transferring) OS=Arabidopsis thaliana OX=3702 GN=At3g55410 PE=1 SV=1 - [F4IWV2_ARATH]	44.94	1	26	40	393	2427.13	33.92	29	83	2204.86	37.27	32	76	2805.12	33.24	29	115	2742.94	39.23	34	119	1017	115.091	6.93213		2545.01	2167.29	1.17429
Q56WD9	3-ketoacyl-CoA thiolase 2, peroxisomal OS=Arabidopsis thaliana OX=3702 GN=PED1 PE=1 SV=2 - [THIK2_ARATH]	51.95	2	18	20	136	1608.83	46.54	18	53	976.442	45.45	15	34	617.135	29.22	8	19	774.243	32.68	10	30	462	48.548	8.33838		994.163	850.639	1.16872
A0A1P8B564	Catalase OS=Arabidopsis thaliana OX=3702 GN=CAT2 PE=1 SV=1 - [A0A1P8B564_ARATH]	47.76	3	10	20	182	937.74	41.46	18	46	843.339	43.9	18	40	921.512	35.16	15	49	999.714	27.24	12	47	492	56.9133	7.12256		925.576	792.135	1.16846
Q8LF48	3-ketoacyl-CoA thiolase 1, peroxisomal OS=Arabidopsis thaliana OX=3702 GN=KAT1 PE=1 SV=2 - [THIK1_ARATH]	26.64	2	5	7	21	256.13	16.7	4	5	161.28	20.09	5	7	65.3233	16.25	4	5	92.04	10.38	3	4	443	46.5819	8.29443		143.693	124.173	1.15721
Q9ZPW5	AAA-type ATPase family protein OS=Arabidopsis thaliana OX=3702 GN=At2g18330 PE=1 SV=2 - [Q9ZPW5_ARATH]	9.28	2	5	5	11	117.848	5.5	3	4	109.927	3.93	2	3	65.37	1.89	1	1	121.763	4.87	3	3	636	71.1505	8.93896		103.727	89.9225	1.15351
Q9C7Y2	Multiple organellar RNA editing factor 5, chloroplastic/mitochondrial OS=Arabidopsis thaliana OX=3702 GN=MORF5 PE=1 SV=1 - [MORF5_ARATH]	15.72	1	2	3	11	132.9	12.23	2	6	69.02	12.23	2	2	43.4	3.93	1	1	86.1177	7.42	2	2	229	26.0081	9.11475		82.8594	72.1261	1.14881
Q8RWZ3	Probable acyl-CoA dehydrogenase IBR3 OS=Arabidopsis thaliana OX=3702 GN=IBR3 PE=1 SV=1 - [IBR3_ARATH]	60.56	1	44	44	622	3608.69	57.04	39	147	3751.79	54.85	40	143	4072.99	49.15	34	161	3752.34	49.03	34	171	824	91.6548	8.32373		3796.45	3307.98	1.14767
P15459	2S seed storage protein 3 OS=Arabidopsis thaliana OX=3702 GN=AT2S3 PE=1 SV=1 - [2SS3_ARATH]	21.34	1	1	3	23	74.7867	14.02	2	3	43.76	14.02	2	2	74.47	15.85	2	5	197.592	21.34	3	13	164	18.7501	7.79639		97.6521	85.8925	1.13691
Q96250	ATP synthase subunit gamma, mitochondrial OS=Arabidopsis thaliana OX=3702 GN=ATPC PE=1 SV=1 - [ATPG3_ARATH]	13.23	1	4	4	14	105.553	7.69	2	3	36.81	3.08	1	1	78.92	7.69	2	4	150.94	10.15	3	6	325	35.4256	8.89502		93.0558	81.9558	1.13544
Q8RWN9	Dihydrolipoyllysine-residue acetyltransferase component 2 of pyruvate dehydrogenase complex, mitochondrial OS=Arabidopsis thaliana OX=3702 GN=At3g13930 PE=1 SV=2 - [ODP22_ARATH]	38.03	1	13	17	110	805.907	29.5	12	24	722.813	28.94	13	24	668.06	30.8	12	27	920.551	33.02	14	35	539	58.431	7.6499		779.333	686.781	1.13476
Q96251	ATP synthase subunit O, mitochondrial OS=Arabidopsis thaliana OX=3702 GN=At5g13450 PE=1 SV=2 - [ATPO_ARATH]	23.11	2	4	4	11	112.379	23.11	4	5	42.8232	10.5	2	2	37.96	12.18	2	2	86.95	12.18	2	2	238	26.305	9.23193		70.0281	62.0212	1.1291
F4HU51	Acyl-CoA hydrolase 2 OS=Arabidopsis thaliana OX=3702 GN=ACH2 PE=1 SV=1 - [ACH2_ARATH]	11.24	1	4	4	8	23.91	1.87	1	1	127.94	11.24	4	4	37.12	3.75	2	2	35.39	1.87	1	1	427	48.1249	7.56201		56.09	49.9133	1.12375
P53492	Actin-7 OS=Arabidopsis thaliana OX=3702 GN=ACT7 PE=1 SV=1 - [ACT7_ARATH]	45.62	8	6	12	92	648.283	33.42	9	25	544.722	33.69	9	19	514.422	42.71	11	23	538.623	42.71	11	25	377	41.709	5.49072		561.513	502.22	1.11806
Q9S757	Bifunctional L-3-cyanoalanine synthase/cysteine synthase C1, mitochondrial OS=Arabidopsis thaliana OX=3702 GN=CYSC1 PE=1 SV=1 - [CYSC1_ARATH]	21.2	2	8	8	15	136.796	16.03	6	6	152.258	11.68	4	4	85.94	3.53	1	2	94.8867	6.52	2	3	368	39.9016	8.54346		117.47	106.022	1.10798
F4KGV2	G-box regulating factor 6 OS=Arabidopsis thaliana OX=3702 GN=GRF6 PE=1 SV=1 - [F4KGV2_ARATH]	13.41	9	3	4	76	487.873	4.07	1	15	547.879	6.91	2	19	539.038	4.07	1	19	549.92	10.57	3	23	246	27.7007	4.89404		531.178	482.181	1.10162
Q9ZRT5	Glutathione S-transferase T1 OS=Arabidopsis thaliana OX=3702 GN=GSTT1 PE=2 SV=1 - [GSTT1_ARATH]	31.43	5	7	7	17	169.868	21.63	5	6	114.684	18.37	4	5	95.99	7.76	2	2	134.985	14.69	4	4	245	27.6358	9.48096		128.882	117.383	1.09796
Q96252	ATP synthase subunit delta', mitochondrial OS=Arabidopsis thaliana OX=3702 GN=At5g47030 PE=1 SV=1 - [ATP4_ARATH]	16.75	1	3	3	7	44.3	4.93	1	1	51.1075	8.87	2	2	56.9843	8.87	2	2	29.6873	12.81	2	2	203	21.5342	6.69775		45.5198	41.5533	1.09545
F4JFN3	Heat shock protein 90-6, mitochondrial OS=Arabidopsis thaliana OX=3702 GN=HSP90-6 PE=1 SV=1 - [HS906_ARATH]	13.52	3	9	9	20	137.66	5.63	4	4	112.95	8.64	5	6	96.64	5.13	4	4	179.124	8.01	6	6	799	90.5105	5.38916		131.593	120.753	1.08977
P15458	2S seed storage protein 2 OS=Arabidopsis thaliana OX=3702 GN=AT2S2 PE=2 SV=1 - [2SS2_ARATH]	20.59	2	1	3	22	74.7867	13.53	2	3	43.76	13.53	2	2	57.29	8.24	1	4	187.822	20.59	3	13	170	19.3484	7.15186		90.9146	83.695	1.08626
Q9M7Z1	Lipoamide acyltransferase component of branched-chain alpha-keto acid dehydrogenase complex, mitochondrial OS=Arabidopsis thaliana OX=3702 GN=BCE2 PE=1 SV=1 - [ODB2_ARATH]	27.54	1	8	8	45	103.311	11.59	4	4	201.941	22.98	7	10	266.757	27.54	8	13	309.146	27.54	8	18	483	52.6731	6.75635		220.289	205.108	1.07401
A0A1P8BDK6	ADP-ribosylation factor A1B OS=Arabidopsis thaliana OX=3702 GN=ARFA1B PE=1 SV=1 - [A0A1P8BDK6_ARATH]	19.34	6	3	3	9	71.56	11.6	2	2	91.07	13.26	2	3	106.71	5.52	1	2	81.02	5.52	1	2	181	20.6807	6.94678		87.59	82.3789	1.06326
Q9FK35	Adenylate kinase 3 OS=Arabidopsis thaliana OX=3702 GN=ADK2 PE=1 SV=1 - [KAD3_ARATH]	19.76	2	3	4	10	63.1067	14.11	3	3	67.21	11.69	2	2	67	11.69	2	2	77.3267	16.13	3	3	248	27.3181	7.37158		68.6608	65.5256	1.04785
Q8VZF1	Acetate/butyrate--CoA ligase AAE7, peroxisomal OS=Arabidopsis thaliana OX=3702 GN=AAE7 PE=1 SV=1 - [AEE7_ARATH]	18.1	1	9	9	35	184.111	13.88	7	9	95.81	10.54	5	6	49.13	7.56	3	5	222.373	14.94	7	15	569	62.916	8.11865		137.856	132.86	1.0376
Q9LTV6	Peroxisomal 2,4-dienoyl-CoA reductase [(3E)-enoyl-CoA-producing] OS=Arabidopsis thaliana OX=3702 GN=At3g12800 PE=2 SV=1 - [DECR2_ARATH]	67.11	2	17	17	113	678.498	37.25	10	28	700.944	52.68	13	28	734.071	23.15	6	21	978.62	33.89	8	36	298	31.7766	9.14404		773.033	745.175	1.03739
O82169	Multiple organellar RNA editing factor 6, mitochondrial OS=Arabidopsis thaliana OX=3702 GN=MORF6 PE=1 SV=1 - [MORF6_ARATH]	12.93	1	1	2	9	112.47	3.88	1	5	46.66	12.93	2	2	43.4	3.88	1	1	52.38	3.88	1	1	232	26.3512	8.89502		63.7275	61.4556	1.03697
Q9ASV5	AT4g39690/T19P19_80 OS=Arabidopsis thaliana OX=3702 GN=At4g39690 PE=1 SV=1 - [Q9ASV5_ARATH]	26.77	1	14	14	32	156.18	14.62	7	9	132.309	13.85	7	7	128.03	9.08	5	5	218.554	17.85	10	11	650	70.5104	5.19873		158.768	153.813	1.03222
Q9SMX3	Mitochondrial outer membrane protein porin 3 OS=Arabidopsis thaliana OX=3702 GN=VDAC3 PE=1 SV=3 - [VDAC3_ARATH]	59.85	1	10	13	112	870.166	53.28	12	28	602.634	49.64	10	22	687.48	43.8	11	29	647.7	51.46	11	33	274	29.193	8.20654		701.995	684.976	1.02485
Q8LKS5	Long chain acyl-CoA synthetase 7, peroxisomal OS=Arabidopsis thaliana OX=3702 GN=LACS7 PE=1 SV=2 - [LACS7_ARATH]	33.14	1	16	17	133	1044.89	21.29	13	35	643.471	30	15	23	864.603	16.71	10	37	798.847	28.14	15	38	700	77.3042	6.59521		837.953	821.32	1.02025
B9DG18	Catalase OS=Arabidopsis thaliana OX=3702 GN=CAT3 PE=1 SV=1 - [B9DG18_ARATH]	44.12	6	15	21	202	1585.21	41.24	20	65	882.757	41.03	18	39	1024.94	33.2	14	49	1154.98	34.23	14	49	485	55.9322	7.63525		1161.97	1143.18	1.01644
Q42564	L-ascorbate peroxidase 3 OS=Arabidopsis thaliana OX=3702 GN=APX3 PE=1 SV=1 - [APX3_ARATH]	34.15	4	9	9	50	505.937	31.01	8	17	152.73	24.74	6	9	243.251	19.86	5	9	333.423	24.74	6	15	287	31.5522	6.94678		308.835	304.319	1.01484
Q9LJQ6	AT3G18240 protein OS=Arabidopsis thaliana OX=3702 GN=At3g18240 PE=1 SV=1 - [Q9LJQ6_ARATH]	9.31	3	4	4	6	46.12	2.15	1	1	77.87	4.77	2	2	35.73	2.15	1	1	35.7	4.53	2	2	419	48.023	5.07178		48.855	48.9035	0.999009
A0A1P8AM09	Rho termination factor OS=Arabidopsis thaliana OX=3702 GN=RHON1 PE=1 SV=1 - [A0A1P8AM09_ARATH]	14.72	4	4	4	8	52.04	4.68	1	1	158.17	11.37	3	4	77.75	8.03	2	2	46.82	4.68	1	1	299	33.1252	4.77979		83.695	83.875	0.997854
Q39141	Chlorophyll a-b binding protein, chloroplastic OS=Arabidopsis thaliana OX=3702 GN=Lhb1B2 PE=1 SV=1 - [Q39141_ARATH]	11.32	4	1	4	33	251.111	10.57	3	9	242.273	11.32	4	8	199.754	11.32	4	10	202.466	10.57	3	6	265	28.0361	5.43994		223.901	227.835	0.982733
Q7Y1Z8	Malonyl-CoA decarboxylase family protein OS=Arabidopsis thaliana OX=3702 GN=At4g04320 PE=1 SV=1 - [Q7Y1Z8_ARATH]	37.84	1	2	17	80	616.65	32.63	14	26	527.313	25.48	11	19	315.759	23.75	10	20	350.684	24.9	11	15	518	58.4153	7.38623		452.602	462.062	0.979525
Q84J78	Single-stranded DNA-binding protein, mitochondrial OS=Arabidopsis thaliana OX=3702 GN=At4g11060 PE=2 SV=1 - [SSBP_ARATH]	11.94	1	2	2	8	59.48	6.47	1	2	65.78	6.47	1	2	70.33	11.94	2	2	67.1801	11.94	2	2	201	22.2236	9.01221		65.6925	67.6604	0.970915
Q9C504	At1g31760 OS=Arabidopsis thaliana OX=3702 GN=F27M3_4 PE=1 SV=1 - [Q9C504_ARATH]	12.5	1	1	1	4	42.17	12.5	1	1	46.48	12.5	1	1	43	12.5	1	1	50.03	12.5	1	1	112	12.2886	9.83252		45.42	46.85	0.969477
Q9LR30	Glutamate--glyoxylate aminotransferase 1 OS=Arabidopsis thaliana OX=3702 GN=GGAT1 PE=1 SV=1 - [GGT1_ARATH]	34.3	1	7	13	32	205.417	24.95	9	12	102.37	14.55	5	5	188.035	16.22	6	9	124.691	13.1	6	6	481	53.267	6.88818		155.128	160.332	0.967544
Q0WQF7	Dihydrolipoyllysine-residue acetyltransferase component 1 of pyruvate dehydrogenase complex, mitochondrial OS=Arabidopsis thaliana OX=3702 GN=LTA3 PE=1 SV=2 - [ODP21_ARATH]	27.79	2	12	12	39	274.075	10.68	5	12	174.201	15.86	7	10	128.51	8.79	4	5	194.763	21.19	9	12	637	68.8198	5.5415		192.887	200.15	0.963711
Q8RXI0	AAA-type ATPase family protein OS=Arabidopsis thaliana OX=3702 GN=At5g16930 PE=1 SV=1 - [Q8RXI0_ARATH]	6.52	1	1	3	9	30.89	2.02	1	1	48.81	4.5	2	2	37	2.02	1	1	137.13	5.28	2	5	644	70.949	9.5249		63.4575	65.8608	0.963509
Q9S7J7	Chlorophyll a-b binding protein 2.2, chloroplastic OS=Arabidopsis thaliana OX=3702 GN=LHCB2.2 PE=1 SV=1 - [CB22_ARATH]	12.08	6	1	4	22	59.9303	6.04	2	3	92.6006	12.08	4	6	99.925	12.08	4	7	108.889	11.32	3	6	265	28.6024	5.42725		90.3362	93.7754	0.963326
Q96331	23.6 kDa heat shock protein, mitochondrial OS=Arabidopsis thaliana OX=3702 GN=HSP23.6 PE=2 SV=1 - [HS23M_ARATH]	37.14	5	5	6	26	140.793	16.19	3	4	192.396	25.71	4	5	185.72	20	3	5	352.115	26.67	5	12	210	23.5951	6.96143		217.756	226.268	0.96238
Q8LPS1	Long chain acyl-CoA synthetase 6, peroxisomal OS=Arabidopsis thaliana OX=3702 GN=LACS6 PE=1 SV=1 - [LACS6_ARATH]	34.95	1	19	20	164	1571.43	27.39	17	50	820.62	18.97	11	26	975.416	19.97	11	38	1130.91	29.81	15	50	701	76.555	7.92822		1124.59	1181.8	0.951596
Q9FGM9	23.5 kDa heat shock protein, mitochondrial OS=Arabidopsis thaliana OX=3702 GN=HSP23.5 PE=1 SV=1 - [HS235_ARATH]	31.43	1	6	7	27	132.352	12.38	3	4	107.26	21.43	4	6	309.63	8.57	2	5	437.566	13.33	4	12	210	23.4541	8.99756		246.702	266.71	0.924981
Q9FFE6	Probable acyl-activating enzyme 5, peroxisomal OS=Arabidopsis thaliana OX=3702 GN=AAE5 PE=1 SV=1 - [AAE5_ARATH]	26.99	3	12	12	76	699.713	26.99	12	25	401.573	22.83	9	13	470.11	21.38	8	13	720.977	21.01	8	25	552	60.731	6.97607		573.093	622.303	0.920923
Q8RXW8	Uncharacterized protein At5g65207 OS=Arabidopsis thaliana OX=3702 GN=At5g65207 PE=1 SV=1 - [Q8RXW8_ARATH]	17.81	1	1	1	4	58.49	17.81	1	1	49.14	17.81	1	1	40.63	17.81	1	1	27.74	17.81	1	1	73	8.3773	8.48486		44	48.045	0.915808
Q42338	AT3G48140 protein OS=Arabidopsis thaliana OX=3702 GN=T24C20_20 PE=1 SV=1 - [Q42338_ARATH]	46.59	1	4	4	26	271.018	38.64	3	11	227.89	25	2	8	67.27	22.73	2	3	131.342	22.73	2	4	88	10.0132	9.45166		174.38	190.859	0.913657
Q9LZC3	Malate synthase OS=Arabidopsis thaliana OX=3702 GN=MLS PE=1 SV=1 - [MASY_ARATH]	28.83	1	16	16	56	665.335	25.8	14	27	146.977	16.55	8	8	199.478	17.97	7	9	310.777	15.48	7	12	562	63.8464	7.94287		330.642	362.616	0.911824
Q9SU63	Aldehyde dehydrogenase family 2 member B4, mitochondrial OS=Arabidopsis thaliana OX=3702 GN=ALDH2B4 PE=1 SV=1 - [AL2B4_ARATH]	26.02	3	11	11	24	281.074	20.45	9	13	65.7833	9.29	3	3	64.34	3.16	2	2	110.02	14.68	6	6	538	58.5521	7.45947		130.304	142.934	0.911637
Q9FX95	ARP protein OS=Arabidopsis thaliana OX=3702 GN=NQR PE=1 SV=1 - [Q9FX95_ARATH]	15.1	2	8	8	34	220.626	11.92	6	9	105.161	13.04	7	8	111.39	11.92	6	6	183.184	10.49	6	11	629	67.9008	9.02686		155.09	170.288	0.910752
O49543	Cysteine desulfurase, mitochondrial OS=Arabidopsis thaliana OX=3702 GN=NIFS1 PE=1 SV=1 - [MNIF1_ARATH]	26.05	3	10	10	23	120.527	9.27	3	3	135.573	13.25	6	6	79.56	15.89	5	6	123.315	15.23	5	8	453	50.2635	6.99072		114.744	126.346	0.908168
Q9M1X3	AT3g63160/F16M2_10 OS=Arabidopsis thaliana OX=3702 GN=F16M2_10 PE=1 SV=1 - [Q9M1X3_ARATH]	13.04	1	1	1	6	54.3127	13.04	1	2	61.7827	13.04	1	2	51.27	13.04	1	1	49.2	13.04	1	1	69	7.25192	9.08545		54.1413	60.1467	0.900155
Q5XF06	Mitochondrial import inner membrane translocase subunit TIM44-2 OS=Arabidopsis thaliana OX=3702 GN=TIM44-2 PE=1 SV=1 - [TI442_ARATH]	42.86	4	21	21	120	987.749	27.29	12	43	636.97	30.49	13	29	226.167	23.67	9	17	608.885	38.59	17	31	469	53.6125	8.76318		614.943	684.727	0.898085
Q9SRH5	Mitochondrial outer membrane protein porin 1 OS=Arabidopsis thaliana OX=3702 GN=VDAC1 PE=1 SV=3 - [VDAC1_ARATH]	53.62	1	10	13	82	515.773	42.75	10	19	296.656	43.48	10	17	356.278	30.8	8	19	570.452	39.13	10	27	276	29.4073	8.73389		434.79	493.753	0.880582
Q9SY69	Pentatricopeptide repeat-containing protein At1g10270 OS=Arabidopsis thaliana OX=3702 GN=GRP23 PE=1 SV=1 - [PPR29_ARATH]	10.62	1	10	10	24	214.845	8.54	8	12	124.989	5.91	5	6	63.979	2.08	2	2	133.261	4.27	4	4	913	102.03	7.62061		134.268	154.816	0.867276
Q93ZM7	Chaperonin CPN60-like 2, mitochondrial OS=Arabidopsis thaliana OX=3702 GN=At3g13860 PE=1 SV=2 - [CH60C_ARATH]	16.61	1	9	9	14	85.2	9.27	4	4	61.11	5.59	2	2	28.43	4.37	2	2	131.829	12.06	6	6	572	60.4288	6.1001		76.6422	89.4377	0.856934
Q42290	Probable mitochondrial-processing peptidase subunit beta, mitochondrial OS=Arabidopsis thaliana OX=3702 GN=MPPbeta PE=1 SV=2 - [MPPB_ARATH]	46.7	1	20	20	73	549.516	34.65	15	24	389.503	33.33	12	19	162.413	20.34	7	10	441.757	28.44	11	20	531	59.1233	6.78564		385.797	454.709	0.848448
Q9S7E9	Glutamate--glyoxylate aminotransferase 2 OS=Arabidopsis thaliana OX=3702 GN=GGAT2 PE=1 SV=1 - [GGT2_ARATH]	22.45	1	2	8	15	51.66	12.68	4	4	76.14	7.48	2	2	130.911	9.98	3	5	73.7427	9.77	4	4	481	53.41	6.58057		83.1135	98.2466	0.845968
Q6GKU7	At1g64880 OS=Arabidopsis thaliana OX=3702 GN=At1g64880 PE=1 SV=1 - [Q6GKU7_ARATH]	16.7	1	8	8	16	105.877	13.4	6	6	68.69	4.85	2	2	61.43	4.85	2	2	153.767	9.71	5	6	515	60.1989	7.51807		97.441	115.445	0.844049
Q9LXS6	Citrate synthase 2, peroxisomal OS=Arabidopsis thaliana OX=3702 GN=CSY2 PE=2 SV=1 - [CISY2_ARATH]	8.75	1	1	4	9	100.94	7	3	4	74.11	4.86	2	2	33.24	2.53	1	1	54.56	4.28	2	2	514	56.5672	8.6167		65.7125	78.34	0.838812
Q96528	Catalase-1 OS=Arabidopsis thaliana OX=3702 GN=CAT1 PE=1 SV=3 - [CATA1_ARATH]	27.44	1	4	12	81	518.48	21.95	10	26	480.024	20.73	9	23	328.225	17.07	8	18	332.16	13.21	6	14	492	56.7263	7.41553		414.722	495.106	0.837644
Q38799	Pyruvate dehydrogenase E1 component subunit beta-1, mitochondrial OS=Arabidopsis thaliana OX=3702 GN=PDH2 PE=1 SV=2 - [ODPB1_ARATH]	16.8	1	5	5	16	128.55	14.33	4	6	83.9167	9.92	3	3	61.5467	9.92	3	3	71.8667	9.92	3	4	363	39.1511	5.8335		86.47	103.45	0.835863
Q9XI21	Pentatricopeptide repeat-containing protein At1g15480, mitochondrial OS=Arabidopsis thaliana OX=3702 GN=At1g15480 PE=2 SV=2 - [PPR44_ARATH]	4.55	1	1	3	7	22.88	1.35	1	1	25.79	1.35	1	1	62.13	3.03	2	2	101.253	4.55	3	3	594	67.4895	6.87354		53.0133	63.7933	0.831017
Q9S9N1	Heat shock 70 kDa protein 5 OS=Arabidopsis thaliana OX=3702 GN=HSP70-5 PE=2 SV=1 - [HSP7E_ARATH]	7.12	1	1	4	21	143.443	4.64	3	4	72.45	4.49	2	3	225.5	7.12	4	8	169.6	6.97	3	6	646	70.8704	5.41455		152.748	186.024	0.821122
Q208N7	Alpha-crystallin domain 32.1 OS=Arabidopsis thaliana OX=3702 GN=ACD32.1 PE=1 SV=1 - [Q208N7_ARATH]	22.81	1	4	4	11	218.14	9.12	2	4	125.977	18.25	3	3	68.3	9.12	2	2	37.72	9.47	2	2	285	31.2029	9.31982		112.534	137.863	0.816273
Q941A6	Succinate dehydrogenase subunit 6, mitochondrial OS=Arabidopsis thaliana OX=3702 GN=SDH6 PE=1 SV=1 - [SDH6_ARATH]	38.73	1	5	5	9	40.02	6.34	1	1	55.51	38.73	5	5	31.64	12.68	2	2	35.67	6.34	1	1	142	15.8027	6.80029		40.71	50.971	0.798689
Q94K48	ARM repeat superfamily protein OS=Arabidopsis thaliana OX=3702 GN=At3g62530 PE=1 SV=1 - [Q94K48_ARATH]	38.91	1	8	8	30	167.717	32.58	6	7	206.8	34.84	7	10	110.49	22.62	4	6	208.122	28.96	5	7	221	24.4877	6.56592		173.282	216.969	0.79865
Q42525	Hexokinase-1 OS=Arabidopsis thaliana OX=3702 GN=HXK1 PE=1 SV=2 - [HXK1_ARATH]	32.06	3	9	11	23	63.1433	8.06	3	4	256.41	27.02	9	9	49.65	4.44	2	2	59.9236	19.35	7	8	496	53.6727	6.1001		107.282	134.62	0.79692
Q9LIF6	Dynein beta chain, ciliary protein OS=Arabidopsis thaliana OX=3702 GN=At3g21400 PE=1 SV=1 - [Q9LIF6_ARATH]	36.17	1	6	6	16	97.5134	17.02	3	4	168.56	20.21	3	5	88.62	12.77	2	2	149.05	31.91	5	5	188	21.0569	9.39307		125.936	158.524	0.79443
A0A2P2CLF6	NADH dehydrogenase subunit 9 OS=Arabidopsis thaliana OX=3702 GN=nad9 PE=1 SV=1 - [A0A2P2CLF6_ARATH]	15.79	2	3	3	6	46.76	11.58	2	2	30.01	5.79	1	1	24.34	5.79	1	1	26.05	10	2	2	190	22.8664	6.93213		31.79	40.1817	0.791157
Q9FJX3	Mitochondrial outer membrane protein porin 2 OS=Arabidopsis thaliana OX=3702 GN=VDAC2 PE=1 SV=1 - [VDAC2_ARATH]	35.14	3	8	8	31	228.728	35.14	7	13	87.33	15.22	3	3	129.492	20.65	4	7	167.86	19.2	4	8	276	29.5765	8.85107		153.352	197.277	0.777346
Q9T043	60S ribosomal protein L14-2 OS=Arabidopsis thaliana OX=3702 GN=RPL14B PE=1 SV=1 - [RL142_ARATH]	40.3	1	2	5	12	103.39	31.34	4	5	119.44	14.93	2	2	38.74	16.42	2	2	83.6521	16.42	2	3	134	15.4956	10.0376		86.3055	119.04	0.725013
F4HUK6	Butanoate--CoA ligase AAE1 OS=Arabidopsis thaliana OX=3702 GN=AAE1 PE=1 SV=1 - [AAE1_ARATH]	27.7	2	12	12	39	299.041	21.04	10	17	166.84	17.45	7	10	50.73	4.68	2	3	210.002	8.09	4	9	556	61.0342	7.82568		181.653	251.83	0.721332
A0A1P8AU33	Class I peptide chain release factor OS=Arabidopsis thaliana OX=3702 GN=At1g62850 PE=1 SV=1 - [A0A1P8AU33_ARATH]	33.98	2	5	5	27	167.122	33.98	5	10	122.133	20.39	3	6	44.39	14.56	2	3	141.735	29.61	4	8	206	22.6959	9.74463		118.845	165.448	0.718324
Q9M0X9	4-coumarate--CoA ligase-like 7 OS=Arabidopsis thaliana OX=3702 GN=4CLL7 PE=1 SV=1 - [4CLL7_ARATH]	6.8	1	3	3	8	50.08	6.8	3	3	33.39	4.41	2	2	55.75	4.6	2	2	28.75	2.21	1	1	544	59.8123	8.45557		41.9925	59.4008	0.706935
O82514	Adenylate kinase 4 OS=Arabidopsis thaliana OX=3702 GN=ADK1 PE=1 SV=2 - [KAD4_ARATH]	32.11	2	5	6	12	72.47	17.48	4	4	94.1233	24.39	4	4	26.19	14.23	2	2	44.22	11.79	2	2	246	26.915	7.35693		59.2508	84.41	0.701941
Q9SIM4	60S ribosomal protein L14-1 OS=Arabidopsis thaliana OX=3702 GN=RPL14A PE=2 SV=1 - [RL141_ARATH]	31.34	1	1	4	7	112.34	31.34	4	4	93.39	8.96	1	1	30.01	7.46	1	1	49.35	7.46	1	1	134	15.4967	10.1255		71.2725	102.037	0.698499
Q9ZPI6	Peroxisomal fatty acid beta-oxidation multifunctional protein AIM1 OS=Arabidopsis thaliana OX=3702 GN=AIM1 PE=1 SV=1 - [AIM1_ARATH]	29.54	1	16	16	37	222.889	16.64	10	14	152.339	22.19	10	12	107.26	5.96	4	6	127.97	3.74	3	5	721	77.8086	9.31982		152.614	221.248	0.689789
Q9LEV3	CBS domain-containing protein CBSX3, mitochondrial OS=Arabidopsis thaliana OX=3702 GN=CBSX3 PE=1 SV=1 - [CBSX3_ARATH]	28.64	1	5	5	13	64.6675	21.36	4	6	79.8295	16.99	3	4	0	7.28	1	1	37.83	12.62	2	2	206	22.7147	9.01221		45.5817	70.5098	0.646459
Q93Z83	AT5g26280/T19G15_130 OS=Arabidopsis thaliana OX=3702 GN=At5g26280 PE=1 SV=1 - [Q93Z83_ARATH]	13.43	4	2	4	7	50.59	9.71	3	3	68.94	7.71	2	2	24.58	3.71	1	1	33.39	3.71	1	1	350	39.4212	8.54346		44.375	70.3086	0.631146
Q9LKA5	Multiple organellar RNA editing factor 8, chloroplastic/mitochondrial OS=Arabidopsis thaliana OX=3702 GN=MORF8 PE=1 SV=1 - [MORF8_ARATH]	12.41	3	5	5	17	169.31	7.85	3	5	115.32	10.63	4	4	51.57	6.08	2	2	106.35	8.86	3	6	395	42.8429	9.33447		110.637	178.397	0.620174
P0CZ23	Acyl-coenzyme A oxidase 3, peroxisomal OS=Arabidopsis thaliana OX=3702 GN=ACX3 PE=1 SV=1 - [ACOX3_ARATH]	25.78	3	14	14	34	271.018	15.11	8	11	146.32	10.37	5	5	209.502	8	4	6	194.727	14.52	8	12	675	75.6286	7.98682		205.392	332.306	0.618079
F4JWS8	Cytochrome b-c1 complex subunit 7-2, mitochondrial OS=Arabidopsis thaliana OX=3702 GN=QCR7-2 PE=1 SV=1 - [QCR72_ARATH]	33.61	3	2	3	18	122.75	33.61	3	4	63.8633	24.59	2	3	98.52	33.61	3	5	128.91	33.61	3	6	122	14.5867	9.83252		103.511	171.226	0.604527
Q5M729	Dihydrolipoyllysine-residue acetyltransferase component 3 of pyruvate dehydrogenase complex, mitochondrial OS=Arabidopsis thaliana OX=3702 GN=At1g54220 PE=1 SV=1 - [ODP23_ARATH]	18.18	1	3	7	31	100.589	13.54	5	7	133.27	7.61	4	6	134.165	11.5	5	9	137.57	11.5	5	9	539	58.4309	7.84033		126.399	212.316	0.595332
Q8RUI8	C5orf35 OS=Arabidopsis thaliana OX=3702 GN=MKD15.6 PE=1 SV=1 - [Q8RUI8_ARATH]	26.57	1	8	8	22	132.09	12.28	4	5	60.8433	10.03	3	3	88.7733	8.27	3	3	246.912	22.06	7	11	399	44.8237	8.77783		132.155	240.036	0.550562
Q9M0V5	At4g05400 OS=Arabidopsis thaliana OX=3702 GN=At4g05400 PE=1 SV=1 - [Q9M0V5_ARATH]	20	1	4	4	7	24.81	9.6	2	2	0	5.6	1	1	35.76	3.6	1	1	88.1267	16	3	3	250	27.6097	9.43701		37.1742	70.75	0.52543
Q9LK58	Pentatricopeptide repeat-containing protein At3g13150 OS=Arabidopsis thaliana OX=3702 GN=At3g13150 PE=2 SV=1 - [PP225_ARATH]	13.61	1	7	7	10	41.02	3.99	2	4	52.58	6.9	3	3	35.31	1.63	1	1	33.2302	2.9	2	2	551	60.5921	7.91357		40.5351	80.7083	0.502241
O81493	F9D12.8 protein OS=Arabidopsis thaliana OX=3702 GN=F9D12.8 PE=1 SV=1 - [O81493_ARATH]	14.81	2	3	5	13	135.52	10.54	4	7	49.14	7.41	2	2	106.913	5.41	2	2	93.947	5.41	2	2	351	39.8016	9.21729		96.38	194.884	0.494551
Q8L866	Amine oxidase OS=Arabidopsis thaliana OX=3702 GN=MHK10.21 PE=1 SV=1 - [Q8L866_ARATH]	6.06	1	4	4	6	35.45	3.35	2	2	23.7	2.45	1	1	26.3	2.45	1	1	66.9	2.71	2	2	776	86.6358	7.12256		38.0875	99.1117	0.384289

## Sheet: FTSH_interactors
Accession	Description	ΣCoverage	Σ# Proteins	Σ# Unique Peptides	Σ# Peptides	Σ# PSMs	Score A2	Coverage A2	# Peptides A2	# PSM A2	Score B2	Coverage B2	# Peptides B2	# PSM B2	Score C2	Coverage C2	# Peptides C2	# PSM C2	Score D2	Coverage D2	# Peptides D2	# PSM D2	# AAs	MW [kDa]	calc. pI		Score average TEST	Score average CONTROl	RATIO (Score TEST/CONTROL)
O80983	ATP-dependent zinc metalloprotease FTSH 4, mitochondrial OS=Arabidopsis thaliana OX=3702 GN=FTSH4 PE=1 SV=2 - [FTSH4_ARATH]	67.64	5	43	43	811	5189.64	59.55	37	184	5096.22	59.14	35	173	6090.21	56.21	32	210	6434.73	55.93	35	244	717	77.2263	8.6167		5702.7	#N/A	#N/A
Q9LVW0	At5g54100 OS=Arabidopsis thaliana OX=3702 GN=MJP23.8 PE=1 SV=1 - [Q9LVW0_ARATH]	54.11	1	11	19	533	3683.29	52.87	18	120	3312.21	50.12	17	105	5101.18	45.14	16	155	3653.56	39.9	16	153	401	43.5796	9.05615		3937.56	#N/A	#N/A
Q9SD36	Altered inheritance of mitochondria protein OS=Arabidopsis thaliana OX=3702 GN=F24M12.140 PE=1 SV=1 - [Q9SD36_ARATH]	60.19	3	11	11	156	1508.88	59.72	10	43	1449.92	46.45	10	48	969.197	49.76	9	34	878.29	49.76	9	31	211	23.4348	9.5542		1201.57	#N/A	#N/A
F4JGB9	Malonyl-CoA decarboxylase family protein OS=Arabidopsis thaliana OX=3702 GN=At4g04320 PE=1 SV=1 - [F4JGB9_ARATH]	37.72	1	1	16	78	616.65	30.37	13	25	517.658	26.89	11	19	315.759	27.47	11	21	321.177	23.4	10	13	517	58.2872	7.18115		442.811	#N/A	#N/A
A0A1R7T3H8	High molecular weight subunit-like glutenin OS=Arabidopsis thaliana OX=3702 GN=MORF4 PE=1 SV=1 - [A0A1R7T3H8_ARATH]	30.99	2	15	15	61	331.724	19.18	9	13	393.255	16.95	7	16	212.496	26.37	11	14	315.04	27.23	12	18	584	63.1348	7.86963		313.129	#N/A	#N/A
Q94JS0	Cytochrome b-c1 complex subunit Rieske-1, mitochondrial OS=Arabidopsis thaliana OX=3702 GN=UCR1-1 PE=1 SV=1 - [UCRI1_ARATH]	26.84	2	7	7	31	91.44	10.66	3	5	80.72	22.43	4	4	242.71	13.97	3	10	265.803	14.34	3	12	272	29.5892	8.42627		170.168	#N/A	#N/A
O49506	Glycolate oxidase 3 OS=Arabidopsis thaliana OX=3702 GN=GLO5 PE=1 SV=1 - [GLO5_ARATH]	10.33	2	1	4	17	196.77	10.33	4	7	36.71	2.45	1	1	63.16	5.16	2	2	182.72	5.16	2	7	368	40.4562	8.30908		119.84	#N/A	#N/A
F4HUA0	GTP binding Elongation factor Tu family protein OS=Arabidopsis thaliana OX=3702 GN=At1g07930 PE=1 SV=1 - [F4HUA0_ARATH]	8.06	2	3	3	15	78.6167	8.06	3	3	90.08	8.06	3	4	176.13	8.06	3	5	101.85	8.06	3	3	372	41.3476	9.23193		111.669	#N/A	#N/A
O04619	Mitochondrial adenine nucleotide transporter ADNT1 OS=Arabidopsis thaliana OX=3702 GN=ADNT1 PE=1 SV=1 - [ADNT1_ARATH]	26.42	7	8	8	19	204.626	22.73	7	12	51.26	3.13	1	1	90.4167	9.09	3	3	77.69	9.09	3	3	352	38.301	9.53955		105.998	#N/A	#N/A
B9DHQ0	Tubulin alpha-5 chain OS=Arabidopsis thaliana OX=3702 GN=TUBA5 PE=1 SV=2 - [TBA5_ARATH]	6.22	4	2	2	10	82.09	3.33	1	2	72.55	6.22	2	3	76.7	3.33	1	2	64.1967	3.33	1	3	450	49.6225	5.09717		73.8842	#N/A	#N/A
P29514	Tubulin beta-6 chain OS=Arabidopsis thaliana OX=3702 GN=TUBB6 PE=2 SV=1 - [TBB6_ARATH]	5.79	4	2	2	9	102.683	5.79	2	4	85.73	2.67	1	3	69.21	2.67	1	1	37.01	2.67	1	1	449	50.553	4.81787		73.6583	#N/A	#N/A
Q9SJ12	Probable ATP synthase 24 kDa subunit, mitochondrial OS=Arabidopsis thaliana OX=3702 GN=At2g21870 PE=1 SV=1 - [ATP7_ARATH]	23.75	2	5	5	8	71.0367	16.25	3	3	39.94	2.92	1	1	67.98	10.42	2	2	94.02	5.83	1	2	240	27.5794	6.66846		68.2442	#N/A	#N/A
P93033	Fumarate hydratase 1, mitochondrial OS=Arabidopsis thaliana OX=3702 GN=FUM1 PE=1 SV=2 - [FUM1_ARATH]	14.63	4	6	6	10	55.68	1.42	1	1	22.55	4.67	1	1	33.92	2.44	1	1	132.843	9.96	5	7	492	52.9661	7.88428		61.2483	#N/A	#N/A
Q9C977	Pentatricopeptide repeat-containing protein At1g80270, mitochondrial OS=Arabidopsis thaliana OX=3702 GN=At1g80270 PE=2 SV=1 - [PP135_ARATH]	10.91	1	4	6	11	37.3	3.19	2	2	48.72	3.19	2	2	62.13	3.02	2	2	90.71	9.06	5	5	596	67.2396	7.6499		59.715	#N/A	#N/A
Q96262	Plasma membrane-associated cation-binding protein 1 OS=Arabidopsis thaliana OX=3702 GN=PCAP1 PE=1 SV=1 - [PCAP1_ARATH]	16	3	3	3	7	51.35	10.22	2	3	42.41	5.78	1	1	49.95	5.78	1	1	66.17	11.56	2	2	225	24.5688	4.95752		52.47	#N/A	#N/A
Q9STW6	Heat shock 70 kDa protein 6, chloroplastic OS=Arabidopsis thaliana OX=3702 GN=HSP70-6 PE=1 SV=1 - [HSP7F_ARATH]	7.94	2	5	5	8	22.49	1.67	1	1	33.93	3.34	2	2	92.53	4.6	3	3	37.13	3.48	2	2	718	76.4614	5.19873		46.52	#N/A	#N/A
Q93VP9	SPFH/Band 7/PHB domain-containing membrane-associated protein family OS=Arabidopsis thaliana OX=3702 GN=AtSLP1 PE=1 SV=1 - [Q93VP9_ARATH]	76.16	1	23	31	874	5722.92	69.59	28	198	5455.33	72.26	28	198	6767.77	68.86	26	236	6367.1	67.88	25	242	411	44.9922	6.81494		6078.28	144.799	41.9773
P40941	ADP,ATP carrier protein 2, mitochondrial OS=Arabidopsis thaliana OX=3702 GN=AAC2 PE=1 SV=2 - [ADT2_ARATH]	25.45	2	3	10	63	622.172	13.77	6	22	274.624	11.69	5	10	405.466	11.43	4	12	487.759	15.58	6	19	385	41.7196	9.78857		447.506	131.757	3.39644
P31167	ADP,ATP carrier protein 1, mitochondrial OS=Arabidopsis thaliana OX=3702 GN=AAC1 PE=1 SV=2 - [ADT1_ARATH]	37.27	1	8	15	91	881.335	33.86	13	33	378.873	22.31	10	15	491.884	18.9	7	16	777.847	19.69	8	27	381	41.4494	9.83252		632.485	206.686	3.06012
Q9S7L9	Cytochrome c oxidase subunit 6b-1 OS=Arabidopsis thaliana OX=3702 GN=COX6B-1 PE=1 SV=1 - [CX6B1_ARATH]	34.03	3	6	6	38	367.8	34.03	5	12	289.02	25.13	3	7	162.531	29.84	4	7	275.736	34.03	5	12	191	21.1819	4.33545		273.772	101.943	2.68554
Q9C5M0	Mitochondrial dicarboxylate/tricarboxylate transporter DTC OS=Arabidopsis thaliana OX=3702 GN=DTC PE=1 SV=1 - [DTC_ARATH]	20.13	1	5	5	14	144.503	20.13	5	6	131.226	8.05	2	3	86.42	8.05	2	2	72.7303	8.05	2	3	298	31.8912	9.23193		108.72	45.7627	2.37573
Q9ZP06	Malate dehydrogenase 1, mitochondrial OS=Arabidopsis thaliana OX=3702 GN=At1g53240 PE=1 SV=1 - [MDHM1_ARATH]	23.75	4	6	6	20	268.934	23.75	6	11	92.1266	11.44	3	3	50.71	13.78	3	4	65.26	7.62	2	2	341	35.7819	8.35303		119.258	51.9825	2.29419
A8MRD7	Rubredoxin-like superfamily protein OS=Arabidopsis thaliana OX=3702 GN=At3g15640 PE=1 SV=1 - [A8MRD7_ARATH]	22.29	2	3	5	16	65.34	16.57	3	4	46.2967	16.57	2	3	76.31	14.29	3	4	70.79	22.29	5	5	175	19.3045	5.021		64.6842	29.1433	2.21952
O49460	Prohibitin-1, mitochondrial OS=Arabidopsis thaliana OX=3702 GN=PHB1 PE=1 SV=1 - [PHB1_ARATH]	37.85	2	4	8	21	145.14	26.39	5	7	217.138	30.9	7	9	77.4	7.29	2	2	89.5767	11.81	3	3	288	31.6869	9.26123		132.314	61.5475	2.14978

## Sheet: Volcanoplot_interactors
UniProt	AGI	Name	Full name	log2FC (difference)	-log10(p-value)	FDR
O80983	AT2G26140	FTSH4	FTSH protease 4 (FTSH4)	12.4701	11.2116	+
Q9LVW0	AT5G54100	SLP2	SPFH/Band 7/PHB domain-containing membrane-associated protein family (AT5G54100)	11.923	9.83364	+
Q9SD36	AT3G51100	F24M12.140	altered inheritance of mitochondria protein (AT3G51100)	10.1901	8.42877	+
F4JGB9	AT4G04320	T19B17.4	malonyl-CoA decarboxylase family protein (AT4G04320)	8.72852	7.49395	+
A0A1R7T3H8	AT5G44780	MORF4	high molecular weight subunit-like glutenin (MORF4)	8.25597	8.03314	+
Q94JS0	AT5G13430	UCR1-1	Ubiquinol-cytochrome C reductase iron-sulfur subunit (AT5G13430)	7.20672	5.40318	+
F4HUA0	AT1G07930	T6D22.31; EF-1-alpha 2	GTP binding Elongation factor Tu family protein (AT1G07930)	6.73019	6.70834	+
O49506	AT4G18360	GOX3; GLO5	Aldolase-type TIM barrel family protein (GOX3)	6.57822	4.49459	+
O04619	AT4G01100	ADNT1	adenine nucleotide transporter 1 (ADNT1)	6.53372	5.35914	+
B9DHQ0	AT5G19780	TUA5	tubulin alpha-5 (TUA5)	6.20142	9.67358	+
P29514	AT5G12250	TUB6	beta-6 tubulin (TUB6)	6.10662	5.86717	+
Q9SJ12	AT2G21870	MGP1	MALE GAMETOPHYTE DEFECTIVE 1 (MGP1)	6.02806	6.39619	+
Q9C977	AT1G80270	PPR596	PENTATRICOPEPTIDE REPEAT 596 (PPR596)	5.82199	6.16559	+
Q96262	AT4G20260	PCAP1	plasma-membrane associated cation-binding protein 1 (PCAP1)	5.69479	7.97234	+
P93033	AT2G47510	FUM1	fumarase 1 (FUM1)	5.60794	4.28219	+
Q93VP9	AT4G27585	SLP1	SPFH/Band 7/PHB domain-containing membrane-associated protein family (AT4G27585)	5.4449	6.22987	+
Q9STW6	AT4G24280	HSP70-6; CPHSC70-1	chloroplast heat shock protein 70-1 (cpHsc70-1)	5.33052	4.77259	+
P40941	AT5G13490	AAC2	ADP/ATP carrier 2 (AAC2)	1.7403	2.8449	+
Q9S7L9	AT1G22450	COX6B-1	cytochrome C oxidase 6B (COX6B)	1.55406	1.75457
P31167	AT3G08580	AAC1	ADP/ATP carrier 1 (AAC1)	1.54399	2.64766	+
Q9C5M0	AT5G19760	DTC	Mitochondrial substrate carrier family protein (AT5G19760)	1.29015	1.50655
A8MRD7	AT3G15640	COX5B-1	Rubredoxin-like superfamily protein (AT3G15640)	1.12838	2.65341	+
