# Supplementary material for: Functional FTSH4 complexes in Arabidopsis mitochondria: a megacomplex with SLP1 and SLP1-free smaller complexes
Source: Plant Cell Physiol. 2026 Feb 19;67(6):872–83. doi: 10.1093/pcp/pcag006 (PMC13365137; doi:10.1093/pcp/pcag006)
Supplement: Supplementary_Table_S8_pcag006 [file supplementary_table_s8_pcag006.xlsx]

## Sheet: qrt1-2 sample
Mascot data SLP1 pull-down in qrt1-2 mitochondria ranked according to abundance score.
Ion score cut-off 22. emPAI is a rough indicator of protein abundance. UniProt, Universal Protein Resource database. AGI, Arabidopsis Genome Initiative Identifier (TAIR).
			Protein ID
Rank	emPAI score	Protein name	UniProt	AGI
1	13.68	SLP1	Q93VP9	At4g27585
2	1.58	SLP2	Q9LVW0	At5g54100
3	1.02	Non-specific lipid-transfer protein	Q9XFS7	At3g51600
4	1	Putative uncharacterized protein At3g52730	Q9LXJ2	At3g52730
5	0.88	Cysteine synthase	Q9S757	At3g61440
6	0.85	ADP,ATP carrier protein	P31167	At3g08580
7	0.54	Serine-glyoxylate aminotransferase	Q56YA5	At2g13360
8	0.47	Elongation factor Tu, mitochondrial	Q9ZT91	At4g02930
9	0.4	Serine hydroxymethyltransferase, mitochondrial	Q9SZJ5	At4g37930
10	0.38	ATP synthase subunit beta-3	Q9C5A9	At5g08680
11	0.37	Chaperonin CPN60	P29197	At3g23990
12	0.28	ATP-dependent zinc metalloprotease FTSH 4,	O80983	At2g26140
13	0.27	Uncharacterized protein OS=Arabidopsis thaliana	F4IJF0	At2g16015
14	0.25	Chlorophyll a-b binding protein 2, chloroplastic	P0CJ48	At1g29920
15	0.25	Formate dehydrogenase, mitochondrial	Q9S7E4	At5g14780
16	0.24	Aminomethyltransferase	O65396	At1g11860
17	0.24	Mitochondrial outer membrane protein porin 3	Q9SMX3	At5g15090
18	0.23	Chaperonin CPN60-like	F4IVR2	At2g33210
19	0.21	Voltage dependent anion channel 2	F4K3R8	At5g67500
20	0.2	Alanine-glyoxylate aminotransferase 2 homolog 1	Q940M2	At4g39660
21	0.19	ATP synthase subunit alpha, mitochondrial	P92549	AtMg01190
22	0.19	Malate dehydrogenase 1, mitochondrial	Q9ZP06	At1g53240
23	0.16	Peroxiredoxin-2F	Q9M7T0	At3g06050
24	0.15	Succinyl-CoA ligase [ADP-forming] subunit beta	O82662	At2g20420
25	0.14	Heat shock 70 kDa protein 10	Q9LDZ0	At5g09590
26	0.13	Isoform 2 of Citrate synthase 4, mitochondrial	P20115-2	At2g44350
27	0.11	Gamma carbonic anhydrase 2	Q9C6B3	At1g47260
28	0.11	Dihydrolipoyllysine-residue acetyltransferase component 2 of pyruvate dehydrogenase complex	Q8RWN9	At3g13930
29	0.1	Glutamate dehydrogenase 2	F4K6P9	At5g07440
30	0.09	Heat shock 70 kDa protein 9	Q8GUM2	At4g37910
31	0.09	Glycine dehydrogenase [decarboxylating] 1	O80988	At2g26080
32	0.09	Succinyl-CoA ligase [ADP-forming] subunit alpha-1	P68209	At5g08300
33	0.09	NADH-ubiquinone oxidoreductase chain 1 (Fragment)	Q1ZXW0	AtMg01275
34	0.07	U-box domain-containing protein 26	Q9FXA4	At1g49780
35	0.06	Aldehyde dehydrogenase family 2 member B4	Q9SU63	At3g48000
36	0.06	Dihydrolipoyl dehydrogenase 2	Q9M5K2	At3g17240
37	0.06	At5g46180 delta-OAT	Q9FNK4	At5g46180
38	0.06	Aconitate hydratase 3	Q94A28	At4g26970
39	0.05	Succinate dehydrogenase [ubiquinone] flavoprotein subunit 2	Q9ZPX5	At2g18450
40	0.03	Putative uncharacterized protein F14C21.55	Q9C7M2	At1g55040

## Sheet: control slp1-2 sample
Mascot data SLP1 pull-down in slp1-2 mitochondria ranked according to abundance score.
Ion score cut-off 22. emPAI is a rough indicator of protein abundance. UniProt, Universal Protein Resource database. AGI, Arabidopsis Genome Initiative Identifier (TAIR).
			Protein ID
Rank	emPAI score	Protein name	UniProt	AGI
1	0.6	Non-specific lipid-transfer protein	Q9XFS7	At3g51600
2	0.42	Putative uncharacterized protein At3g52730	Q9LXJ2	At3g52730
3	0.37	Histone H4	A8MRV1	At1g07660
4	0.27	Cysteine synthase	Q9S757	At3g61440
5	0.27	uncharacterised protein	F4IJF0	At2g16015
6	0.25	Chlorophyll a-b binding protein 2, chloroplastic	P0CJ48	At1g29920
7	0.24	SLP1	Q93VP9	At4g27585
8	0.15	Serine-glyoxylate aminotransferase	Q56YA5	At2g13360
9	0.14	Elongation factor Tu, mitochondrial	Q9ZT91	At4g02930
10	0.1	Voltage dependent anion channel 2	F4K3R8	At5g67500
11	0.1	Putative uncharacterized protein	Q9LXR3	At3g58890
12	0.1	Malate DH	A8MQK3	At3g15020
13	0.08	ADP,ATP carrier protein 1	P31167	At3g08580
14	0.07	Aminomethyltransferase	O65396	At1g11860
15	0.03	Putative uncharacterized protein F14C21.55	Q9C7M2	At1g55040

## Sheet: overlap
Mascot data SLP1 pull-down ranked according to abundance score.
Ion score cut-off 22. emPAI is a rough indicator of protein abundance. UniProt, Universal Protein Resource database. AGI, Arabidopsis Genome Initiative Identifier (TAIR).
			Protein ID
Rank	emPAI score	Protein name	UniProt	AGI
1	13.68	SLP1	Q93VP9	At4g27585
2	1.58	SLP2	Q9LVW0	At5g54100
3	1.02	Non-specific lipid-transfer protein	Q9XFS7	At3g51600
4	1	Putative uncharacterized protein At3g52730	Q9LXJ2	At3g52730
5	0.88	Cysteine synthase	Q9S757	At3g61440
6	0.85	ADP,ATP carrier protein	P31167	At3g08580
7	0.54	Serine-glyoxylate aminotransferase	Q56YA5	At2g13360
8	0.47	Elongation factor Tu, mitochondrial	Q9ZT91	At4g02930
9	0.4	Serine hydroxymethyltransferase, mitochondrial	Q9SZJ5	At4g37930
10	0.38	ATP synthase subunit beta-3	Q9C5A9	At5g08680
11	0.37	Chaperonin CPN60	P29197	At3g23990
12	0.28	ATP-dependent zinc metalloprotease FTSH 4	O80983	At2g26140
13	0.27	Uncharacterized protein OS=Arabidopsis thaliana	F4IJF0	At2g16015
14	0.25	Chlorophyll a-b binding protein 2, chloroplastic	P0CJ48	At1g29920
15	0.25	Formate dehydrogenase, mitochondrial	Q9S7E4	At5g14780
16	0.24	Aminomethyltransferase	O65396	At1g11860
17	0.24	Mitochondrial outer membrane protein porin 3	Q9SMX3	At5g15090
18	0.23	Chaperonin CPN60-like	F4IVR2	At2g33210
19	0.21	Voltage dependent anion channel 2	F4K3R8	At5g67500
20	0.2	Alanine-glyoxylate aminotransferase 2 homolog 1	Q940M2	At4g39660
21	0.19	ATP synthase subunit alpha, mitochondrial	P92549	AtMg01190
22	0.19	Malate dehydrogenase 1, mitochondrial	Q9ZP06	At1g53240
23	0.16	Peroxiredoxin-2F	Q9M7T0	At3g06050
24	0.15	Succinyl-CoA ligase [ADP-forming] subunit beta	O82662	At2g20420
25	0.14	Heat shock 70 kDa protein 10	Q9LDZ0	At5g09590
26	0.13	Isoform 2 of Citrate synthase 4, mitochondrial	P20115-2	At2g44350
27	0.11	Gamma carbonic anhydrase 2	Q9C6B3	At1g47260
28	0.11	Dihydrolipoyllysine-residue acetyltransferase component 2 of pyruvate dehydrogenase complex	Q8RWN9	At3g13930
29	0.1	Glutamate dehydrogenase 2	F4K6P9	At5g07440
30	0.09	Heat shock 70 kDa protein 9	Q8GUM2	At4g37910
31	0.09	Glycine dehydrogenase [decarboxylating] 1	O80988	At2g26080
32	0.09	Succinyl-CoA ligase [ADP-forming] subunit alpha-1	P68209	At5g08300
33	0.09	NADH-ubiquinone oxidoreductase chain 1 (Fragment)	Q1ZXW0	AtMg01275
34	0.07	U-box domain-containing protein 26	Q9FXA4	At1g49780
35	0.06	Aldehyde dehydrogenase family 2 member B4	Q9SU63	At3g48000
36	0.06	Dihydrolipoyl dehydrogenase 2	Q9M5K2	At3g17240
37	0.06	At5g46180 delta-OAT	Q9FNK4	At5g46180
38	0.06	Aconitate hydratase 3	Q94A28	At4g26970
39	0.05	Succinate dehydrogenase [ubiquinone] flavoprotein subunit 2	Q9ZPX5	At2g18450
40	0.03	Putative uncharacterized protein F14C21.55	Q9C7M2	At1g55040
proteins found in control sample (same ion score cut-off)
